# Supplementary material for: Novel Antagonist of the Type 2 Lysophosphatidic Acid Receptor (LPA2), UCM-14216, Ameliorates Spinal Cord Injury in Mice
Source: J Med Chem. 2022 Aug 10;65(16):10956–74. doi: 10.1021/acs.jmedchem.2c00046 (PMC9421655; doi:10.1021/acs.jmedchem.2c00046)
Supplement: Supplementary file 2 — jm2c00046_si_002.zip [file jm2c00046_si_002.zip]

Archive with 27 entries (26 files):
- complex13.pdb
- __MACOSX/
- __MACOSX/._complex13.pdb
- complex38.pdb
- __MACOSX/._complex38.pdb
- cmpnd3.pdb
- __MACOSX/._cmpnd3.pdb
- cmpnd55.pdb
- __MACOSX/._cmpnd55.pdb
- cmpnd54.pdb
- __MACOSX/._cmpnd54.pdb
- cmpnd53.pdb
- __MACOSX/._cmpnd53.pdb
- complex53.pdb
- __MACOSX/._complex53.pdb
- complex3.pdb
- __MACOSX/._complex3.pdb
- complex55.pdb
- __MACOSX/._complex55.pdb
- complex54.pdb
- __MACOSX/._complex54.pdb
- LPA2_model5_ad4.pdb
- __MACOSX/._LPA2_model5_ad4.pdb
- cmpnd13.pdb
- __MACOSX/._cmpnd13.pdb
- cmpnd38.pdb
- __MACOSX/._cmpnd38.pdb
