# Supplementary material for: Novel Antagonist of the Type 2 Lysophosphatidic Acid Receptor (LPA2), UCM-14216, Ameliorates Spinal Cord Injury in Mice
Source: J Med Chem. 2022 Aug 10;65(16):10956–74. doi: 10.1021/acs.jmedchem.2c00046 (PMC9421655; doi:10.1021/acs.jmedchem.2c00046)
Supplement: Supplementary file 2 — jm2c00046_si_002.zip [file jm2c00046_si_002.zip › cmpnd3.pdb]

HETATM    1  C   UNK     0       1.298 -24.865  51.234  0.00  0.00           C  
HETATM    2  C   UNK     0       0.082 -25.323  51.940  0.00  0.00           C  
HETATM    3  N   UNK     0      -0.198 -24.958  53.223  0.00  0.00           N  
HETATM    4  N   UNK     0      -1.334 -25.481  53.711  0.00  0.00           N  
HETATM    5  C   UNK     0      -1.818 -26.252  52.710  0.00  0.00           C  
HETATM    6  C   UNK     0      -0.967 -26.137  51.571  0.00  0.00           C  
HETATM    7  H   UNK     0       0.346 -24.355  53.831  0.00  0.00           H  
HETATM    8  C   UNK     0      -3.068 -27.012  52.889  0.00  0.00           C  
HETATM    9  C   UNK     0      -4.319 -26.386  52.780  0.00  0.00           C  
HETATM   10  C   UNK     0      -5.512 -27.101  52.969  0.00  0.00           C  
HETATM   11  C   UNK     0      -5.481 -28.462  53.268  0.00  0.00           C  
HETATM   12  C   UNK     0      -4.247 -29.103  53.369  0.00  0.00           C  
HETATM   13  C   UNK     0      -3.061 -28.391  53.177  0.00  0.00           C  
HETATM   14  O   UNK     0      -6.569 -29.262  53.481  0.00  0.00           O  
HETATM   15  C   UNK     0      -7.741 -28.632  54.028  0.00  0.00           C  
HETATM   16  C   UNK     0      -8.019 -29.183  55.441  0.00  0.00           C  
HETATM   17  O   UNK     0      -7.085 -29.026  56.282  0.00  0.00           O  
HETATM   18  O   UNK     0      -9.124 -29.786  55.581  0.00  0.00           O  
HETATM   19  O   UNK     0      -1.898 -29.116  53.284  0.00  0.00           O  
HETATM   20  H   UNK     0      -1.242 -28.650  52.719  0.00  0.00           H  
HETATM   21  O   UNK     0      -1.100 -26.747  50.372  0.00  0.00           O  
HETATM   22  C   UNK     0      -1.849 -26.173  49.373  0.00  0.00           C  
HETATM   23  C   UNK     0      -1.980 -26.897  48.187  0.00  0.00           C  
HETATM   24  C   UNK     0      -2.750 -26.386  47.141  0.00  0.00           C  
HETATM   25  C   UNK     0      -3.400 -25.160  47.288  0.00  0.00           C  
HETATM   26  C   UNK     0      -3.287 -24.448  48.482  0.00  0.00           C  
HETATM   27  C   UNK     0      -2.515 -24.956  49.529  0.00  0.00           C  
CONECT    1    2
CONECT    2    1    3    6
CONECT    3    2    4    7
CONECT    4    3    5
CONECT    5    8    4    6
CONECT    6    2    5   21
CONECT    7    3
CONECT    8    5   13    9
CONECT    9    8   10
CONECT   10    9   11
CONECT   11   10   12   14
CONECT   12   11   13
CONECT   13    8   19   12
CONECT   14   11   15
CONECT   15   14   16
CONECT   16   15   18   17
CONECT   17   16
CONECT   18   16
CONECT   19   13   20
CONECT   20   19
CONECT   21    6   22
CONECT   22   27   21   23
CONECT   23   22   24
CONECT   24   25   23
CONECT   25   24   26
CONECT   26   25   27
CONECT   27   22   26
END
