# Supplementary material for: Novel Antagonist of the Type 2 Lysophosphatidic Acid Receptor (LPA2), UCM-14216, Ameliorates Spinal Cord Injury in Mice
Source: J Med Chem. 2022 Aug 10;65(16):10956–74. doi: 10.1021/acs.jmedchem.2c00046 (PMC9421655; doi:10.1021/acs.jmedchem.2c00046)
Supplement: Supplementary file 2 — jm2c00046_si_002.zip [file jm2c00046_si_002.zip › cmpnd55.pdb]

HETATM    1  C   UNK     0       1.416 -24.650  51.777  0.00  0.00           C  
HETATM    2  C   UNK     0       0.202 -25.268  52.354  0.00  0.00           C  
HETATM    3  N   UNK     0      -0.123 -25.122  53.671  0.00  0.00           N  
HETATM    4  N   UNK     0      -1.292 -25.681  54.015  0.00  0.00           N  
HETATM    5  C   UNK     0      -1.748 -26.260  52.883  0.00  0.00           C  
HETATM    6  C   UNK     0      -0.814 -26.038  51.827  0.00  0.00           C  
HETATM    7  H   UNK     0       0.396 -24.625  54.388  0.00  0.00           H  
HETATM    8  C   UNK     0      -3.039 -26.973  52.874  0.00  0.00           C  
HETATM    9  C   UNK     0      -4.239 -26.292  52.633  0.00  0.00           C  
HETATM   10  C   UNK     0      -5.463 -26.973  52.638  0.00  0.00           C  
HETATM   11  C   UNK     0      -5.524 -28.346  52.880  0.00  0.00           C  
HETATM   12  C   UNK     0      -4.345 -29.040  53.131  0.00  0.00           C  
HETATM   13  C   UNK     0      -3.121 -28.360  53.112  0.00  0.00           C  
HETATM   14  O   UNK     0      -6.787 -28.864  52.840  0.00  0.00           O  
HETATM   15  C   UNK     0      -7.804 -28.266  53.662  0.00  0.00           C  
HETATM   16  C   UNK     0      -8.038 -28.979  54.944  0.00  0.00           C  
HETATM   17  N   UNK     0      -7.123 -29.030  55.936  0.00  0.00           N  
HETATM   18  N   UNK     0      -7.691 -29.841  56.860  0.00  0.00           N  
HETATM   19  N   UNK     0      -8.893 -30.272  56.409  0.00  0.00           N  
HETATM   20  N   UNK     0      -9.122 -29.751  55.182  0.00  0.00           N  
HETATM   21  O   UNK     0      -2.005 -29.134  53.326  0.00  0.00           O  
HETATM   22  H   UNK     0      -1.256 -28.649  52.920  0.00  0.00           H  
HETATM   23  O   UNK     0      -0.946 -26.401  50.532  0.00  0.00           O  
HETATM   24  C   UNK     0      -1.280 -25.492  49.561  0.00  0.00           C  
HETATM   25  C   UNK     0      -0.545 -25.539  48.375  0.00  0.00           C  
HETATM   26  C   UNK     0      -0.807 -24.620  47.358  0.00  0.00           C  
HETATM   27  C   UNK     0      -1.791 -23.653  47.541  0.00  0.00           C  
HETATM   28  F   UNK     0      -2.040 -22.773  46.563  0.00  0.00           F  
HETATM   29  C   UNK     0      -2.515 -23.582  48.724  0.00  0.00           C  
HETATM   30  C   UNK     0      -2.248 -24.499  49.734  0.00  0.00           C  
HETATM   31  F   UNK     0      -2.929 -24.395  50.882  0.00  0.00           F  
CONECT    1    2
CONECT    2    1    3    6
CONECT    3    2    4    7
CONECT    4    3    5
CONECT    5    4    6    8
CONECT    6    2    5   23
CONECT    7    3
CONECT    8    5   13    9
CONECT    9   10    8
CONECT   10    9   11
CONECT   11   10   12   14
CONECT   12   11   13
CONECT   13    8   12   21
CONECT   14   11   15
CONECT   15   14   16
CONECT   16   15   20   17
CONECT   17   16   18
CONECT   18   17   19
CONECT   19   18   20
CONECT   20   16   19
CONECT   21   13   22
CONECT   22   21
CONECT   23    6   24
CONECT   24   30   23   25
CONECT   25   24   26
CONECT   26   27   25
CONECT   27   26   29   28
CONECT   28   27
CONECT   29   27   30
CONECT   30   24   29   31
CONECT   31   30
END
