# Supplementary material for: Novel Antagonist of the Type 2 Lysophosphatidic Acid Receptor (LPA2), UCM-14216, Ameliorates Spinal Cord Injury in Mice
Source: J Med Chem. 2022 Aug 10;65(16):10956–74. doi: 10.1021/acs.jmedchem.2c00046 (PMC9421655; doi:10.1021/acs.jmedchem.2c00046)
Supplement: Supplementary file 2 — jm2c00046_si_002.zip [file jm2c00046_si_002.zip › cmpnd54.pdb]

HETATM    1  C   UNK     0       1.366 -24.720  51.771  0.00  0.00           C  
HETATM    2  C   UNK     0       0.130 -25.303  52.337  0.00  0.00           C  
HETATM    3  N   UNK     0      -0.161 -25.250  53.669  0.00  0.00           N  
HETATM    4  N   UNK     0      -1.323 -25.838  54.002  0.00  0.00           N  
HETATM    5  C   UNK     0      -1.797 -26.345  52.844  0.00  0.00           C  
HETATM    6  C   UNK     0      -0.926 -25.985  51.776  0.00  0.00           C  
HETATM    7  H   UNK     0       0.388 -24.826  54.409  0.00  0.00           H  
HETATM    8  C   UNK     0      -3.069 -27.086  52.815  0.00  0.00           C  
HETATM    9  C   UNK     0      -4.297 -26.412  52.789  0.00  0.00           C  
HETATM   10  C   UNK     0      -5.504 -27.122  52.797  0.00  0.00           C  
HETATM   11  C   UNK     0      -5.517 -28.518  52.829  0.00  0.00           C  
HETATM   12  C   UNK     0      -4.307 -29.205  52.835  0.00  0.00           C  
HETATM   13  C   UNK     0      -3.103 -28.494  52.823  0.00  0.00           C  
HETATM   14  O   UNK     0      -6.765 -29.072  52.843  0.00  0.00           O  
HETATM   15  C   UNK     0      -7.771 -28.401  53.617  0.00  0.00           C  
HETATM   16  C   UNK     0      -7.972 -29.063  54.931  0.00  0.00           C  
HETATM   17  N   UNK     0      -9.128 -29.668  55.287  0.00  0.00           N  
HETATM   18  N   UNK     0      -8.921 -30.031  56.576  0.00  0.00           N  
HETATM   19  N   UNK     0      -7.683 -29.642  56.961  0.00  0.00           N  
HETATM   20  N   UNK     0      -7.061 -29.021  55.930  0.00  0.00           N  
HETATM   21  O   UNK     0      -1.959 -29.256  52.817  0.00  0.00           O  
HETATM   22  H   UNK     0      -1.233 -28.649  52.548  0.00  0.00           H  
HETATM   23  O   UNK     0      -1.056 -26.284  50.464  0.00  0.00           O  
HETATM   24  C   UNK     0      -1.886 -25.530  49.667  0.00  0.00           C  
HETATM   25  C   UNK     0      -2.410 -24.313  50.120  0.00  0.00           C  
HETATM   26  C   UNK     0      -3.276 -23.581  49.304  0.00  0.00           C  
HETATM   27  C   UNK     0      -3.625 -24.072  48.048  0.00  0.00           C  
HETATM   28 Cl   UNK     0      -4.686 -23.164  47.043  0.00  0.00          Cl  
HETATM   29  C   UNK     0      -3.124 -25.292  47.597  0.00  0.00           C  
HETATM   30  C   UNK     0      -2.259 -26.024  48.411  0.00  0.00           C  
HETATM   31 Cl   UNK     0      -1.651 -27.528  47.822  0.00  0.00          Cl  
CONECT    1    2
CONECT    2    1    3    6
CONECT    3    2    4    7
CONECT    4    3    5
CONECT    5    4    6    8
CONECT    6    2    5   23
CONECT    7    3
CONECT    8   13    5    9
CONECT    9   10    8
CONECT   10    9   11
CONECT   11   10   12   14
CONECT   12   11   13
CONECT   13    8   12   21
CONECT   14   11   15
CONECT   15   14   16
CONECT   16   15   17   20
CONECT   17   16   18
CONECT   18   17   19
CONECT   19   18   20
CONECT   20   16   19
CONECT   21   13   22
CONECT   22   21
CONECT   23    6   24
CONECT   24   25   23   30
CONECT   25   24   26
CONECT   26   25   27
CONECT   27   26   28   29
CONECT   28   27
CONECT   29   27   30
CONECT   30   29   24   31
CONECT   31   30
END
