# Supplementary material for: Novel Antagonist of the Type 2 Lysophosphatidic Acid Receptor (LPA2), UCM-14216, Ameliorates Spinal Cord Injury in Mice
Source: J Med Chem. 2022 Aug 10;65(16):10956–74. doi: 10.1021/acs.jmedchem.2c00046 (PMC9421655; doi:10.1021/acs.jmedchem.2c00046)
Supplement: Supplementary file 2 — jm2c00046_si_002.zip [file jm2c00046_si_002.zip › cmpnd53.pdb]

HETATM    1  C   UNK     0       1.341 -24.781  51.704  0.00  0.00           C  
HETATM    2  C   UNK     0       0.126 -25.324  52.347  0.00  0.00           C  
HETATM    3  N   UNK     0      -0.163 -25.123  53.665  0.00  0.00           N  
HETATM    4  N   UNK     0      -1.313 -25.690  54.069  0.00  0.00           N  
HETATM    5  C   UNK     0      -1.783 -26.334  52.977  0.00  0.00           C  
HETATM    6  C   UNK     0      -0.917 -26.088  51.874  0.00  0.00           C  
HETATM    7  H   UNK     0       0.378 -24.605  54.349  0.00  0.00           H  
HETATM    8  C   UNK     0      -3.044 -27.090  53.035  0.00  0.00           C  
HETATM    9  C   UNK     0      -4.279 -26.429  53.082  0.00  0.00           C  
HETATM   10  C   UNK     0      -5.473 -27.154  53.177  0.00  0.00           C  
HETATM   11  C   UNK     0      -5.467 -28.548  53.224  0.00  0.00           C  
HETATM   12  C   UNK     0      -4.251 -29.222  53.158  0.00  0.00           C  
HETATM   13  C   UNK     0      -3.059 -28.498  53.059  0.00  0.00           C  
HETATM   14  O   UNK     0      -6.705 -29.118  53.328  0.00  0.00           O  
HETATM   15  C   UNK     0      -7.696 -28.393  54.075  0.00  0.00           C  
HETATM   16  C   UNK     0      -8.070 -29.192  55.340  0.00  0.00           C  
HETATM   17  O   UNK     0      -7.306 -29.026  56.336  0.00  0.00           O  
HETATM   18  O   UNK     0      -9.128 -29.884  55.255  0.00  0.00           O  
HETATM   19  O   UNK     0      -1.906 -29.245  52.991  0.00  0.00           O  
HETATM   20  H   UNK     0      -1.245 -28.676  52.537  0.00  0.00           H  
HETATM   21  O   UNK     0      -1.030 -26.527  50.603  0.00  0.00           O  
HETATM   22  C   UNK     0      -1.250 -25.624  49.590  0.00  0.00           C  
HETATM   23  C   UNK     0      -0.336 -25.425  48.551  0.00  0.00           C  
HETATM   24  C   UNK     0      -0.604 -24.469  47.570  0.00  0.00           C  
HETATM   25  C   UNK     0      -1.775 -23.717  47.641  0.00  0.00           C  
HETATM   26  F   UNK     0      -2.029 -22.805  46.694  0.00  0.00           F  
HETATM   27  C   UNK     0      -2.682 -23.895  48.678  0.00  0.00           C  
HETATM   28  C   UNK     0      -2.408 -24.846  49.652  0.00  0.00           C  
HETATM   29  F   UNK     0      -3.286 -25.022  50.652  0.00  0.00           F  
CONECT    1    2
CONECT    2    1    3    6
CONECT    3    2    4    7
CONECT    4    3    5
CONECT    5    8    4    6
CONECT    6    2    5   21
CONECT    7    3
CONECT    8    5   13    9
CONECT    9    8   10
CONECT   10    9   11
CONECT   11   10   14   12
CONECT   12   11   13
CONECT   13    8   12   19
CONECT   14   11   15
CONECT   15   14   16
CONECT   16   15   17   18
CONECT   17   16
CONECT   18   16
CONECT   19   13   20
CONECT   20   19
CONECT   21    6   22
CONECT   22   28   21   23
CONECT   23   22   24
CONECT   24   25   23
CONECT   25   24   27   26
CONECT   26   25
CONECT   27   25   28
CONECT   28   22   27   29
CONECT   29   28
END
