# Supplementary material for: Novel Antagonist of the Type 2 Lysophosphatidic Acid Receptor (LPA2), UCM-14216, Ameliorates Spinal Cord Injury in Mice
Source: J Med Chem. 2022 Aug 10;65(16):10956–74. doi: 10.1021/acs.jmedchem.2c00046 (PMC9421655; doi:10.1021/acs.jmedchem.2c00046)
Supplement: Supplementary file 2 — jm2c00046_si_002.zip [file jm2c00046_si_002.zip › complex3.pdb]

ATOM      1  N   GLN A   6      12.572 -31.160  69.436  0.00  0.00           N  
ATOM      2  CA  GLN A   6      11.881 -30.495  68.284  0.00  0.00           C  
ATOM      3  C   GLN A   6      12.603 -30.592  66.960  0.00  0.00           C  
ATOM      4  O   GLN A   6      12.041 -31.099  65.992  0.00  0.00           O  
ATOM      5  CB  GLN A   6      11.687 -29.004  68.652  0.00  0.00           C  
ATOM      6  CG  GLN A   6      10.821 -28.730  69.913  0.00  0.00           C  
ATOM      7  CD  GLN A   6      11.399 -28.808  71.333  0.00  0.00           C  
ATOM      8  NE2 GLN A   6      10.752 -28.013  72.225  0.00  0.00           N  
ATOM      9  OE1 GLN A   6      12.309 -29.570  71.616  0.00  0.00           O  
ATOM     10  H   GLN A   6      13.144 -31.896  69.083  0.00  0.00           H  
ATOM     11  HA  GLN A   6      10.972 -30.950  68.191  0.00  0.00           H  
ATOM     12  HB2 GLN A   6      12.588 -28.592  68.811  0.00  0.00           H  
ATOM     13  HB3 GLN A   6      11.248 -28.536  67.879  0.00  0.00           H  
ATOM     14  HG2 GLN A   6      10.402 -27.788  69.797  0.00  0.00           H  
ATOM     15  HG3 GLN A   6      10.007 -29.371  69.870  0.00  0.00           H  
ATOM     16 HE21 GLN A   6      11.058 -28.009  73.204  0.00  0.00           H  
ATOM     17 HE22 GLN A   6       9.988 -27.443  71.917  0.00  0.00           H  
ATOM     18  H2  GLN A   6      13.132 -30.483  69.906  0.00  0.00           H  
ATOM     19  H3  GLN A   6      11.881 -31.526  70.054  0.00  0.00           H  
ATOM     20  N   CYS A   7      13.874 -30.143  66.891  0.00  0.00           N  
ATOM     21  CA  CYS A   7      14.706 -30.241  65.709  0.00  0.00           C  
ATOM     22  C   CYS A   7      14.931 -31.687  65.295  0.00  0.00           C  
ATOM     23  O   CYS A   7      15.723 -32.396  65.908  0.00  0.00           O  
ATOM     24  CB  CYS A   7      16.045 -29.503  65.994  0.00  0.00           C  
ATOM     25  SG  CYS A   7      17.198 -29.383  64.593  0.00  0.00           S  
ATOM     26  H   CYS A   7      14.205 -29.709  67.793  0.00  0.00           H  
ATOM     27  HA  CYS A   7      14.237 -29.768  64.948  0.00  0.00           H  
ATOM     28  HB2 CYS A   7      15.818 -28.576  66.298  0.00  0.00           H  
ATOM     29  HB3 CYS A   7      16.503 -29.991  66.740  0.00  0.00           H  
ATOM     30  N   TYR A   8      14.156 -32.146  64.288  0.00  0.00           N  
ATOM     31  CA  TYR A   8      14.169 -33.489  63.732  0.00  0.00           C  
ATOM     32  C   TYR A   8      14.014 -34.609  64.766  0.00  0.00           C  
ATOM     33  O   TYR A   8      14.711 -35.621  64.764  0.00  0.00           O  
ATOM     34  CB  TYR A   8      15.376 -33.683  62.775  0.00  0.00           C  
ATOM     35  CG  TYR A   8      15.097 -34.733  61.722  0.00  0.00           C  
ATOM     36  CD1 TYR A   8      15.806 -35.943  61.718  0.00  0.00           C  
ATOM     37  CD2 TYR A   8      14.135 -34.516  60.716  0.00  0.00           C  
ATOM     38  CE1 TYR A   8      15.560 -36.915  60.735  0.00  0.00           C  
ATOM     39  CE2 TYR A   8      13.898 -35.484  59.725  0.00  0.00           C  
ATOM     40  CZ  TYR A   8      14.606 -36.688  59.735  0.00  0.00           C  
ATOM     41  OH  TYR A   8      14.377 -37.676  58.746  0.00  0.00           O  
ATOM     42  H   TYR A   8      13.496 -31.388  63.918  0.00  0.00           H  
ATOM     43  HA  TYR A   8      13.394 -33.569  63.072  0.00  0.00           H  
ATOM     44  HB2 TYR A   8      15.548 -32.822  62.327  0.00  0.00           H  
ATOM     45  HB3 TYR A   8      16.147 -33.975  63.316  0.00  0.00           H  
ATOM     46  HD1 TYR A   8      16.492 -36.118  62.417  0.00  0.00           H  
ATOM     47  HD2 TYR A   8      13.618 -33.671  60.708  0.00  0.00           H  
ATOM     48  HE1 TYR A   8      16.070 -37.777  60.750  0.00  0.00           H  
ATOM     49  HE2 TYR A   8      13.221 -35.308  59.012  0.00  0.00           H  
ATOM     50  HH  TYR A   8      13.726 -37.312  58.093  0.00  0.00           H  
ATOM     51  N   TYR A   9      13.050 -34.454  65.690  0.00  0.00           N  
ATOM     52  CA  TYR A   9      12.758 -35.473  66.675  0.00  0.00           C  
ATOM     53  C   TYR A   9      11.780 -36.481  66.075  0.00  0.00           C  
ATOM     54  O   TYR A   9      11.118 -36.191  65.083  0.00  0.00           O  
ATOM     55  CB  TYR A   9      12.140 -34.798  67.927  0.00  0.00           C  
ATOM     56  CG  TYR A   9      12.892 -35.088  69.186  0.00  0.00           C  
ATOM     57  CD1 TYR A   9      12.563 -36.212  69.960  0.00  0.00           C  
ATOM     58  CD2 TYR A   9      13.889 -34.212  69.642  0.00  0.00           C  
ATOM     59  CE1 TYR A   9      13.227 -36.461  71.168  0.00  0.00           C  
ATOM     60  CE2 TYR A   9      14.515 -34.432  70.878  0.00  0.00           C  
ATOM     61  CZ  TYR A   9      14.195 -35.568  71.631  0.00  0.00           C  
ATOM     62  OH  TYR A   9      14.846 -35.832  72.850  0.00  0.00           O  
ATOM     63  H   TYR A   9      12.545 -33.545  65.626  0.00  0.00           H  
ATOM     64  HA  TYR A   9      13.604 -35.959  66.897  0.00  0.00           H  
ATOM     65  HB2 TYR A   9      12.138 -33.817  67.767  0.00  0.00           H  
ATOM     66  HB3 TYR A   9      11.210 -35.136  68.020  0.00  0.00           H  
ATOM     67  HD1 TYR A   9      11.855 -36.836  69.651  0.00  0.00           H  
ATOM     68  HD2 TYR A   9      14.153 -33.436  69.089  0.00  0.00           H  
ATOM     69  HE1 TYR A   9      13.007 -37.281  71.698  0.00  0.00           H  
ATOM     70  HE2 TYR A   9      15.187 -33.780  71.220  0.00  0.00           H  
ATOM     71  HH  TYR A   9      14.528 -36.709  73.190  0.00  0.00           H  
ATOM     72  N   ASN A  10      11.625 -37.682  66.683  0.00  0.00           N  
ATOM     73  CA  ASN A  10      10.680 -38.697  66.230  0.00  0.00           C  
ATOM     74  C   ASN A  10       9.257 -38.396  66.730  0.00  0.00           C  
ATOM     75  O   ASN A  10       8.600 -39.230  67.348  0.00  0.00           O  
ATOM     76  CB  ASN A  10      11.174 -40.100  66.702  0.00  0.00           C  
ATOM     77  CG  ASN A  10      10.492 -41.229  65.946  0.00  0.00           C  
ATOM     78  ND2 ASN A  10      10.326 -42.402  66.582  0.00  0.00           N  
ATOM     79  OD1 ASN A  10      10.128 -41.083  64.763  0.00  0.00           O  
ATOM     80  H   ASN A  10      12.252 -37.810  67.512  0.00  0.00           H  
ATOM     81  HA  ASN A  10      10.648 -38.652  65.226  0.00  0.00           H  
ATOM     82  HB2 ASN A  10      12.150 -40.146  66.542  0.00  0.00           H  
ATOM     83  HB3 ASN A  10      10.966 -40.184  67.667  0.00  0.00           H  
ATOM     84 HD21 ASN A  10      10.651 -42.489  67.530  0.00  0.00           H  
ATOM     85 HD22 ASN A  10       9.896 -43.159  66.132  0.00  0.00           H  
ATOM     86  N   GLU A  11       8.777 -37.166  66.458  0.00  0.00           N  
ATOM     87  CA  GLU A  11       7.488 -36.647  66.869  0.00  0.00           C  
ATOM     88  C   GLU A  11       6.455 -36.901  65.792  0.00  0.00           C  
ATOM     89  O   GLU A  11       6.721 -36.841  64.594  0.00  0.00           O  
ATOM     90  CB  GLU A  11       7.528 -35.116  67.137  0.00  0.00           C  
ATOM     91  CG  GLU A  11       8.324 -34.735  68.406  0.00  0.00           C  
ATOM     92  CD  GLU A  11       7.686 -35.162  69.725  0.00  0.00           C  
ATOM     93  OE1 GLU A  11       8.487 -35.299  70.688  0.00  0.00           O  
ATOM     94  OE2 GLU A  11       6.447 -35.352  69.782  0.00  0.00           O1-
ATOM     95  H   GLU A  11       9.467 -36.585  65.886  0.00  0.00           H  
ATOM     96  HA  GLU A  11       7.199 -37.090  67.725  0.00  0.00           H  
ATOM     97  HB2 GLU A  11       7.972 -34.695  66.375  0.00  0.00           H  
ATOM     98  HB3 GLU A  11       6.609 -34.815  67.266  0.00  0.00           H  
ATOM     99  HG2 GLU A  11       9.209 -35.172  68.346  0.00  0.00           H  
ATOM    100  HG3 GLU A  11       8.412 -33.750  68.422  0.00  0.00           H  
ATOM    101  N   THR A  12       5.213 -37.196  66.215  0.00  0.00           N  
ATOM    102  CA  THR A  12       4.087 -37.411  65.308  0.00  0.00           C  
ATOM    103  C   THR A  12       3.590 -36.112  64.708  0.00  0.00           C  
ATOM    104  O   THR A  12       3.935 -35.011  65.125  0.00  0.00           O  
ATOM    105  CB  THR A  12       2.889 -38.129  65.946  0.00  0.00           C  
ATOM    106  CG2 THR A  12       3.353 -39.471  66.529  0.00  0.00           C  
ATOM    107  OG1 THR A  12       2.308 -37.374  67.002  0.00  0.00           O  
ATOM    108  H   THR A  12       5.127 -37.258  67.257  0.00  0.00           H  
ATOM    109  HA  THR A  12       4.396 -38.014  64.557  0.00  0.00           H  
ATOM    110  HB  THR A  12       2.168 -38.274  65.221  0.00  0.00           H  
ATOM    111  HG1 THR A  12       3.003 -37.133  67.690  0.00  0.00           H  
ATOM    112 HG21 THR A  12       3.888 -39.966  65.843  0.00  0.00           H  
ATOM    113 HG22 THR A  12       2.554 -40.017  66.787  0.00  0.00           H  
ATOM    114 HG23 THR A  12       3.919 -39.305  67.338  0.00  0.00           H  
ATOM    115  N   ILE A  13       2.694 -36.198  63.701  0.00  0.00           N  
ATOM    116  CA  ILE A  13       2.067 -35.020  63.117  0.00  0.00           C  
ATOM    117  C   ILE A  13       1.276 -34.213  64.144  0.00  0.00           C  
ATOM    118  O   ILE A  13       1.222 -32.980  64.102  0.00  0.00           O  
ATOM    119  CB  ILE A  13       1.271 -35.400  61.865  0.00  0.00           C  
ATOM    120  CG1 ILE A  13       1.787 -34.632  60.631  0.00  0.00           C  
ATOM    121  CG2 ILE A  13      -0.259 -35.237  62.020  0.00  0.00           C  
ATOM    122  CD1 ILE A  13       3.157 -35.120  60.138  0.00  0.00           C  
ATOM    123  H   ILE A  13       2.500 -37.171  63.390  0.00  0.00           H  
ATOM    124  HA  ILE A  13       2.819 -34.424  62.802  0.00  0.00           H  
ATOM    125  HB  ILE A  13       1.404 -36.371  61.692  0.00  0.00           H  
ATOM    126 HG12 ILE A  13       1.128 -34.737  59.895  0.00  0.00           H  
ATOM    127 HG13 ILE A  13       1.864 -33.670  60.872  0.00  0.00           H  
ATOM    128 HG21 ILE A  13      -0.547 -35.746  62.824  0.00  0.00           H  
ATOM    129 HG22 ILE A  13      -0.695 -35.597  61.202  0.00  0.00           H  
ATOM    130 HG23 ILE A  13      -0.460 -34.269  62.127  0.00  0.00           H  
ATOM    131 HD11 ILE A  13       3.821 -35.003  60.870  0.00  0.00           H  
ATOM    132 HD12 ILE A  13       3.422 -34.581  59.345  0.00  0.00           H  
ATOM    133 HD13 ILE A  13       3.084 -36.081  59.891  0.00  0.00           H  
ATOM    134  N   GLY A  14       0.703 -34.897  65.160  0.00  0.00           N  
ATOM    135  CA  GLY A  14      -0.039 -34.284  66.253  0.00  0.00           C  
ATOM    136  C   GLY A  14       0.718 -33.270  67.067  0.00  0.00           C  
ATOM    137  O   GLY A  14       0.124 -32.310  67.544  0.00  0.00           O  
ATOM    138  H   GLY A  14       0.848 -35.940  65.083  0.00  0.00           H  
ATOM    139  HA2 GLY A  14      -0.888 -33.846  65.869  0.00  0.00           H  
ATOM    140  HA3 GLY A  14      -0.384 -35.028  66.875  0.00  0.00           H  
ATOM    141  N   PHE A  15       2.049 -33.421  67.213  0.00  0.00           N  
ATOM    142  CA  PHE A  15       2.900 -32.452  67.878  0.00  0.00           C  
ATOM    143  C   PHE A  15       2.923 -31.107  67.139  0.00  0.00           C  
ATOM    144  O   PHE A  15       2.699 -30.040  67.715  0.00  0.00           O  
ATOM    145  CB  PHE A  15       4.318 -33.091  67.960  0.00  0.00           C  
ATOM    146  CG  PHE A  15       5.343 -32.200  68.599  0.00  0.00           C  
ATOM    147  CD1 PHE A  15       5.393 -32.078  69.993  0.00  0.00           C  
ATOM    148  CD2 PHE A  15       6.276 -31.500  67.819  0.00  0.00           C  
ATOM    149  CE1 PHE A  15       6.339 -31.249  70.602  0.00  0.00           C  
ATOM    150  CE2 PHE A  15       7.229 -30.670  68.423  0.00  0.00           C  
ATOM    151  CZ  PHE A  15       7.245 -30.529  69.817  0.00  0.00           C  
ATOM    152  H   PHE A  15       2.412 -34.315  66.795  0.00  0.00           H  
ATOM    153  HA  PHE A  15       2.496 -32.271  68.785  0.00  0.00           H  
ATOM    154  HB2 PHE A  15       4.235 -33.911  68.499  0.00  0.00           H  
ATOM    155  HB3 PHE A  15       4.602 -33.285  67.037  0.00  0.00           H  
ATOM    156  HD1 PHE A  15       4.753 -32.584  70.557  0.00  0.00           H  
ATOM    157  HD2 PHE A  15       6.260 -31.595  66.829  0.00  0.00           H  
ATOM    158  HE1 PHE A  15       6.362 -31.174  71.603  0.00  0.00           H  
ATOM    159  HE2 PHE A  15       7.897 -30.177  67.853  0.00  0.00           H  
ATOM    160  HZ  PHE A  15       7.901 -29.917  70.251  0.00  0.00           H  
ATOM    161  N   PHE A  16       3.129 -31.128  65.811  0.00  0.00           N  
ATOM    162  CA  PHE A  16       3.188 -29.919  65.005  0.00  0.00           C  
ATOM    163  C   PHE A  16       1.823 -29.254  64.872  0.00  0.00           C  
ATOM    164  O   PHE A  16       1.670 -28.046  65.066  0.00  0.00           O  
ATOM    165  CB  PHE A  16       3.763 -30.218  63.594  0.00  0.00           C  
ATOM    166  CG  PHE A  16       5.139 -30.821  63.667  0.00  0.00           C  
ATOM    167  CD1 PHE A  16       6.275 -29.997  63.747  0.00  0.00           C  
ATOM    168  CD2 PHE A  16       5.319 -32.213  63.607  0.00  0.00           C  
ATOM    169  CE1 PHE A  16       7.562 -30.553  63.768  0.00  0.00           C  
ATOM    170  CE2 PHE A  16       6.601 -32.773  63.627  0.00  0.00           C  
ATOM    171  CZ  PHE A  16       7.725 -31.942  63.706  0.00  0.00           C  
ATOM    172  H   PHE A  16       3.242 -32.089  65.417  0.00  0.00           H  
ATOM    173  HA  PHE A  16       3.782 -29.265  65.495  0.00  0.00           H  
ATOM    174  HB2 PHE A  16       3.164 -30.861  63.164  0.00  0.00           H  
ATOM    175  HB3 PHE A  16       3.821 -29.367  63.116  0.00  0.00           H  
ATOM    176  HD1 PHE A  16       6.168 -29.013  63.790  0.00  0.00           H  
ATOM    177  HD2 PHE A  16       4.521 -32.808  63.550  0.00  0.00           H  
ATOM    178  HE1 PHE A  16       8.360 -29.949  63.826  0.00  0.00           H  
ATOM    179  HE2 PHE A  16       6.710 -33.775  63.583  0.00  0.00           H  
ATOM    180  HZ  PHE A  16       8.640 -32.335  63.719  0.00  0.00           H  
ATOM    181  N   TYR A  17       0.778 -30.059  64.585  0.00  0.00           N  
ATOM    182  CA  TYR A  17      -0.595 -29.613  64.410  0.00  0.00           C  
ATOM    183  C   TYR A  17      -1.213 -29.007  65.663  0.00  0.00           C  
ATOM    184  O   TYR A  17      -2.009 -28.081  65.542  0.00  0.00           O  
ATOM    185  CB  TYR A  17      -1.509 -30.754  63.867  0.00  0.00           C  
ATOM    186  CG  TYR A  17      -1.485 -30.857  62.358  0.00  0.00           C  
ATOM    187  CD1 TYR A  17      -0.423 -31.462  61.665  0.00  0.00           C  
ATOM    188  CD2 TYR A  17      -2.568 -30.360  61.610  0.00  0.00           C  
ATOM    189  CE1 TYR A  17      -0.456 -31.599  60.269  0.00  0.00           C  
ATOM    190  CE2 TYR A  17      -2.596 -30.478  60.213  0.00  0.00           C  
ATOM    191  CZ  TYR A  17      -1.544 -31.105  59.543  0.00  0.00           C  
ATOM    192  OH  TYR A  17      -1.603 -31.208  58.139  0.00  0.00           O  
ATOM    193  H   TYR A  17       1.062 -31.077  64.497  0.00  0.00           H  
ATOM    194  HA  TYR A  17      -0.607 -28.901  63.680  0.00  0.00           H  
ATOM    195  HB2 TYR A  17      -1.184 -31.606  64.251  0.00  0.00           H  
ATOM    196  HB3 TYR A  17      -2.435 -30.560  64.158  0.00  0.00           H  
ATOM    197  HD1 TYR A  17       0.367 -31.799  62.170  0.00  0.00           H  
ATOM    198  HD2 TYR A  17      -3.325 -29.920  62.079  0.00  0.00           H  
ATOM    199  HE1 TYR A  17       0.299 -32.051  59.794  0.00  0.00           H  
ATOM    200  HE2 TYR A  17      -3.369 -30.113  59.698  0.00  0.00           H  
ATOM    201  HH  TYR A  17      -2.336 -31.835  57.904  0.00  0.00           H  
ATOM    202  N   ASN A  18      -0.893 -29.506  66.878  0.00  0.00           N  
ATOM    203  CA  ASN A  18      -1.387 -28.968  68.138  0.00  0.00           C  
ATOM    204  C   ASN A  18      -0.761 -27.632  68.533  0.00  0.00           C  
ATOM    205  O   ASN A  18      -1.445 -26.748  69.055  0.00  0.00           O  
ATOM    206  CB  ASN A  18      -1.168 -30.027  69.257  0.00  0.00           C  
ATOM    207  CG  ASN A  18      -1.874 -29.688  70.560  0.00  0.00           C  
ATOM    208  ND2 ASN A  18      -3.215 -29.760  70.578  0.00  0.00           N  
ATOM    209  OD1 ASN A  18      -1.243 -29.387  71.586  0.00  0.00           O  
ATOM    210  H   ASN A  18      -0.243 -30.333  66.824  0.00  0.00           H  
ATOM    211  HA  ASN A  18      -2.385 -28.802  68.022  0.00  0.00           H  
ATOM    212  HB2 ASN A  18      -1.513 -30.900  68.921  0.00  0.00           H  
ATOM    213  HB3 ASN A  18      -0.188 -30.090  69.427  0.00  0.00           H  
ATOM    214 HD21 ASN A  18      -3.698 -30.038  69.742  0.00  0.00           H  
ATOM    215 HD22 ASN A  18      -3.717 -29.545  71.396  0.00  0.00           H  
ATOM    216  N   ASN A  19       0.556 -27.449  68.305  0.00  0.00           N  
ATOM    217  CA  ASN A  19       1.270 -26.216  68.618  0.00  0.00           C  
ATOM    218  C   ASN A  19       0.746 -25.037  67.820  0.00  0.00           C  
ATOM    219  O   ASN A  19       0.653 -23.897  68.286  0.00  0.00           O  
ATOM    220  CB  ASN A  19       2.771 -26.342  68.258  0.00  0.00           C  
ATOM    221  CG  ASN A  19       3.489 -27.246  69.239  0.00  0.00           C  
ATOM    222  ND2 ASN A  19       4.669 -27.744  68.823  0.00  0.00           N  
ATOM    223  OD1 ASN A  19       3.061 -27.484  70.374  0.00  0.00           O  
ATOM    224  H   ASN A  19       1.023 -28.287  67.876  0.00  0.00           H  
ATOM    225  HA  ASN A  19       1.100 -26.015  69.594  0.00  0.00           H  
ATOM    226  HB2 ASN A  19       2.837 -26.730  67.353  0.00  0.00           H  
ATOM    227  HB3 ASN A  19       3.171 -25.440  68.297  0.00  0.00           H  
ATOM    228 HD21 ASN A  19       5.014 -27.502  67.921  0.00  0.00           H  
ATOM    229 HD22 ASN A  19       5.186 -28.349  69.422  0.00  0.00           H  
ATOM    230  N   SER A  20       0.419 -25.295  66.547  0.00  0.00           N  
ATOM    231  CA  SER A  20      -0.226 -24.314  65.703  0.00  0.00           C  
ATOM    232  C   SER A  20      -1.738 -24.341  65.809  0.00  0.00           C  
ATOM    233  O   SER A  20      -2.350 -25.327  66.199  0.00  0.00           O  
ATOM    234  CB  SER A  20       0.220 -24.377  64.224  0.00  0.00           C  
ATOM    235  OG  SER A  20       1.595 -24.010  64.121  0.00  0.00           O  
ATOM    236  H   SER A  20       0.671 -26.256  66.230  0.00  0.00           H  
ATOM    237  HA  SER A  20       0.089 -23.391  65.993  0.00  0.00           H  
ATOM    238  HB2 SER A  20       0.106 -25.302  63.899  0.00  0.00           H  
ATOM    239  HB3 SER A  20      -0.325 -23.740  63.703  0.00  0.00           H  
ATOM    240  HG  SER A  20       1.791 -23.730  63.184  0.00  0.00           H  
ATOM    241  N   GLY A  21      -2.421 -23.229  65.463  0.00  0.00           N  
ATOM    242  CA  GLY A  21      -3.877 -23.139  65.414  0.00  0.00           C  
ATOM    243  C   GLY A  21      -4.459 -23.854  64.229  0.00  0.00           C  
ATOM    244  O   GLY A  21      -4.980 -23.238  63.304  0.00  0.00           O  
ATOM    245  H   GLY A  21      -1.792 -22.416  65.227  0.00  0.00           H  
ATOM    246  HA2 GLY A  21      -4.260 -23.528  66.271  0.00  0.00           H  
ATOM    247  HA3 GLY A  21      -4.146 -22.160  65.389  0.00  0.00           H  
ATOM    248  N   LYS A  22      -4.393 -25.191  64.249  0.00  0.00           N  
ATOM    249  CA  LYS A  22      -4.837 -26.021  63.161  0.00  0.00           C  
ATOM    250  C   LYS A  22      -5.548 -27.245  63.699  0.00  0.00           C  
ATOM    251  O   LYS A  22      -5.151 -27.861  64.683  0.00  0.00           O  
ATOM    252  CB  LYS A  22      -3.637 -26.467  62.287  0.00  0.00           C  
ATOM    253  CG  LYS A  22      -4.022 -27.115  60.943  0.00  0.00           C  
ATOM    254  CD  LYS A  22      -4.618 -26.104  59.943  0.00  0.00           C  
ATOM    255  CE  LYS A  22      -4.826 -26.645  58.526  0.00  0.00           C  
ATOM    256  NZ  LYS A  22      -5.969 -27.573  58.495  0.00  0.00           N1+
ATOM    257  H   LYS A  22      -3.984 -25.574  65.140  0.00  0.00           H  
ATOM    258  HA  LYS A  22      -5.480 -25.501  62.586  0.00  0.00           H  
ATOM    259  HB2 LYS A  22      -3.081 -25.662  62.095  0.00  0.00           H  
ATOM    260  HB3 LYS A  22      -3.105 -27.130  62.810  0.00  0.00           H  
ATOM    261  HG2 LYS A  22      -3.203 -27.522  60.535  0.00  0.00           H  
ATOM    262  HG3 LYS A  22      -4.699 -27.833  61.112  0.00  0.00           H  
ATOM    263  HD2 LYS A  22      -5.507 -25.796  60.299  0.00  0.00           H  
ATOM    264  HD3 LYS A  22      -4.002 -25.310  59.892  0.00  0.00           H  
ATOM    265  HE2 LYS A  22      -4.998 -25.875  57.915  0.00  0.00           H  
ATOM    266  HE3 LYS A  22      -3.995 -27.121  58.243  0.00  0.00           H  
ATOM    267  HZ1 LYS A  22      -5.737 -28.414  58.988  0.00  0.00           H  
ATOM    268  HZ2 LYS A  22      -6.196 -27.801  57.546  0.00  0.00           H  
ATOM    269  HZ3 LYS A  22      -6.765 -27.146  58.930  0.00  0.00           H  
ATOM    270  N   GLU A  23      -6.663 -27.633  63.059  0.00  0.00           N  
ATOM    271  CA  GLU A  23      -7.429 -28.790  63.463  0.00  0.00           C  
ATOM    272  C   GLU A  23      -6.869 -30.108  62.938  0.00  0.00           C  
ATOM    273  O   GLU A  23      -6.316 -30.185  61.841  0.00  0.00           O  
ATOM    274  CB  GLU A  23      -8.872 -28.631  62.963  0.00  0.00           C  
ATOM    275  CG  GLU A  23      -9.604 -27.429  63.600  0.00  0.00           C  
ATOM    276  CD  GLU A  23     -11.024 -27.317  63.060  0.00  0.00           C  
ATOM    277  OE1 GLU A  23     -11.350 -28.040  62.081  0.00  0.00           O  
ATOM    278  OE2 GLU A  23     -11.782 -26.494  63.628  0.00  0.00           O1-
ATOM    279  H   GLU A  23      -6.918 -27.022  62.250  0.00  0.00           H  
ATOM    280  HA  GLU A  23      -7.476 -28.833  64.481  0.00  0.00           H  
ATOM    281  HB2 GLU A  23      -8.843 -28.473  61.999  0.00  0.00           H  
ATOM    282  HB3 GLU A  23      -9.369 -29.435  63.209  0.00  0.00           H  
ATOM    283  HG2 GLU A  23      -9.658 -27.586  64.557  0.00  0.00           H  
ATOM    284  HG3 GLU A  23      -9.125 -26.621  63.353  0.00  0.00           H  
ATOM    285  N   LEU A  24      -7.027 -31.192  63.735  0.00  0.00           N  
ATOM    286  CA  LEU A  24      -6.629 -32.531  63.353  0.00  0.00           C  
ATOM    287  C   LEU A  24      -7.711 -33.518  63.794  0.00  0.00           C  
ATOM    288  O   LEU A  24      -8.063 -33.593  64.965  0.00  0.00           O  
ATOM    289  CB  LEU A  24      -5.267 -32.884  64.008  0.00  0.00           C  
ATOM    290  CG  LEU A  24      -4.592 -34.178  63.499  0.00  0.00           C  
ATOM    291  CD1 LEU A  24      -3.983 -33.992  62.096  0.00  0.00           C  
ATOM    292  CD2 LEU A  24      -3.498 -34.625  64.483  0.00  0.00           C  
ATOM    293  H   LEU A  24      -7.468 -30.961  64.659  0.00  0.00           H  
ATOM    294  HA  LEU A  24      -6.551 -32.578  62.358  0.00  0.00           H  
ATOM    295  HB2 LEU A  24      -4.644 -32.135  63.827  0.00  0.00           H  
ATOM    296  HB3 LEU A  24      -5.420 -32.992  64.980  0.00  0.00           H  
ATOM    297  HG  LEU A  24      -5.277 -34.907  63.464  0.00  0.00           H  
ATOM    298 HD11 LEU A  24      -4.707 -33.740  61.458  0.00  0.00           H  
ATOM    299 HD12 LEU A  24      -3.560 -34.848  61.809  0.00  0.00           H  
ATOM    300 HD13 LEU A  24      -3.296 -33.270  62.133  0.00  0.00           H  
ATOM    301 HD21 LEU A  24      -2.813 -33.904  64.560  0.00  0.00           H  
ATOM    302 HD22 LEU A  24      -3.911 -34.796  65.375  0.00  0.00           H  
ATOM    303 HD23 LEU A  24      -3.072 -35.460  64.141  0.00  0.00           H  
ATOM    304  N   SER A  25      -8.296 -34.289  62.847  0.00  0.00           N  
ATOM    305  CA  SER A  25      -9.386 -35.219  63.130  0.00  0.00           C  
ATOM    306  C   SER A  25      -8.847 -36.620  63.403  0.00  0.00           C  
ATOM    307  O   SER A  25      -7.763 -36.991  62.966  0.00  0.00           O  
ATOM    308  CB  SER A  25     -10.427 -35.223  61.967  0.00  0.00           C  
ATOM    309  OG  SER A  25     -11.624 -35.968  62.230  0.00  0.00           O  
ATOM    310  H   SER A  25      -7.891 -34.153  61.892  0.00  0.00           H  
ATOM    311  HA  SER A  25      -9.859 -34.903  63.960  0.00  0.00           H  
ATOM    312  HB2 SER A  25     -10.678 -34.269  61.770  0.00  0.00           H  
ATOM    313  HB3 SER A  25      -9.981 -35.609  61.151  0.00  0.00           H  
ATOM    314  HG  SER A  25     -11.433 -36.654  62.927  0.00  0.00           H  
ATOM    315  N   SER A  26      -9.599 -37.427  64.179  0.00  0.00           N  
ATOM    316  CA  SER A  26      -9.269 -38.811  64.499  0.00  0.00           C  
ATOM    317  C   SER A  26     -10.365 -39.763  64.041  0.00  0.00           C  
ATOM    318  O   SER A  26     -10.115 -40.943  63.797  0.00  0.00           O  
ATOM    319  CB  SER A  26      -9.103 -38.976  66.037  0.00  0.00           C  
ATOM    320  OG  SER A  26     -10.265 -38.526  66.747  0.00  0.00           O  
ATOM    321  H   SER A  26     -10.470 -36.952  64.542  0.00  0.00           H  
ATOM    322  HA  SER A  26      -8.423 -39.052  64.006  0.00  0.00           H  
ATOM    323  HB2 SER A  26      -8.956 -39.938  66.235  0.00  0.00           H  
ATOM    324  HB3 SER A  26      -8.320 -38.438  66.327  0.00  0.00           H  
ATOM    325  HG  SER A  26     -11.068 -38.657  66.172  0.00  0.00           H  
ATOM    326  N   HIS A  27     -11.602 -39.259  63.855  0.00  0.00           N  
ATOM    327  CA  HIS A  27     -12.757 -40.035  63.432  0.00  0.00           C  
ATOM    328  C   HIS A  27     -13.088 -39.713  61.985  0.00  0.00           C  
ATOM    329  O   HIS A  27     -12.769 -38.633  61.491  0.00  0.00           O  
ATOM    330  CB  HIS A  27     -14.015 -39.680  64.261  0.00  0.00           C  
ATOM    331  CG  HIS A  27     -13.912 -40.076  65.696  0.00  0.00           C  
ATOM    332  CD2 HIS A  27     -13.797 -39.330  66.834  0.00  0.00           C  
ATOM    333  ND1 HIS A  27     -14.006 -41.410  66.004  0.00  0.00           N  
ATOM    334  CE1 HIS A  27     -13.948 -41.466  67.322  0.00  0.00           C  
ATOM    335  NE2 HIS A  27     -13.824 -40.238  67.867  0.00  0.00           N  
ATOM    336  H   HIS A  27     -11.654 -38.220  64.051  0.00  0.00           H  
ATOM    337  HA  HIS A  27     -12.528 -41.009  63.495  0.00  0.00           H  
ATOM    338  HB2 HIS A  27     -14.161 -38.688  64.209  0.00  0.00           H  
ATOM    339  HB3 HIS A  27     -14.805 -40.146  63.854  0.00  0.00           H  
ATOM    340  HD1 HIS A  27     -14.096 -42.155  65.382  0.00  0.00           H  
ATOM    341  HD2 HIS A  27     -13.714 -38.354  66.898  0.00  0.00           H  
ATOM    342  HE1 HIS A  27     -13.991 -42.315  67.870  0.00  0.00           H  
ATOM    343  N   TRP A  28     -13.777 -40.627  61.265  0.00  0.00           N  
ATOM    344  CA  TRP A  28     -14.211 -40.376  59.898  0.00  0.00           C  
ATOM    345  C   TRP A  28     -15.419 -39.446  59.832  0.00  0.00           C  
ATOM    346  O   TRP A  28     -16.541 -39.806  60.175  0.00  0.00           O  
ATOM    347  CB  TRP A  28     -14.490 -41.708  59.146  0.00  0.00           C  
ATOM    348  CG  TRP A  28     -13.275 -42.248  58.419  0.00  0.00           C  
ATOM    349  CD1 TRP A  28     -12.448 -43.281  58.767  0.00  0.00           C  
ATOM    350  CD2 TRP A  28     -12.773 -41.706  57.187  0.00  0.00           C  
ATOM    351  CE2 TRP A  28     -11.641 -42.487  56.840  0.00  0.00           C  
ATOM    352  CE3 TRP A  28     -13.182 -40.649  56.370  0.00  0.00           C  
ATOM    353  NE1 TRP A  28     -11.467 -43.429  57.822  0.00  0.00           N  
ATOM    354  CZ2 TRP A  28     -10.944 -42.216  55.689  0.00  0.00           C  
ATOM    355  CZ3 TRP A  28     -12.446 -40.374  55.206  0.00  0.00           C  
ATOM    356  CH2 TRP A  28     -11.330 -41.153  54.867  0.00  0.00           C  
ATOM    357  H   TRP A  28     -13.963 -41.513  61.778  0.00  0.00           H  
ATOM    358  HA  TRP A  28     -13.450 -39.919  59.412  0.00  0.00           H  
ATOM    359  HB2 TRP A  28     -14.766 -42.389  59.804  0.00  0.00           H  
ATOM    360  HB3 TRP A  28     -15.191 -41.547  58.470  0.00  0.00           H  
ATOM    361  HD1 TRP A  28     -12.545 -43.841  59.586  0.00  0.00           H  
ATOM    362  HE1 TRP A  28     -10.737 -44.114  57.841  0.00  0.00           H  
ATOM    363  HE3 TRP A  28     -13.976 -40.095  56.594  0.00  0.00           H  
ATOM    364  HZ2 TRP A  28     -10.139 -42.788  55.427  0.00  0.00           H  
ATOM    365  HZ3 TRP A  28     -12.726 -39.622  54.629  0.00  0.00           H  
ATOM    366  HH2 TRP A  28     -10.817 -40.953  54.049  0.00  0.00           H  
ATOM    367  N   ARG A  29     -15.195 -38.186  59.404  0.00  0.00           N  
ATOM    368  CA  ARG A  29     -16.197 -37.141  59.377  0.00  0.00           C  
ATOM    369  C   ARG A  29     -17.066 -37.169  58.120  0.00  0.00           C  
ATOM    370  O   ARG A  29     -16.632 -37.672  57.091  0.00  0.00           O  
ATOM    371  CB  ARG A  29     -15.476 -35.766  59.398  0.00  0.00           C  
ATOM    372  CG  ARG A  29     -14.592 -35.531  60.632  0.00  0.00           C  
ATOM    373  CD  ARG A  29     -15.396 -35.297  61.906  0.00  0.00           C  
ATOM    374  NE  ARG A  29     -14.455 -35.463  63.053  0.00  0.00           N  
ATOM    375  CZ  ARG A  29     -14.833 -35.352  64.335  0.00  0.00           C  
ATOM    376  NH1 ARG A  29     -13.948 -35.574  65.301  0.00  0.00           N1+
ATOM    377  NH2 ARG A  29     -16.073 -35.011  64.664  0.00  0.00           N  
ATOM    378  H   ARG A  29     -14.199 -38.035  59.085  0.00  0.00           H  
ATOM    379  HA  ARG A  29     -16.806 -37.246  60.186  0.00  0.00           H  
ATOM    380  HB2 ARG A  29     -14.899 -35.712  58.591  0.00  0.00           H  
ATOM    381  HB3 ARG A  29     -16.171 -35.057  59.378  0.00  0.00           H  
ATOM    382  HG2 ARG A  29     -14.008 -36.332  60.773  0.00  0.00           H  
ATOM    383  HG3 ARG A  29     -14.018 -34.727  60.474  0.00  0.00           H  
ATOM    384  HD2 ARG A  29     -15.731 -34.384  61.903  0.00  0.00           H  
ATOM    385  HD3 ARG A  29     -16.090 -35.976  61.967  0.00  0.00           H  
ATOM    386  HE  ARG A  29     -13.505 -35.665  62.848  0.00  0.00           H  
ATOM    387 HH11 ARG A  29     -13.008 -35.802  65.084  0.00  0.00           H  
ATOM    388 HH12 ARG A  29     -14.249 -35.506  66.263  0.00  0.00           H  
ATOM    389 HH21 ARG A  29     -16.740 -34.811  63.934  0.00  0.00           H  
ATOM    390 HH22 ARG A  29     -16.348 -34.950  65.607  0.00  0.00           H  
ATOM    391  N   PRO A  30     -18.272 -36.611  58.098  0.00  0.00           N  
ATOM    392  CA  PRO A  30     -19.122 -36.669  56.909  0.00  0.00           C  
ATOM    393  C   PRO A  30     -18.608 -35.826  55.753  0.00  0.00           C  
ATOM    394  O   PRO A  30     -18.634 -36.277  54.609  0.00  0.00           O  
ATOM    395  CB  PRO A  30     -20.495 -36.196  57.420  0.00  0.00           C  
ATOM    396  CG  PRO A  30     -20.223 -35.382  58.698  0.00  0.00           C  
ATOM    397  CD  PRO A  30     -18.884 -35.902  59.223  0.00  0.00           C  
ATOM    398  HA  PRO A  30     -19.255 -37.636  56.615  0.00  0.00           H  
ATOM    399  HB2 PRO A  30     -20.953 -35.617  56.739  0.00  0.00           H  
ATOM    400  HB3 PRO A  30     -21.089 -36.976  57.633  0.00  0.00           H  
ATOM    401  HG2 PRO A  30     -20.166 -34.413  58.475  0.00  0.00           H  
ATOM    402  HG3 PRO A  30     -20.951 -35.540  59.359  0.00  0.00           H  
ATOM    403  HD2 PRO A  30     -18.303 -35.138  59.527  0.00  0.00           H  
ATOM    404  HD3 PRO A  30     -19.027 -36.521  60.005  0.00  0.00           H  
ATOM    405  N   LYS A  31     -18.116 -34.602  56.009  0.00  0.00           N  
ATOM    406  CA  LYS A  31     -17.556 -33.761  54.963  0.00  0.00           C  
ATOM    407  C   LYS A  31     -16.226 -34.281  54.444  0.00  0.00           C  
ATOM    408  O   LYS A  31     -15.909 -34.092  53.268  0.00  0.00           O  
ATOM    409  CB  LYS A  31     -17.401 -32.284  55.411  0.00  0.00           C  
ATOM    410  CG  LYS A  31     -18.740 -31.546  55.611  0.00  0.00           C  
ATOM    411  CD  LYS A  31     -18.548 -30.060  55.989  0.00  0.00           C  
ATOM    412  CE  LYS A  31     -19.872 -29.298  56.190  0.00  0.00           C  
ATOM    413  NZ  LYS A  31     -19.635 -27.894  56.616  0.00  0.00           N1+
ATOM    414  H   LYS A  31     -18.174 -34.320  57.008  0.00  0.00           H  
ATOM    415  HA  LYS A  31     -18.212 -33.722  54.189  0.00  0.00           H  
ATOM    416  HB2 LYS A  31     -16.910 -32.274  56.274  0.00  0.00           H  
ATOM    417  HB3 LYS A  31     -16.883 -31.804  54.712  0.00  0.00           H  
ATOM    418  HG2 LYS A  31     -19.264 -31.592  54.760  0.00  0.00           H  
ATOM    419  HG3 LYS A  31     -19.252 -31.996  56.342  0.00  0.00           H  
ATOM    420  HD2 LYS A  31     -18.028 -30.016  56.841  0.00  0.00           H  
ATOM    421  HD3 LYS A  31     -18.035 -29.611  55.259  0.00  0.00           H  
ATOM    422  HE2 LYS A  31     -20.375 -29.306  55.325  0.00  0.00           H  
ATOM    423  HE3 LYS A  31     -20.407 -29.774  56.888  0.00  0.00           H  
ATOM    424  HZ1 LYS A  31     -19.721 -27.288  55.826  0.00  0.00           H  
ATOM    425  HZ2 LYS A  31     -18.715 -27.814  57.000  0.00  0.00           H  
ATOM    426  HZ3 LYS A  31     -20.310 -27.638  57.308  0.00  0.00           H  
ATOM    427  N   ASP A  32     -15.434 -34.973  55.291  0.00  0.00           N  
ATOM    428  CA  ASP A  32     -14.181 -35.598  54.911  0.00  0.00           C  
ATOM    429  C   ASP A  32     -14.400 -36.708  53.879  0.00  0.00           C  
ATOM    430  O   ASP A  32     -13.675 -36.807  52.892  0.00  0.00           O  
ATOM    431  CB  ASP A  32     -13.393 -36.109  56.143  0.00  0.00           C  
ATOM    432  CG  ASP A  32     -12.815 -34.970  56.981  0.00  0.00           C  
ATOM    433  OD1 ASP A  32     -12.831 -33.784  56.546  0.00  0.00           O  
ATOM    434  OD2 ASP A  32     -12.328 -35.301  58.094  0.00  0.00           O1-
ATOM    435  H   ASP A  32     -15.822 -35.015  56.272  0.00  0.00           H  
ATOM    436  HA  ASP A  32     -13.614 -34.894  54.464  0.00  0.00           H  
ATOM    437  HB2 ASP A  32     -14.018 -36.633  56.704  0.00  0.00           H  
ATOM    438  HB3 ASP A  32     -12.650 -36.672  55.813  0.00  0.00           H  
ATOM    439  N   VAL A  33     -15.454 -37.536  54.026  0.00  0.00           N  
ATOM    440  CA  VAL A  33     -15.810 -38.550  53.040  0.00  0.00           C  
ATOM    441  C   VAL A  33     -16.163 -37.935  51.688  0.00  0.00           C  
ATOM    442  O   VAL A  33     -15.672 -38.364  50.646  0.00  0.00           O  
ATOM    443  CB  VAL A  33     -16.951 -39.416  53.574  0.00  0.00           C  
ATOM    444  CG1 VAL A  33     -17.425 -40.465  52.544  0.00  0.00           C  
ATOM    445  CG2 VAL A  33     -16.452 -40.155  54.832  0.00  0.00           C  
ATOM    446  H   VAL A  33     -15.989 -37.382  54.910  0.00  0.00           H  
ATOM    447  HA  VAL A  33     -15.010 -39.153  52.906  0.00  0.00           H  
ATOM    448  HB  VAL A  33     -17.739 -38.824  53.751  0.00  0.00           H  
ATOM    449 HG11 VAL A  33     -18.377 -40.691  52.729  0.00  0.00           H  
ATOM    450 HG12 VAL A  33     -17.336 -40.082  51.629  0.00  0.00           H  
ATOM    451 HG13 VAL A  33     -16.858 -41.280  52.629  0.00  0.00           H  
ATOM    452 HG21 VAL A  33     -16.578 -41.135  54.699  0.00  0.00           H  
ATOM    453 HG22 VAL A  33     -16.981 -39.844  55.617  0.00  0.00           H  
ATOM    454 HG23 VAL A  33     -15.486 -39.947  54.964  0.00  0.00           H  
ATOM    455  N   VAL A  34     -16.978 -36.861  51.678  0.00  0.00           N  
ATOM    456  CA  VAL A  34     -17.409 -36.158  50.475  0.00  0.00           C  
ATOM    457  C   VAL A  34     -16.279 -35.428  49.768  0.00  0.00           C  
ATOM    458  O   VAL A  34     -16.149 -35.506  48.548  0.00  0.00           O  
ATOM    459  CB  VAL A  34     -18.570 -35.212  50.770  0.00  0.00           C  
ATOM    460  CG1 VAL A  34     -19.022 -34.456  49.498  0.00  0.00           C  
ATOM    461  CG2 VAL A  34     -19.750 -36.047  51.311  0.00  0.00           C  
ATOM    462  H   VAL A  34     -17.283 -36.569  52.647  0.00  0.00           H  
ATOM    463  HA  VAL A  34     -17.788 -36.846  49.830  0.00  0.00           H  
ATOM    464  HB  VAL A  34     -18.254 -34.514  51.409  0.00  0.00           H  
ATOM    465 HG11 VAL A  34     -20.005 -34.573  49.387  0.00  0.00           H  
ATOM    466 HG12 VAL A  34     -18.802 -33.490  49.603  0.00  0.00           H  
ATOM    467 HG13 VAL A  34     -18.541 -34.833  48.712  0.00  0.00           H  
ATOM    468 HG21 VAL A  34     -20.542 -35.898  50.725  0.00  0.00           H  
ATOM    469 HG22 VAL A  34     -19.950 -35.752  52.241  0.00  0.00           H  
ATOM    470 HG23 VAL A  34     -19.491 -37.009  51.303  0.00  0.00           H  
ATOM    471  N   VAL A  35     -15.397 -34.724  50.506  0.00  0.00           N  
ATOM    472  CA  VAL A  35     -14.252 -34.033  49.920  0.00  0.00           C  
ATOM    473  C   VAL A  35     -13.255 -34.999  49.291  0.00  0.00           C  
ATOM    474  O   VAL A  35     -12.722 -34.741  48.211  0.00  0.00           O  
ATOM    475  CB  VAL A  35     -13.617 -33.039  50.901  0.00  0.00           C  
ATOM    476  CG1 VAL A  35     -12.737 -33.732  51.957  0.00  0.00           C  
ATOM    477  CG2 VAL A  35     -12.814 -31.963  50.149  0.00  0.00           C  
ATOM    478  H   VAL A  35     -15.609 -34.720  51.527  0.00  0.00           H  
ATOM    479  HA  VAL A  35     -14.595 -33.422  49.190  0.00  0.00           H  
ATOM    480  HB  VAL A  35     -14.355 -32.584  51.403  0.00  0.00           H  
ATOM    481 HG11 VAL A  35     -12.925 -33.332  52.851  0.00  0.00           H  
ATOM    482 HG12 VAL A  35     -12.950 -34.706  51.970  0.00  0.00           H  
ATOM    483 HG13 VAL A  35     -11.778 -33.597  51.720  0.00  0.00           H  
ATOM    484 HG21 VAL A  35     -12.288 -32.402  49.425  0.00  0.00           H  
ATOM    485 HG22 VAL A  35     -12.201 -31.511  50.792  0.00  0.00           H  
ATOM    486 HG23 VAL A  35     -13.450 -31.302  49.758  0.00  0.00           H  
ATOM    487  N   VAL A  36     -13.036 -36.177  49.914  0.00  0.00           N  
ATOM    488  CA  VAL A  36     -12.290 -37.288  49.340  0.00  0.00           C  
ATOM    489  C   VAL A  36     -12.971 -37.870  48.116  0.00  0.00           C  
ATOM    490  O   VAL A  36     -12.334 -38.074  47.079  0.00  0.00           O  
ATOM    491  CB  VAL A  36     -12.094 -38.382  50.390  0.00  0.00           C  
ATOM    492  CG1 VAL A  36     -11.540 -39.700  49.805  0.00  0.00           C  
ATOM    493  CG2 VAL A  36     -11.104 -37.836  51.431  0.00  0.00           C  
ATOM    494  H   VAL A  36     -13.467 -36.216  50.878  0.00  0.00           H  
ATOM    495  HA  VAL A  36     -11.381 -36.941  49.057  0.00  0.00           H  
ATOM    496  HB  VAL A  36     -12.992 -38.607  50.782  0.00  0.00           H  
ATOM    497 HG11 VAL A  36     -12.145 -40.448  50.064  0.00  0.00           H  
ATOM    498 HG12 VAL A  36     -11.501 -39.621  48.813  0.00  0.00           H  
ATOM    499 HG13 VAL A  36     -10.627 -39.857  50.172  0.00  0.00           H  
ATOM    500 HG21 VAL A  36     -10.568 -37.105  51.014  0.00  0.00           H  
ATOM    501 HG22 VAL A  36     -10.503 -38.576  51.724  0.00  0.00           H  
ATOM    502 HG23 VAL A  36     -11.617 -37.483  52.210  0.00  0.00           H  
ATOM    503  N   ALA A  37     -14.296 -38.120  48.185  0.00  0.00           N  
ATOM    504  CA  ALA A  37     -15.087 -38.667  47.101  0.00  0.00           C  
ATOM    505  C   ALA A  37     -15.101 -37.780  45.865  0.00  0.00           C  
ATOM    506  O   ALA A  37     -14.826 -38.228  44.750  0.00  0.00           O  
ATOM    507  CB  ALA A  37     -16.543 -38.849  47.599  0.00  0.00           C  
ATOM    508  H   ALA A  37     -14.708 -37.872  49.127  0.00  0.00           H  
ATOM    509  HA  ALA A  37     -14.703 -39.573  46.840  0.00  0.00           H  
ATOM    510  HB1 ALA A  37     -16.976 -39.571  47.068  0.00  0.00           H  
ATOM    511  HB2 ALA A  37     -17.033 -37.992  47.476  0.00  0.00           H  
ATOM    512  HB3 ALA A  37     -16.523 -39.097  48.563  0.00  0.00           H  
ATOM    513  N   LEU A  38     -15.363 -36.475  46.035  0.00  0.00           N  
ATOM    514  CA  LEU A  38     -15.297 -35.502  44.970  0.00  0.00           C  
ATOM    515  C   LEU A  38     -13.877 -35.330  44.452  0.00  0.00           C  
ATOM    516  O   LEU A  38     -13.656 -35.358  43.239  0.00  0.00           O  
ATOM    517  CB  LEU A  38     -15.872 -34.159  45.480  0.00  0.00           C  
ATOM    518  CG  LEU A  38     -16.110 -33.084  44.397  0.00  0.00           C  
ATOM    519  CD1 LEU A  38     -17.347 -33.394  43.529  0.00  0.00           C  
ATOM    520  CD2 LEU A  38     -16.256 -31.700  45.054  0.00  0.00           C  
ATOM    521  H   LEU A  38     -15.622 -36.229  47.025  0.00  0.00           H  
ATOM    522  HA  LEU A  38     -15.876 -35.817  44.203  0.00  0.00           H  
ATOM    523  HB2 LEU A  38     -16.746 -34.348  45.906  0.00  0.00           H  
ATOM    524  HB3 LEU A  38     -15.230 -33.784  46.133  0.00  0.00           H  
ATOM    525  HG  LEU A  38     -15.301 -33.036  43.806  0.00  0.00           H  
ATOM    526 HD11 LEU A  38     -17.213 -34.272  43.076  0.00  0.00           H  
ATOM    527 HD12 LEU A  38     -17.455 -32.673  42.849  0.00  0.00           H  
ATOM    528 HD13 LEU A  38     -18.153 -33.433  44.115  0.00  0.00           H  
ATOM    529 HD21 LEU A  38     -17.031 -31.716  45.681  0.00  0.00           H  
ATOM    530 HD22 LEU A  38     -15.420 -31.487  45.555  0.00  0.00           H  
ATOM    531 HD23 LEU A  38     -16.409 -31.016  44.344  0.00  0.00           H  
ATOM    532  N   GLY A  39     -12.881 -35.224  45.358  0.00  0.00           N  
ATOM    533  CA  GLY A  39     -11.457 -35.139  45.050  0.00  0.00           C  
ATOM    534  C   GLY A  39     -10.950 -36.228  44.146  0.00  0.00           C  
ATOM    535  O   GLY A  39     -10.391 -35.988  43.080  0.00  0.00           O  
ATOM    536  H   GLY A  39     -13.245 -35.207  46.357  0.00  0.00           H  
ATOM    537  HA2 GLY A  39     -11.267 -34.227  44.625  0.00  0.00           H  
ATOM    538  HA3 GLY A  39     -10.930 -35.151  45.928  0.00  0.00           H  
ATOM    539  N   LEU A  40     -11.172 -37.505  44.501  0.00  0.00           N  
ATOM    540  CA  LEU A  40     -10.769 -38.601  43.639  0.00  0.00           C  
ATOM    541  C   LEU A  40     -11.469 -38.604  42.284  0.00  0.00           C  
ATOM    542  O   LEU A  40     -10.839 -38.848  41.258  0.00  0.00           O  
ATOM    543  CB  LEU A  40     -11.004 -39.970  44.307  0.00  0.00           C  
ATOM    544  CG  LEU A  40     -10.117 -40.250  45.541  0.00  0.00           C  
ATOM    545  CD1 LEU A  40     -10.614 -41.512  46.263  0.00  0.00           C  
ATOM    546  CD2 LEU A  40      -8.626 -40.410  45.184  0.00  0.00           C  
ATOM    547  H   LEU A  40     -11.640 -37.623  45.414  0.00  0.00           H  
ATOM    548  HA  LEU A  40      -9.766 -38.533  43.476  0.00  0.00           H  
ATOM    549  HB2 LEU A  40     -11.944 -40.004  44.608  0.00  0.00           H  
ATOM    550  HB3 LEU A  40     -10.810 -40.672  43.641  0.00  0.00           H  
ATOM    551  HG  LEU A  40     -10.172 -39.474  46.159  0.00  0.00           H  
ATOM    552 HD11 LEU A  40     -11.557 -41.371  46.556  0.00  0.00           H  
ATOM    553 HD12 LEU A  40     -10.035 -41.684  47.058  0.00  0.00           H  
ATOM    554 HD13 LEU A  40     -10.567 -42.287  45.637  0.00  0.00           H  
ATOM    555 HD21 LEU A  40      -8.523 -41.174  44.552  0.00  0.00           H  
ATOM    556 HD22 LEU A  40      -8.302 -39.570  44.757  0.00  0.00           H  
ATOM    557 HD23 LEU A  40      -8.109 -40.588  46.018  0.00  0.00           H  
ATOM    558  N   THR A  41     -12.780 -38.299  42.241  0.00  0.00           N  
ATOM    559  CA  THR A  41     -13.557 -38.181  41.005  0.00  0.00           C  
ATOM    560  C   THR A  41     -13.030 -37.115  40.066  0.00  0.00           C  
ATOM    561  O   THR A  41     -12.893 -37.350  38.866  0.00  0.00           O  
ATOM    562  CB  THR A  41     -15.023 -37.897  41.295  0.00  0.00           C  
ATOM    563  CG2 THR A  41     -15.922 -37.834  40.054  0.00  0.00           C  
ATOM    564  OG1 THR A  41     -15.561 -38.970  42.038  0.00  0.00           O  
ATOM    565  H   THR A  41     -13.204 -38.150  43.193  0.00  0.00           H  
ATOM    566  HA  THR A  41     -13.524 -39.077  40.526  0.00  0.00           H  
ATOM    567  HB  THR A  41     -15.091 -37.046  41.858  0.00  0.00           H  
ATOM    568  HG1 THR A  41     -15.395 -38.844  43.025  0.00  0.00           H  
ATOM    569 HG21 THR A  41     -16.588 -37.094  40.161  0.00  0.00           H  
ATOM    570 HG22 THR A  41     -16.405 -38.704  39.947  0.00  0.00           H  
ATOM    571 HG23 THR A  41     -15.361 -37.662  39.243  0.00  0.00           H  
ATOM    572  N   VAL A  42     -12.658 -35.923  40.581  0.00  0.00           N  
ATOM    573  CA  VAL A  42     -11.962 -34.901  39.810  0.00  0.00           C  
ATOM    574  C   VAL A  42     -10.575 -35.359  39.380  0.00  0.00           C  
ATOM    575  O   VAL A  42     -10.224 -35.237  38.206  0.00  0.00           O  
ATOM    576  CB  VAL A  42     -11.880 -33.585  40.577  0.00  0.00           C  
ATOM    577  CG1 VAL A  42     -11.081 -32.503  39.812  0.00  0.00           C  
ATOM    578  CG2 VAL A  42     -13.315 -33.072  40.825  0.00  0.00           C  
ATOM    579  H   VAL A  42     -12.919 -35.805  41.588  0.00  0.00           H  
ATOM    580  HA  VAL A  42     -12.501 -34.716  38.975  0.00  0.00           H  
ATOM    581  HB  VAL A  42     -11.380 -33.747  41.430  0.00  0.00           H  
ATOM    582 HG11 VAL A  42     -10.162 -32.453  40.192  0.00  0.00           H  
ATOM    583 HG12 VAL A  42     -11.040 -32.755  38.849  0.00  0.00           H  
ATOM    584 HG13 VAL A  42     -11.543 -31.627  39.918  0.00  0.00           H  
ATOM    585 HG21 VAL A  42     -13.959 -33.732  40.448  0.00  0.00           H  
ATOM    586 HG22 VAL A  42     -13.421 -32.190  40.374  0.00  0.00           H  
ATOM    587 HG23 VAL A  42     -13.454 -32.976  41.807  0.00  0.00           H  
ATOM    588  N   SER A  43      -9.773 -35.974  40.278  0.00  0.00           N  
ATOM    589  CA  SER A  43      -8.443 -36.487  39.942  0.00  0.00           C  
ATOM    590  C   SER A  43      -8.429 -37.485  38.805  0.00  0.00           C  
ATOM    591  O   SER A  43      -7.637 -37.356  37.876  0.00  0.00           O  
ATOM    592  CB  SER A  43      -7.721 -37.169  41.134  0.00  0.00           C  
ATOM    593  OG  SER A  43      -7.302 -36.183  42.069  0.00  0.00           O  
ATOM    594  H   SER A  43     -10.191 -36.048  41.232  0.00  0.00           H  
ATOM    595  HA  SER A  43      -7.867 -35.690  39.670  0.00  0.00           H  
ATOM    596  HB2 SER A  43      -8.355 -37.787  41.571  0.00  0.00           H  
ATOM    597  HB3 SER A  43      -6.930 -37.648  40.786  0.00  0.00           H  
ATOM    598  HG  SER A  43      -6.931 -36.632  42.879  0.00  0.00           H  
ATOM    599  N   VAL A  44      -9.353 -38.468  38.792  0.00  0.00           N  
ATOM    600  CA  VAL A  44      -9.500 -39.427  37.699  0.00  0.00           C  
ATOM    601  C   VAL A  44      -9.814 -38.744  36.380  0.00  0.00           C  
ATOM    602  O   VAL A  44      -9.221 -39.062  35.347  0.00  0.00           O  
ATOM    603  CB  VAL A  44     -10.580 -40.463  38.008  0.00  0.00           C  
ATOM    604  CG1 VAL A  44     -10.837 -41.419  36.821  0.00  0.00           C  
ATOM    605  CG2 VAL A  44     -10.142 -41.303  39.223  0.00  0.00           C  
ATOM    606  H   VAL A  44      -9.961 -38.479  39.647  0.00  0.00           H  
ATOM    607  HA  VAL A  44      -8.622 -39.919  37.596  0.00  0.00           H  
ATOM    608  HB  VAL A  44     -11.443 -39.980  38.168  0.00  0.00           H  
ATOM    609 HG11 VAL A  44     -11.198 -42.278  37.172  0.00  0.00           H  
ATOM    610 HG12 VAL A  44     -11.496 -40.997  36.205  0.00  0.00           H  
ATOM    611 HG13 VAL A  44      -9.977 -41.579  36.344  0.00  0.00           H  
ATOM    612 HG21 VAL A  44     -10.686 -42.138  39.249  0.00  0.00           H  
ATOM    613 HG22 VAL A  44     -10.291 -40.770  40.052  0.00  0.00           H  
ATOM    614 HG23 VAL A  44      -9.175 -41.526  39.127  0.00  0.00           H  
ATOM    615  N   LEU A  45     -10.707 -37.735  36.379  0.00  0.00           N  
ATOM    616  CA  LEU A  45     -10.985 -36.927  35.207  0.00  0.00           C  
ATOM    617  C   LEU A  45      -9.763 -36.167  34.706  0.00  0.00           C  
ATOM    618  O   LEU A  45      -9.486 -36.188  33.509  0.00  0.00           O  
ATOM    619  CB  LEU A  45     -12.135 -35.924  35.467  0.00  0.00           C  
ATOM    620  CG  LEU A  45     -13.527 -36.552  35.695  0.00  0.00           C  
ATOM    621  CD1 LEU A  45     -14.506 -35.481  36.205  0.00  0.00           C  
ATOM    622  CD2 LEU A  45     -14.090 -37.217  34.426  0.00  0.00           C  
ATOM    623  H   LEU A  45     -11.178 -37.593  37.303  0.00  0.00           H  
ATOM    624  HA  LEU A  45     -11.305 -37.537  34.461  0.00  0.00           H  
ATOM    625  HB2 LEU A  45     -11.907 -35.409  36.282  0.00  0.00           H  
ATOM    626  HB3 LEU A  45     -12.203 -35.332  34.677  0.00  0.00           H  
ATOM    627  HG  LEU A  45     -13.448 -37.273  36.373  0.00  0.00           H  
ATOM    628 HD11 LEU A  45     -14.164 -35.109  37.065  0.00  0.00           H  
ATOM    629 HD12 LEU A  45     -15.401 -35.898  36.348  0.00  0.00           H  
ATOM    630 HD13 LEU A  45     -14.577 -34.753  35.526  0.00  0.00           H  
ATOM    631 HD21 LEU A  45     -14.174 -36.530  33.708  0.00  0.00           H  
ATOM    632 HD22 LEU A  45     -13.468 -37.940  34.133  0.00  0.00           H  
ATOM    633 HD23 LEU A  45     -14.986 -37.604  34.631  0.00  0.00           H  
ATOM    634  N   VAL A  46      -8.955 -35.537  35.592  0.00  0.00           N  
ATOM    635  CA  VAL A  46      -7.721 -34.834  35.228  0.00  0.00           C  
ATOM    636  C   VAL A  46      -6.744 -35.759  34.533  0.00  0.00           C  
ATOM    637  O   VAL A  46      -6.165 -35.418  33.499  0.00  0.00           O  
ATOM    638  CB  VAL A  46      -7.036 -34.215  36.451  0.00  0.00           C  
ATOM    639  CG1 VAL A  46      -5.667 -33.585  36.115  0.00  0.00           C  
ATOM    640  CG2 VAL A  46      -7.929 -33.099  37.015  0.00  0.00           C  
ATOM    641  H   VAL A  46      -9.302 -35.600  36.583  0.00  0.00           H  
ATOM    642  HA  VAL A  46      -7.966 -34.094  34.588  0.00  0.00           H  
ATOM    643  HB  VAL A  46      -6.853 -34.947  37.111  0.00  0.00           H  
ATOM    644 HG11 VAL A  46      -4.955 -34.268  36.252  0.00  0.00           H  
ATOM    645 HG12 VAL A  46      -5.674 -33.285  35.165  0.00  0.00           H  
ATOM    646 HG13 VAL A  46      -5.513 -32.807  36.717  0.00  0.00           H  
ATOM    647 HG21 VAL A  46      -8.881 -33.309  36.802  0.00  0.00           H  
ATOM    648 HG22 VAL A  46      -7.667 -32.233  36.595  0.00  0.00           H  
ATOM    649 HG23 VAL A  46      -7.802 -33.052  38.003  0.00  0.00           H  
ATOM    650  N   LEU A  47      -6.610 -36.992  35.050  0.00  0.00           N  
ATOM    651  CA  LEU A  47      -5.747 -38.014  34.498  0.00  0.00           C  
ATOM    652  C   LEU A  47      -6.232 -38.612  33.178  0.00  0.00           C  
ATOM    653  O   LEU A  47      -5.471 -39.288  32.488  0.00  0.00           O  
ATOM    654  CB  LEU A  47      -5.502 -39.164  35.516  0.00  0.00           C  
ATOM    655  CG  LEU A  47      -4.877 -38.762  36.878  0.00  0.00           C  
ATOM    656  CD1 LEU A  47      -4.910 -39.944  37.860  0.00  0.00           C  
ATOM    657  CD2 LEU A  47      -3.448 -38.216  36.794  0.00  0.00           C  
ATOM    658  H   LEU A  47      -7.204 -37.145  35.910  0.00  0.00           H  
ATOM    659  HA  LEU A  47      -4.823 -37.608  34.337  0.00  0.00           H  
ATOM    660  HB2 LEU A  47      -6.380 -39.586  35.709  0.00  0.00           H  
ATOM    661  HB3 LEU A  47      -4.886 -39.815  35.090  0.00  0.00           H  
ATOM    662  HG  LEU A  47      -5.399 -38.003  37.257  0.00  0.00           H  
ATOM    663 HD11 LEU A  47      -5.857 -40.222  38.006  0.00  0.00           H  
ATOM    664 HD12 LEU A  47      -4.503 -39.661  38.726  0.00  0.00           H  
ATOM    665 HD13 LEU A  47      -4.390 -40.704  37.475  0.00  0.00           H  
ATOM    666 HD21 LEU A  47      -2.852 -38.911  36.396  0.00  0.00           H  
ATOM    667 HD22 LEU A  47      -3.440 -37.399  36.220  0.00  0.00           H  
ATOM    668 HD23 LEU A  47      -3.129 -37.985  37.711  0.00  0.00           H  
ATOM    669  N   LEU A  48      -7.493 -38.376  32.777  0.00  0.00           N  
ATOM    670  CA  LEU A  48      -8.049 -38.833  31.518  0.00  0.00           C  
ATOM    671  C   LEU A  48      -8.121 -37.715  30.489  0.00  0.00           C  
ATOM    672  O   LEU A  48      -7.703 -37.878  29.346  0.00  0.00           O  
ATOM    673  CB  LEU A  48      -9.474 -39.382  31.769  0.00  0.00           C  
ATOM    674  CG  LEU A  48      -9.506 -40.763  32.460  0.00  0.00           C  
ATOM    675  CD1 LEU A  48     -10.908 -41.036  33.029  0.00  0.00           C  
ATOM    676  CD2 LEU A  48      -9.093 -41.892  31.497  0.00  0.00           C  
ATOM    677  H   LEU A  48      -8.050 -37.816  33.479  0.00  0.00           H  
ATOM    678  HA  LEU A  48      -7.457 -39.566  31.149  0.00  0.00           H  
ATOM    679  HB2 LEU A  48      -9.942 -38.747  32.358  0.00  0.00           H  
ATOM    680  HB3 LEU A  48      -9.919 -39.477  30.897  0.00  0.00           H  
ATOM    681  HG  LEU A  48      -8.844 -40.767  33.202  0.00  0.00           H  
ATOM    682 HD11 LEU A  48     -11.134 -40.328  33.695  0.00  0.00           H  
ATOM    683 HD12 LEU A  48     -10.913 -41.930  33.472  0.00  0.00           H  
ATOM    684 HD13 LEU A  48     -11.571 -41.024  32.284  0.00  0.00           H  
ATOM    685 HD21 LEU A  48      -9.724 -41.909  30.725  0.00  0.00           H  
ATOM    686 HD22 LEU A  48      -8.166 -41.721  31.173  0.00  0.00           H  
ATOM    687 HD23 LEU A  48      -9.127 -42.763  31.982  0.00  0.00           H  
ATOM    688  N   THR A  49      -8.629 -36.520  30.854  0.00  0.00           N  
ATOM    689  CA  THR A  49      -8.775 -35.394  29.927  0.00  0.00           C  
ATOM    690  C   THR A  49      -7.442 -34.855  29.443  0.00  0.00           C  
ATOM    691  O   THR A  49      -7.250 -34.571  28.258  0.00  0.00           O  
ATOM    692  CB  THR A  49      -9.530 -34.218  30.527  0.00  0.00           C  
ATOM    693  CG2 THR A  49     -10.964 -34.630  30.886  0.00  0.00           C  
ATOM    694  OG1 THR A  49      -8.893 -33.792  31.719  0.00  0.00           O  
ATOM    695  H   THR A  49      -8.909 -36.471  31.860  0.00  0.00           H  
ATOM    696  HA  THR A  49      -9.303 -35.715  29.123  0.00  0.00           H  
ATOM    697  HB  THR A  49      -9.518 -33.439  29.861  0.00  0.00           H  
ATOM    698  HG1 THR A  49      -9.008 -34.477  32.450  0.00  0.00           H  
ATOM    699 HG21 THR A  49     -11.479 -34.810  30.047  0.00  0.00           H  
ATOM    700 HG22 THR A  49     -11.406 -33.891  31.397  0.00  0.00           H  
ATOM    701 HG23 THR A  49     -10.943 -35.458  31.448  0.00  0.00           H  
ATOM    702  N   ASN A  50      -6.466 -34.713  30.363  0.00  0.00           N  
ATOM    703  CA  ASN A  50      -5.133 -34.239  30.052  0.00  0.00           C  
ATOM    704  C   ASN A  50      -4.359 -35.272  29.268  0.00  0.00           C  
ATOM    705  O   ASN A  50      -3.575 -34.952  28.378  0.00  0.00           O  
ATOM    706  CB  ASN A  50      -4.347 -33.774  31.298  0.00  0.00           C  
ATOM    707  CG  ASN A  50      -5.011 -32.497  31.766  0.00  0.00           C  
ATOM    708  ND2 ASN A  50      -5.955 -32.584  32.713  0.00  0.00           N  
ATOM    709  OD1 ASN A  50      -4.711 -31.421  31.219  0.00  0.00           O  
ATOM    710  H   ASN A  50      -6.771 -34.982  31.333  0.00  0.00           H  
ATOM    711  HA  ASN A  50      -5.234 -33.429  29.459  0.00  0.00           H  
ATOM    712  HB2 ASN A  50      -4.435 -34.452  31.985  0.00  0.00           H  
ATOM    713  HB3 ASN A  50      -3.435 -33.583  31.029  0.00  0.00           H  
ATOM    714 HD21 ASN A  50      -6.187 -33.492  33.086  0.00  0.00           H  
ATOM    715 HD22 ASN A  50      -6.417 -31.783  33.044  0.00  0.00           H  
ATOM    716  N   LEU A  51      -4.589 -36.564  29.529  0.00  0.00           N  
ATOM    717  CA  LEU A  51      -3.979 -37.634  28.773  0.00  0.00           C  
ATOM    718  C   LEU A  51      -4.465 -37.676  27.322  0.00  0.00           C  
ATOM    719  O   LEU A  51      -3.697 -37.879  26.379  0.00  0.00           O  
ATOM    720  CB  LEU A  51      -4.254 -38.961  29.505  0.00  0.00           C  
ATOM    721  CG  LEU A  51      -3.386 -40.157  29.068  0.00  0.00           C  
ATOM    722  CD1 LEU A  51      -1.948 -40.052  29.618  0.00  0.00           C  
ATOM    723  CD2 LEU A  51      -4.039 -41.464  29.547  0.00  0.00           C  
ATOM    724  H   LEU A  51      -5.248 -36.723  30.327  0.00  0.00           H  
ATOM    725  HA  LEU A  51      -2.975 -37.497  28.761  0.00  0.00           H  
ATOM    726  HB2 LEU A  51      -4.088 -38.814  30.472  0.00  0.00           H  
ATOM    727  HB3 LEU A  51      -5.200 -39.208  29.342  0.00  0.00           H  
ATOM    728  HG  LEU A  51      -3.350 -40.184  28.068  0.00  0.00           H  
ATOM    729 HD11 LEU A  51      -1.530 -39.214  29.275  0.00  0.00           H  
ATOM    730 HD12 LEU A  51      -1.425 -40.844  29.311  0.00  0.00           H  
ATOM    731 HD13 LEU A  51      -1.983 -40.032  30.614  0.00  0.00           H  
ATOM    732 HD21 LEU A  51      -4.112 -41.448  30.542  0.00  0.00           H  
ATOM    733 HD22 LEU A  51      -4.948 -41.543  29.143  0.00  0.00           H  
ATOM    734 HD23 LEU A  51      -3.474 -42.235  29.262  0.00  0.00           H  
ATOM    735  N   LEU A  52      -5.772 -37.421  27.110  0.00  0.00           N  
ATOM    736  CA  LEU A  52      -6.410 -37.364  25.809  0.00  0.00           C  
ATOM    737  C   LEU A  52      -5.834 -36.272  24.904  0.00  0.00           C  
ATOM    738  O   LEU A  52      -5.547 -36.494  23.725  0.00  0.00           O  
ATOM    739  CB  LEU A  52      -7.928 -37.147  26.040  0.00  0.00           C  
ATOM    740  CG  LEU A  52      -8.838 -37.402  24.822  0.00  0.00           C  
ATOM    741  CD1 LEU A  52      -8.999 -38.902  24.512  0.00  0.00           C  
ATOM    742  CD2 LEU A  52     -10.219 -36.764  25.059  0.00  0.00           C  
ATOM    743  H   LEU A  52      -6.305 -37.261  28.014  0.00  0.00           H  
ATOM    744  HA  LEU A  52      -6.280 -38.257  25.343  0.00  0.00           H  
ATOM    745  HB2 LEU A  52      -8.213 -37.768  26.759  0.00  0.00           H  
ATOM    746  HB3 LEU A  52      -8.057 -36.204  26.316  0.00  0.00           H  
ATOM    747  HG  LEU A  52      -8.443 -36.944  24.021  0.00  0.00           H  
ATOM    748 HD11 LEU A  52      -8.102 -39.292  24.318  0.00  0.00           H  
ATOM    749 HD12 LEU A  52      -9.594 -39.008  23.719  0.00  0.00           H  
ATOM    750 HD13 LEU A  52      -9.403 -39.356  25.303  0.00  0.00           H  
ATOM    751 HD21 LEU A  52     -10.630 -37.169  25.872  0.00  0.00           H  
ATOM    752 HD22 LEU A  52     -10.106 -35.782  25.190  0.00  0.00           H  
ATOM    753 HD23 LEU A  52     -10.798 -36.935  24.265  0.00  0.00           H  
ATOM    754  N   VAL A  53      -5.597 -35.060  25.444  0.00  0.00           N  
ATOM    755  CA  VAL A  53      -4.965 -33.967  24.715  0.00  0.00           C  
ATOM    756  C   VAL A  53      -3.489 -34.199  24.401  0.00  0.00           C  
ATOM    757  O   VAL A  53      -3.005 -33.824  23.333  0.00  0.00           O  
ATOM    758  CB  VAL A  53      -5.262 -32.613  25.370  0.00  0.00           C  
ATOM    759  CG1 VAL A  53      -4.490 -32.421  26.684  0.00  0.00           C  
ATOM    760  CG2 VAL A  53      -5.008 -31.449  24.395  0.00  0.00           C  
ATOM    761  H   VAL A  53      -5.911 -34.978  26.440  0.00  0.00           H  
ATOM    762  HA  VAL A  53      -5.456 -33.855  23.829  0.00  0.00           H  
ATOM    763  HB  VAL A  53      -6.235 -32.590  25.606  0.00  0.00           H  
ATOM    764 HG11 VAL A  53      -4.293 -33.315  27.081  0.00  0.00           H  
ATOM    765 HG12 VAL A  53      -3.637 -31.940  26.495  0.00  0.00           H  
ATOM    766 HG13 VAL A  53      -5.047 -31.886  27.315  0.00  0.00           H  
ATOM    767 HG21 VAL A  53      -5.816 -31.327  23.824  0.00  0.00           H  
ATOM    768 HG22 VAL A  53      -4.218 -31.671  23.829  0.00  0.00           H  
ATOM    769 HG23 VAL A  53      -4.832 -30.621  24.922  0.00  0.00           H  
ATOM    770  N   ILE A  54      -2.742 -34.890  25.291  0.00  0.00           N  
ATOM    771  CA  ILE A  54      -1.361 -35.306  25.055  0.00  0.00           C  
ATOM    772  C   ILE A  54      -1.260 -36.247  23.859  0.00  0.00           C  
ATOM    773  O   ILE A  54      -0.440 -36.056  22.961  0.00  0.00           O  
ATOM    774  CB  ILE A  54      -0.764 -35.936  26.323  0.00  0.00           C  
ATOM    775  CG1 ILE A  54      -0.570 -34.854  27.414  0.00  0.00           C  
ATOM    776  CG2 ILE A  54       0.589 -36.631  26.034  0.00  0.00           C  
ATOM    777  CD1 ILE A  54      -0.263 -35.444  28.800  0.00  0.00           C  
ATOM    778  H   ILE A  54      -3.257 -35.103  26.184  0.00  0.00           H  
ATOM    779  HA  ILE A  54      -0.854 -34.473  24.809  0.00  0.00           H  
ATOM    780  HB  ILE A  54      -1.408 -36.602  26.674  0.00  0.00           H  
ATOM    781 HG12 ILE A  54       0.181 -34.267  27.144  0.00  0.00           H  
ATOM    782 HG13 ILE A  54      -1.406 -34.323  27.476  0.00  0.00           H  
ATOM    783 HG21 ILE A  54       0.441 -37.320  25.333  0.00  0.00           H  
ATOM    784 HG22 ILE A  54       0.909 -37.050  26.876  0.00  0.00           H  
ATOM    785 HG23 ILE A  54       1.231 -35.941  25.719  0.00  0.00           H  
ATOM    786 HD11 ILE A  54      -1.022 -36.026  29.074  0.00  0.00           H  
ATOM    787 HD12 ILE A  54      -0.151 -34.697  29.447  0.00  0.00           H  
ATOM    788 HD13 ILE A  54       0.575 -35.977  28.741  0.00  0.00           H  
ATOM    789  N   ALA A  55      -2.147 -37.257  23.769  0.00  0.00           N  
ATOM    790  CA  ALA A  55      -2.191 -38.153  22.632  0.00  0.00           C  
ATOM    791  C   ALA A  55      -2.628 -37.480  21.330  0.00  0.00           C  
ATOM    792  O   ALA A  55      -2.130 -37.799  20.249  0.00  0.00           O  
ATOM    793  CB  ALA A  55      -3.104 -39.344  22.963  0.00  0.00           C  
ATOM    794  H   ALA A  55      -2.789 -37.327  24.589  0.00  0.00           H  
ATOM    795  HA  ALA A  55      -1.262 -38.548  22.487  0.00  0.00           H  
ATOM    796  HB1 ALA A  55      -3.220 -39.904  22.146  0.00  0.00           H  
ATOM    797  HB2 ALA A  55      -3.990 -39.002  23.267  0.00  0.00           H  
ATOM    798  HB3 ALA A  55      -2.684 -39.886  23.687  0.00  0.00           H  
ATOM    799  N   ALA A  56      -3.562 -36.513  21.406  0.00  0.00           N  
ATOM    800  CA  ALA A  56      -4.050 -35.739  20.281  0.00  0.00           C  
ATOM    801  C   ALA A  56      -2.983 -34.911  19.572  0.00  0.00           C  
ATOM    802  O   ALA A  56      -2.937 -34.839  18.343  0.00  0.00           O  
ATOM    803  CB  ALA A  56      -5.159 -34.793  20.795  0.00  0.00           C  
ATOM    804  H   ALA A  56      -3.917 -36.367  22.395  0.00  0.00           H  
ATOM    805  HA  ALA A  56      -4.462 -36.379  19.598  0.00  0.00           H  
ATOM    806  HB1 ALA A  56      -5.104 -34.741  21.788  0.00  0.00           H  
ATOM    807  HB2 ALA A  56      -6.045 -35.156  20.521  0.00  0.00           H  
ATOM    808  HB3 ALA A  56      -5.022 -33.890  20.398  0.00  0.00           H  
ATOM    809  N   ILE A  57      -2.095 -34.266  20.350  0.00  0.00           N  
ATOM    810  CA  ILE A  57      -0.928 -33.543  19.863  0.00  0.00           C  
ATOM    811  C   ILE A  57       0.099 -34.482  19.249  0.00  0.00           C  
ATOM    812  O   ILE A  57       0.713 -34.173  18.227  0.00  0.00           O  
ATOM    813  CB  ILE A  57      -0.343 -32.683  20.986  0.00  0.00           C  
ATOM    814  CG1 ILE A  57      -1.377 -31.595  21.378  0.00  0.00           C  
ATOM    815  CG2 ILE A  57       1.002 -32.030  20.575  0.00  0.00           C  
ATOM    816  CD1 ILE A  57      -1.112 -30.966  22.752  0.00  0.00           C  
ATOM    817  H   ILE A  57      -2.330 -34.334  21.382  0.00  0.00           H  
ATOM    818  HA  ILE A  57      -1.255 -32.947  19.119  0.00  0.00           H  
ATOM    819  HB  ILE A  57      -0.200 -33.254  21.778  0.00  0.00           H  
ATOM    820 HG12 ILE A  57      -1.354 -30.881  20.689  0.00  0.00           H  
ATOM    821 HG13 ILE A  57      -2.277 -32.016  21.391  0.00  0.00           H  
ATOM    822 HG21 ILE A  57       1.636 -32.755  20.332  0.00  0.00           H  
ATOM    823 HG22 ILE A  57       1.343 -31.509  21.350  0.00  0.00           H  
ATOM    824 HG23 ILE A  57       0.832 -31.435  19.798  0.00  0.00           H  
ATOM    825 HD11 ILE A  57      -1.146 -31.681  23.444  0.00  0.00           H  
ATOM    826 HD12 ILE A  57      -1.812 -30.282  22.932  0.00  0.00           H  
ATOM    827 HD13 ILE A  57      -0.212 -30.541  22.742  0.00  0.00           H  
ATOM    828  N   ALA A  58       0.301 -35.670  19.843  0.00  0.00           N  
ATOM    829  CA  ALA A  58       1.202 -36.685  19.343  0.00  0.00           C  
ATOM    830  C   ALA A  58       0.822 -37.304  17.992  0.00  0.00           C  
ATOM    831  O   ALA A  58       1.687 -37.513  17.138  0.00  0.00           O  
ATOM    832  CB  ALA A  58       1.327 -37.784  20.418  0.00  0.00           C  
ATOM    833  H   ALA A  58      -0.270 -35.792  20.723  0.00  0.00           H  
ATOM    834  HA  ALA A  58       2.140 -36.276  19.247  0.00  0.00           H  
ATOM    835  HB1 ALA A  58       2.182 -38.277  20.280  0.00  0.00           H  
ATOM    836  HB2 ALA A  58       0.556 -38.410  20.333  0.00  0.00           H  
ATOM    837  HB3 ALA A  58       1.322 -37.358  21.319  0.00  0.00           H  
ATOM    838  N   SER A  59      -0.468 -37.632  17.764  0.00  0.00           N  
ATOM    839  CA  SER A  59      -0.921 -38.254  16.521  0.00  0.00           C  
ATOM    840  C   SER A  59      -1.203 -37.296  15.379  0.00  0.00           C  
ATOM    841  O   SER A  59      -0.987 -37.628  14.212  0.00  0.00           O  
ATOM    842  CB  SER A  59      -2.161 -39.171  16.726  0.00  0.00           C  
ATOM    843  OG  SER A  59      -3.331 -38.452  17.128  0.00  0.00           O  
ATOM    844  H   SER A  59      -1.107 -37.400  18.556  0.00  0.00           H  
ATOM    845  HA  SER A  59      -0.187 -38.900  16.214  0.00  0.00           H  
ATOM    846  HB2 SER A  59      -2.350 -39.640  15.864  0.00  0.00           H  
ATOM    847  HB3 SER A  59      -1.938 -39.845  17.430  0.00  0.00           H  
ATOM    848  HG  SER A  59      -3.212 -38.134  18.065  0.00  0.00           H  
ATOM    849  N   ASN A  60      -1.713 -36.081  15.653  0.00  0.00           N  
ATOM    850  CA  ASN A  60      -2.046 -35.134  14.610  0.00  0.00           C  
ATOM    851  C   ASN A  60      -0.826 -34.368  14.081  0.00  0.00           C  
ATOM    852  O   ASN A  60      -0.059 -33.770  14.825  0.00  0.00           O  
ATOM    853  CB  ASN A  60      -3.108 -34.136  15.136  0.00  0.00           C  
ATOM    854  CG  ASN A  60      -3.784 -33.367  14.010  0.00  0.00           C  
ATOM    855  ND2 ASN A  60      -5.086 -33.601  13.767  0.00  0.00           N  
ATOM    856  OD1 ASN A  60      -3.139 -32.552  13.324  0.00  0.00           O  
ATOM    857  H   ASN A  60      -1.841 -35.896  16.669  0.00  0.00           H  
ATOM    858  HA  ASN A  60      -2.417 -35.661  13.826  0.00  0.00           H  
ATOM    859  HB2 ASN A  60      -3.796 -34.652  15.630  0.00  0.00           H  
ATOM    860  HB3 ASN A  60      -2.652 -33.491  15.736  0.00  0.00           H  
ATOM    861 HD21 ASN A  60      -5.570 -34.272  14.342  0.00  0.00           H  
ATOM    862 HD22 ASN A  60      -5.556 -33.133  13.051  0.00  0.00           H  
ATOM    863  N   ARG A  61      -0.669 -34.322  12.744  0.00  0.00           N  
ATOM    864  CA  ARG A  61       0.433 -33.668  12.061  0.00  0.00           C  
ATOM    865  C   ARG A  61       0.515 -32.149  12.254  0.00  0.00           C  
ATOM    866  O   ARG A  61       1.587 -31.537  12.284  0.00  0.00           O  
ATOM    867  CB  ARG A  61       0.281 -33.986  10.559  0.00  0.00           C  
ATOM    868  CG  ARG A  61       1.498 -33.629   9.682  0.00  0.00           C  
ATOM    869  CD  ARG A  61       1.173 -33.843   8.203  0.00  0.00           C  
ATOM    870  NE  ARG A  61       2.352 -33.407   7.383  0.00  0.00           N  
ATOM    871  CZ  ARG A  61       2.348 -33.395   6.041  0.00  0.00           C  
ATOM    872  NH1 ARG A  61       1.278 -33.786   5.358  0.00  0.00           N1+
ATOM    873  NH2 ARG A  61       3.422 -32.995   5.367  0.00  0.00           N  
ATOM    874  H   ARG A  61      -1.446 -34.821  12.225  0.00  0.00           H  
ATOM    875  HA  ARG A  61       1.313 -34.076  12.392  0.00  0.00           H  
ATOM    876  HB2 ARG A  61       0.116 -34.965  10.464  0.00  0.00           H  
ATOM    877  HB3 ARG A  61      -0.502 -33.476  10.211  0.00  0.00           H  
ATOM    878  HG2 ARG A  61       1.727 -32.676   9.817  0.00  0.00           H  
ATOM    879  HG3 ARG A  61       2.255 -34.218   9.923  0.00  0.00           H  
ATOM    880  HD2 ARG A  61       1.020 -34.796   8.049  0.00  0.00           H  
ATOM    881  HD3 ARG A  61       0.404 -33.286   7.967  0.00  0.00           H  
ATOM    882  HE  ARG A  61       3.166 -33.117   7.866  0.00  0.00           H  
ATOM    883 HH11 ARG A  61       0.454 -34.076   5.839  0.00  0.00           H  
ATOM    884 HH12 ARG A  61       1.304 -33.786   4.357  0.00  0.00           H  
ATOM    885 HH21 ARG A  61       4.234 -32.681   5.869  0.00  0.00           H  
ATOM    886 HH22 ARG A  61       3.425 -33.004   4.378  0.00  0.00           H  
ATOM    887  N   ARG A  62      -0.641 -31.467  12.362  0.00  0.00           N  
ATOM    888  CA  ARG A  62      -0.697 -30.021  12.443  0.00  0.00           C  
ATOM    889  C   ARG A  62      -0.279 -29.496  13.819  0.00  0.00           C  
ATOM    890  O   ARG A  62       0.085 -28.329  13.977  0.00  0.00           O  
ATOM    891  CB  ARG A  62      -2.136 -29.546  12.110  0.00  0.00           C  
ATOM    892  CG  ARG A  62      -2.210 -28.093  11.588  0.00  0.00           C  
ATOM    893  CD  ARG A  62      -3.638 -27.540  11.444  0.00  0.00           C  
ATOM    894  NE  ARG A  62      -4.170 -27.258  12.831  0.00  0.00           N  
ATOM    895  CZ  ARG A  62      -4.077 -26.100  13.505  0.00  0.00           C  
ATOM    896  NH1 ARG A  62      -3.397 -25.076  13.007  0.00  0.00           N1+
ATOM    897  NH2 ARG A  62      -4.694 -25.962  14.679  0.00  0.00           N  
ATOM    898  H   ARG A  62      -1.488 -32.081  12.381  0.00  0.00           H  
ATOM    899  HA  ARG A  62      -0.071 -29.627  11.750  0.00  0.00           H  
ATOM    900  HB2 ARG A  62      -2.502 -30.140  11.407  0.00  0.00           H  
ATOM    901  HB3 ARG A  62      -2.677 -29.599  12.937  0.00  0.00           H  
ATOM    902  HG2 ARG A  62      -1.709 -27.494  12.220  0.00  0.00           H  
ATOM    903  HG3 ARG A  62      -1.770 -28.049  10.686  0.00  0.00           H  
ATOM    904  HD2 ARG A  62      -3.601 -26.703  10.951  0.00  0.00           H  
ATOM    905  HD3 ARG A  62      -4.196 -28.222  11.031  0.00  0.00           H  
ATOM    906  HE  ARG A  62      -4.643 -28.030  13.289  0.00  0.00           H  
ATOM    907 HH11 ARG A  62      -2.961 -25.148  12.113  0.00  0.00           H  
ATOM    908 HH12 ARG A  62      -3.325 -24.227  13.535  0.00  0.00           H  
ATOM    909 HH21 ARG A  62      -5.241 -26.718  15.043  0.00  0.00           H  
ATOM    910 HH22 ARG A  62      -4.611 -25.115  15.187  0.00  0.00           H  
ATOM    911  N   PHE A  63      -0.268 -30.374  14.845  0.00  0.00           N  
ATOM    912  CA  PHE A  63       0.060 -30.018  16.213  0.00  0.00           C  
ATOM    913  C   PHE A  63       1.520 -30.285  16.541  0.00  0.00           C  
ATOM    914  O   PHE A  63       1.951 -30.170  17.682  0.00  0.00           O  
ATOM    915  CB  PHE A  63      -0.868 -30.730  17.236  0.00  0.00           C  
ATOM    916  CG  PHE A  63      -2.302 -30.291  17.090  0.00  0.00           C  
ATOM    917  CD1 PHE A  63      -2.649 -28.935  16.939  0.00  0.00           C  
ATOM    918  CD2 PHE A  63      -3.336 -31.233  17.202  0.00  0.00           C  
ATOM    919  CE1 PHE A  63      -3.986 -28.538  16.880  0.00  0.00           C  
ATOM    920  CE2 PHE A  63      -4.674 -30.851  17.058  0.00  0.00           C  
ATOM    921  CZ  PHE A  63      -4.992 -29.499  16.900  0.00  0.00           C  
ATOM    922  H   PHE A  63      -0.524 -31.352  14.551  0.00  0.00           H  
ATOM    923  HA  PHE A  63      -0.080 -29.020  16.301  0.00  0.00           H  
ATOM    924  HB2 PHE A  63      -0.818 -31.690  17.058  0.00  0.00           H  
ATOM    925  HB3 PHE A  63      -0.558 -30.486  18.131  0.00  0.00           H  
ATOM    926  HD1 PHE A  63      -1.932 -28.251  16.872  0.00  0.00           H  
ATOM    927  HD2 PHE A  63      -3.112 -32.187  17.386  0.00  0.00           H  
ATOM    928  HE1 PHE A  63      -4.211 -27.562  16.825  0.00  0.00           H  
ATOM    929  HE2 PHE A  63      -5.399 -31.549  17.070  0.00  0.00           H  
ATOM    930  HZ  PHE A  63      -5.948 -29.220  16.800  0.00  0.00           H  
ATOM    931  N   HIS A  64       2.365 -30.563  15.529  0.00  0.00           N  
ATOM    932  CA  HIS A  64       3.790 -30.747  15.738  0.00  0.00           C  
ATOM    933  C   HIS A  64       4.565 -29.431  15.633  0.00  0.00           C  
ATOM    934  O   HIS A  64       5.459 -29.273  14.804  0.00  0.00           O  
ATOM    935  CB  HIS A  64       4.369 -31.793  14.755  0.00  0.00           C  
ATOM    936  CG  HIS A  64       3.897 -33.191  15.041  0.00  0.00           C  
ATOM    937  CD2 HIS A  64       3.907 -33.925  16.196  0.00  0.00           C  
ATOM    938  ND1 HIS A  64       3.342 -33.917  14.017  0.00  0.00           N  
ATOM    939  CE1 HIS A  64       2.995 -35.073  14.564  0.00  0.00           C  
ATOM    940  NE2 HIS A  64       3.321 -35.124  15.870  0.00  0.00           N  
ATOM    941  H   HIS A  64       1.902 -30.631  14.599  0.00  0.00           H  
ATOM    942  HA  HIS A  64       3.935 -31.120  16.667  0.00  0.00           H  
ATOM    943  HB2 HIS A  64       4.092 -31.547  13.826  0.00  0.00           H  
ATOM    944  HB3 HIS A  64       5.367 -31.775  14.820  0.00  0.00           H  
ATOM    945  HD1 HIS A  64       3.228 -33.643  13.090  0.00  0.00           H  
ATOM    946  HD2 HIS A  64       4.259 -33.647  17.069  0.00  0.00           H  
ATOM    947  HE1 HIS A  64       2.540 -35.831  14.073  0.00  0.00           H  
ATOM    948  N   GLN A  65       4.264 -28.433  16.491  0.00  0.00           N  
ATOM    949  CA  GLN A  65       4.893 -27.118  16.452  0.00  0.00           C  
ATOM    950  C   GLN A  65       5.247 -26.693  17.872  0.00  0.00           C  
ATOM    951  O   GLN A  65       4.552 -27.154  18.776  0.00  0.00           O  
ATOM    952  CB  GLN A  65       3.922 -26.034  15.895  0.00  0.00           C  
ATOM    953  CG  GLN A  65       3.444 -26.270  14.448  0.00  0.00           C  
ATOM    954  CD  GLN A  65       4.597 -26.035  13.489  0.00  0.00           C  
ATOM    955  NE2 GLN A  65       4.518 -26.641  12.287  0.00  0.00           N  
ATOM    956  OE1 GLN A  65       5.584 -25.365  13.792  0.00  0.00           O  
ATOM    957  H   GLN A  65       3.530 -28.696  17.193  0.00  0.00           H  
ATOM    958  HA  GLN A  65       5.744 -27.196  15.934  0.00  0.00           H  
ATOM    959  HB2 GLN A  65       3.115 -26.002  16.485  0.00  0.00           H  
ATOM    960  HB3 GLN A  65       4.389 -25.149  15.925  0.00  0.00           H  
ATOM    961  HG2 GLN A  65       3.143 -27.204  14.368  0.00  0.00           H  
ATOM    962  HG3 GLN A  65       2.723 -25.630  14.250  0.00  0.00           H  
ATOM    963 HE21 GLN A  65       5.246 -26.515  11.597  0.00  0.00           H  
ATOM    964 HE22 GLN A  65       3.703 -27.223  12.111  0.00  0.00           H  
ATOM    965  N   PRO A  66       6.265 -25.848  18.135  0.00  0.00           N  
ATOM    966  CA  PRO A  66       6.731 -25.447  19.473  0.00  0.00           C  
ATOM    967  C   PRO A  66       5.650 -25.079  20.453  0.00  0.00           C  
ATOM    968  O   PRO A  66       5.663 -25.583  21.576  0.00  0.00           O  
ATOM    969  CB  PRO A  66       7.751 -24.308  19.234  0.00  0.00           C  
ATOM    970  CG  PRO A  66       7.644 -23.976  17.739  0.00  0.00           C  
ATOM    971  CD  PRO A  66       7.131 -25.268  17.111  0.00  0.00           C  
ATOM    972  HA  PRO A  66       7.341 -26.181  19.859  0.00  0.00           H  
ATOM    973  HB2 PRO A  66       7.521 -23.504  19.782  0.00  0.00           H  
ATOM    974  HB3 PRO A  66       8.678 -24.608  19.454  0.00  0.00           H  
ATOM    975  HG2 PRO A  66       7.000 -23.233  17.603  0.00  0.00           H  
ATOM    976  HG3 PRO A  66       8.538 -23.736  17.382  0.00  0.00           H  
ATOM    977  HD2 PRO A  66       6.618 -25.075  16.272  0.00  0.00           H  
ATOM    978  HD3 PRO A  66       7.894 -25.883  16.892  0.00  0.00           H  
ATOM    979  N   ILE A  67       4.674 -24.254  20.035  0.00  0.00           N  
ATOM    980  CA  ILE A  67       3.578 -23.846  20.889  0.00  0.00           C  
ATOM    981  C   ILE A  67       2.758 -25.034  21.395  0.00  0.00           C  
ATOM    982  O   ILE A  67       2.531 -25.168  22.598  0.00  0.00           O  
ATOM    983  CB  ILE A  67       2.738 -22.746  20.212  0.00  0.00           C  
ATOM    984  CG1 ILE A  67       1.564 -22.246  21.089  0.00  0.00           C  
ATOM    985  CG2 ILE A  67       2.227 -23.173  18.813  0.00  0.00           C  
ATOM    986  CD1 ILE A  67       1.998 -21.605  22.413  0.00  0.00           C  
ATOM    987  H   ILE A  67       4.784 -23.941  19.044  0.00  0.00           H  
ATOM    988  HA  ILE A  67       3.992 -23.419  21.706  0.00  0.00           H  
ATOM    989  HB  ILE A  67       3.337 -21.961  20.036  0.00  0.00           H  
ATOM    990 HG12 ILE A  67       1.045 -21.577  20.564  0.00  0.00           H  
ATOM    991 HG13 ILE A  67       0.977 -23.026  21.293  0.00  0.00           H  
ATOM    992 HG21 ILE A  67       3.006 -23.487  18.281  0.00  0.00           H  
ATOM    993 HG22 ILE A  67       1.803 -22.384  18.384  0.00  0.00           H  
ATOM    994 HG23 ILE A  67       1.566 -23.905  18.935  0.00  0.00           H  
ATOM    995 HD11 ILE A  67       2.503 -22.278  22.945  0.00  0.00           H  
ATOM    996 HD12 ILE A  67       1.186 -21.314  22.910  0.00  0.00           H  
ATOM    997 HD13 ILE A  67       2.578 -20.820  22.215  0.00  0.00           H  
ATOM    998  N   TYR A  68       2.379 -25.992  20.526  0.00  0.00           N  
ATOM    999  CA  TYR A  68       1.573 -27.152  20.882  0.00  0.00           C  
ATOM   1000  C   TYR A  68       2.309 -28.161  21.757  0.00  0.00           C  
ATOM   1001  O   TYR A  68       1.721 -28.766  22.654  0.00  0.00           O  
ATOM   1002  CB  TYR A  68       0.955 -27.844  19.640  0.00  0.00           C  
ATOM   1003  CG  TYR A  68      -0.013 -26.935  18.917  0.00  0.00           C  
ATOM   1004  CD1 TYR A  68      -1.322 -26.703  19.379  0.00  0.00           C  
ATOM   1005  CD2 TYR A  68       0.373 -26.355  17.704  0.00  0.00           C  
ATOM   1006  CE1 TYR A  68      -2.207 -25.880  18.658  0.00  0.00           C  
ATOM   1007  CE2 TYR A  68      -0.492 -25.519  16.990  0.00  0.00           C  
ATOM   1008  CZ  TYR A  68      -1.788 -25.294  17.457  0.00  0.00           C  
ATOM   1009  OH  TYR A  68      -2.647 -24.530  16.641  0.00  0.00           O  
ATOM   1010  H   TYR A  68       2.728 -25.819  19.545  0.00  0.00           H  
ATOM   1011  HA  TYR A  68       0.759 -26.826  21.398  0.00  0.00           H  
ATOM   1012  HB2 TYR A  68       1.690 -28.078  19.026  0.00  0.00           H  
ATOM   1013  HB3 TYR A  68       0.468 -28.643  19.950  0.00  0.00           H  
ATOM   1014  HD1 TYR A  68      -1.629 -27.125  20.225  0.00  0.00           H  
ATOM   1015  HD2 TYR A  68       1.283 -26.539  17.340  0.00  0.00           H  
ATOM   1016  HE1 TYR A  68      -3.127 -25.715  19.003  0.00  0.00           H  
ATOM   1017  HE2 TYR A  68      -0.183 -25.084  16.146  0.00  0.00           H  
ATOM   1018  HH  TYR A  68      -3.578 -24.660  16.962  0.00  0.00           H  
ATOM   1019  N   TYR A  69       3.634 -28.338  21.574  0.00  0.00           N  
ATOM   1020  CA  TYR A  69       4.443 -29.181  22.448  0.00  0.00           C  
ATOM   1021  C   TYR A  69       4.459 -28.680  23.895  0.00  0.00           C  
ATOM   1022  O   TYR A  69       4.343 -29.454  24.848  0.00  0.00           O  
ATOM   1023  CB  TYR A  69       5.904 -29.301  21.938  0.00  0.00           C  
ATOM   1024  CG  TYR A  69       6.020 -30.200  20.733  0.00  0.00           C  
ATOM   1025  CD1 TYR A  69       5.873 -31.594  20.853  0.00  0.00           C  
ATOM   1026  CD2 TYR A  69       6.371 -29.671  19.483  0.00  0.00           C  
ATOM   1027  CE1 TYR A  69       6.087 -32.434  19.747  0.00  0.00           C  
ATOM   1028  CE2 TYR A  69       6.558 -30.502  18.371  0.00  0.00           C  
ATOM   1029  CZ  TYR A  69       6.441 -31.887  18.511  0.00  0.00           C  
ATOM   1030  OH  TYR A  69       6.741 -32.721  17.417  0.00  0.00           O  
ATOM   1031  H   TYR A  69       4.020 -27.819  20.756  0.00  0.00           H  
ATOM   1032  HA  TYR A  69       4.047 -30.113  22.447  0.00  0.00           H  
ATOM   1033  HB2 TYR A  69       6.213 -28.394  21.692  0.00  0.00           H  
ATOM   1034  HB3 TYR A  69       6.449 -29.679  22.671  0.00  0.00           H  
ATOM   1035  HD1 TYR A  69       5.616 -31.991  21.726  0.00  0.00           H  
ATOM   1036  HD2 TYR A  69       6.489 -28.688  19.383  0.00  0.00           H  
ATOM   1037  HE1 TYR A  69       5.984 -33.423  19.847  0.00  0.00           H  
ATOM   1038  HE2 TYR A  69       6.774 -30.106  17.482  0.00  0.00           H  
ATOM   1039  HH  TYR A  69       5.886 -33.024  17.012  0.00  0.00           H  
ATOM   1040  N   LEU A  70       4.543 -27.351  24.093  0.00  0.00           N  
ATOM   1041  CA  LEU A  70       4.436 -26.698  25.388  0.00  0.00           C  
ATOM   1042  C   LEU A  70       3.078 -26.914  26.058  0.00  0.00           C  
ATOM   1043  O   LEU A  70       2.992 -27.141  27.266  0.00  0.00           O  
ATOM   1044  CB  LEU A  70       4.743 -25.185  25.238  0.00  0.00           C  
ATOM   1045  CG  LEU A  70       6.186 -24.772  25.609  0.00  0.00           C  
ATOM   1046  CD1 LEU A  70       7.266 -25.447  24.745  0.00  0.00           C  
ATOM   1047  CD2 LEU A  70       6.331 -23.247  25.498  0.00  0.00           C  
ATOM   1048  H   LEU A  70       4.698 -26.812  23.195  0.00  0.00           H  
ATOM   1049  HA  LEU A  70       5.152 -27.075  26.001  0.00  0.00           H  
ATOM   1050  HB2 LEU A  70       4.601 -24.942  24.291  0.00  0.00           H  
ATOM   1051  HB3 LEU A  70       4.132 -24.693  25.836  0.00  0.00           H  
ATOM   1052  HG  LEU A  70       6.348 -25.005  26.578  0.00  0.00           H  
ATOM   1053 HD11 LEU A  70       7.200 -26.436  24.854  0.00  0.00           H  
ATOM   1054 HD12 LEU A  70       8.165 -25.133  25.042  0.00  0.00           H  
ATOM   1055 HD13 LEU A  70       7.120 -25.201  23.789  0.00  0.00           H  
ATOM   1056 HD21 LEU A  70       6.134 -22.966  24.561  0.00  0.00           H  
ATOM   1057 HD22 LEU A  70       5.688 -22.810  26.123  0.00  0.00           H  
ATOM   1058 HD23 LEU A  70       7.264 -22.988  25.739  0.00  0.00           H  
ATOM   1059  N   LEU A  71       1.978 -26.903  25.280  0.00  0.00           N  
ATOM   1060  CA  LEU A  71       0.632 -27.202  25.755  0.00  0.00           C  
ATOM   1061  C   LEU A  71       0.505 -28.630  26.275  0.00  0.00           C  
ATOM   1062  O   LEU A  71      -0.147 -28.893  27.289  0.00  0.00           O  
ATOM   1063  CB  LEU A  71      -0.431 -26.981  24.647  0.00  0.00           C  
ATOM   1064  CG  LEU A  71      -0.469 -25.562  24.035  0.00  0.00           C  
ATOM   1065  CD1 LEU A  71      -1.426 -25.530  22.836  0.00  0.00           C  
ATOM   1066  CD2 LEU A  71      -0.870 -24.451  25.011  0.00  0.00           C  
ATOM   1067  H   LEU A  71       2.185 -26.653  24.276  0.00  0.00           H  
ATOM   1068  HA  LEU A  71       0.410 -26.568  26.512  0.00  0.00           H  
ATOM   1069  HB2 LEU A  71      -0.235 -27.614  23.912  0.00  0.00           H  
ATOM   1070  HB3 LEU A  71      -1.319 -27.156  25.044  0.00  0.00           H  
ATOM   1071  HG  LEU A  71       0.447 -25.319  23.733  0.00  0.00           H  
ATOM   1072 HD11 LEU A  71      -1.110 -26.178  22.146  0.00  0.00           H  
ATOM   1073 HD12 LEU A  71      -1.440 -24.609  22.452  0.00  0.00           H  
ATOM   1074 HD13 LEU A  71      -2.343 -25.782  23.141  0.00  0.00           H  
ATOM   1075 HD21 LEU A  71      -1.785 -24.638  25.365  0.00  0.00           H  
ATOM   1076 HD22 LEU A  71      -0.217 -24.423  25.765  0.00  0.00           H  
ATOM   1077 HD23 LEU A  71      -0.868 -23.575  24.532  0.00  0.00           H  
ATOM   1078  N   GLY A  72       1.159 -29.608  25.620  0.00  0.00           N  
ATOM   1079  CA  GLY A  72       1.204 -30.982  26.111  0.00  0.00           C  
ATOM   1080  C   GLY A  72       1.982 -31.169  27.390  0.00  0.00           C  
ATOM   1081  O   GLY A  72       1.640 -31.997  28.230  0.00  0.00           O  
ATOM   1082  H   GLY A  72       1.623 -29.295  24.743  0.00  0.00           H  
ATOM   1083  HA2 GLY A  72       0.245 -31.315  26.246  0.00  0.00           H  
ATOM   1084  HA3 GLY A  72       1.603 -31.580  25.381  0.00  0.00           H  
ATOM   1085  N   ASN A  73       3.043 -30.371  27.591  0.00  0.00           N  
ATOM   1086  CA  ASN A  73       3.799 -30.309  28.826  0.00  0.00           C  
ATOM   1087  C   ASN A  73       2.993 -29.693  29.972  0.00  0.00           C  
ATOM   1088  O   ASN A  73       3.098 -30.105  31.128  0.00  0.00           O  
ATOM   1089  CB  ASN A  73       5.112 -29.531  28.557  0.00  0.00           C  
ATOM   1090  CG  ASN A  73       6.152 -29.902  29.593  0.00  0.00           C  
ATOM   1091  ND2 ASN A  73       6.799 -28.928  30.256  0.00  0.00           N  
ATOM   1092  OD1 ASN A  73       6.392 -31.106  29.805  0.00  0.00           O  
ATOM   1093  H   ASN A  73       3.279 -29.780  26.746  0.00  0.00           H  
ATOM   1094  HA  ASN A  73       4.012 -31.260  29.100  0.00  0.00           H  
ATOM   1095  HB2 ASN A  73       5.439 -29.784  27.665  0.00  0.00           H  
ATOM   1096  HB3 ASN A  73       4.916 -28.570  28.625  0.00  0.00           H  
ATOM   1097 HD21 ASN A  73       6.563 -27.966  30.043  0.00  0.00           H  
ATOM   1098 HD22 ASN A  73       7.475 -29.128  30.923  0.00  0.00           H  
ATOM   1099  N   LEU A  74       2.135 -28.700  29.667  0.00  0.00           N  
ATOM   1100  CA  LEU A  74       1.169 -28.131  30.599  0.00  0.00           C  
ATOM   1101  C   LEU A  74       0.181 -29.176  31.075  0.00  0.00           C  
ATOM   1102  O   LEU A  74      -0.015 -29.376  32.272  0.00  0.00           O  
ATOM   1103  CB  LEU A  74       0.433 -26.950  29.907  0.00  0.00           C  
ATOM   1104  CG  LEU A  74      -0.430 -26.052  30.815  0.00  0.00           C  
ATOM   1105  CD1 LEU A  74       0.341 -25.316  31.926  0.00  0.00           C  
ATOM   1106  CD2 LEU A  74      -1.162 -25.028  29.936  0.00  0.00           C  
ATOM   1107  H   LEU A  74       2.229 -28.366  28.670  0.00  0.00           H  
ATOM   1108  HA  LEU A  74       1.670 -27.774  31.399  0.00  0.00           H  
ATOM   1109  HB2 LEU A  74       1.125 -26.372  29.488  0.00  0.00           H  
ATOM   1110  HB3 LEU A  74      -0.164 -27.336  29.214  0.00  0.00           H  
ATOM   1111  HG  LEU A  74      -1.152 -26.624  31.243  0.00  0.00           H  
ATOM   1112 HD11 LEU A  74       0.781 -25.988  32.518  0.00  0.00           H  
ATOM   1113 HD12 LEU A  74      -0.299 -24.765  32.456  0.00  0.00           H  
ATOM   1114 HD13 LEU A  74       1.031 -24.728  31.509  0.00  0.00           H  
ATOM   1115 HD21 LEU A  74      -0.490 -24.475  29.447  0.00  0.00           H  
ATOM   1116 HD22 LEU A  74      -1.741 -25.511  29.282  0.00  0.00           H  
ATOM   1117 HD23 LEU A  74      -1.724 -24.441  30.515  0.00  0.00           H  
ATOM   1118  N   ALA A  75      -0.364 -29.965  30.139  0.00  0.00           N  
ATOM   1119  CA  ALA A  75      -1.219 -31.087  30.437  0.00  0.00           C  
ATOM   1120  C   ALA A  75      -0.518 -32.191  31.236  0.00  0.00           C  
ATOM   1121  O   ALA A  75      -1.098 -32.820  32.119  0.00  0.00           O  
ATOM   1122  CB  ALA A  75      -1.748 -31.637  29.100  0.00  0.00           C  
ATOM   1123  H   ALA A  75      -0.104 -29.683  29.157  0.00  0.00           H  
ATOM   1124  HA  ALA A  75      -2.016 -30.763  30.983  0.00  0.00           H  
ATOM   1125  HB1 ALA A  75      -2.669 -31.289  28.947  0.00  0.00           H  
ATOM   1126  HB2 ALA A  75      -1.764 -32.633  29.141  0.00  0.00           H  
ATOM   1127  HB3 ALA A  75      -1.146 -31.338  28.364  0.00  0.00           H  
ATOM   1128  N   ALA A  76       0.772 -32.460  30.959  0.00  0.00           N  
ATOM   1129  CA  ALA A  76       1.611 -33.358  31.732  0.00  0.00           C  
ATOM   1130  C   ALA A  76       1.840 -32.891  33.174  0.00  0.00           C  
ATOM   1131  O   ALA A  76       1.852 -33.686  34.117  0.00  0.00           O  
ATOM   1132  CB  ALA A  76       2.958 -33.552  31.007  0.00  0.00           C  
ATOM   1133  H   ALA A  76       1.124 -31.943  30.105  0.00  0.00           H  
ATOM   1134  HA  ALA A  76       1.170 -34.275  31.764  0.00  0.00           H  
ATOM   1135  HB1 ALA A  76       3.552 -32.780  31.215  0.00  0.00           H  
ATOM   1136  HB2 ALA A  76       2.794 -33.600  30.025  0.00  0.00           H  
ATOM   1137  HB3 ALA A  76       3.377 -34.399  31.323  0.00  0.00           H  
ATOM   1138  N   ALA A  77       2.000 -31.573  33.387  0.00  0.00           N  
ATOM   1139  CA  ALA A  77       2.033 -30.943  34.690  0.00  0.00           C  
ATOM   1140  C   ALA A  77       0.719 -31.116  35.453  0.00  0.00           C  
ATOM   1141  O   ALA A  77       0.718 -31.496  36.625  0.00  0.00           O  
ATOM   1142  CB  ALA A  77       2.389 -29.451  34.515  0.00  0.00           C  
ATOM   1143  H   ALA A  77       2.102 -31.024  32.485  0.00  0.00           H  
ATOM   1144  HA  ALA A  77       2.775 -31.360  35.240  0.00  0.00           H  
ATOM   1145  HB1 ALA A  77       1.869 -29.082  33.749  0.00  0.00           H  
ATOM   1146  HB2 ALA A  77       3.365 -29.371  34.334  0.00  0.00           H  
ATOM   1147  HB3 ALA A  77       2.156 -28.963  35.351  0.00  0.00           H  
ATOM   1148  N   ASP A  78      -0.434 -30.933  34.774  0.00  0.00           N  
ATOM   1149  CA  ASP A  78      -1.755 -31.228  35.295  0.00  0.00           C  
ATOM   1150  C   ASP A  78      -1.959 -32.724  35.591  0.00  0.00           C  
ATOM   1151  O   ASP A  78      -2.545 -33.106  36.601  0.00  0.00           O  
ATOM   1152  CB  ASP A  78      -2.856 -30.697  34.336  0.00  0.00           C  
ATOM   1153  CG  ASP A  78      -2.794 -29.178  34.204  0.00  0.00           C  
ATOM   1154  OD1 ASP A  78      -3.027 -28.650  33.084  0.00  0.00           O  
ATOM   1155  OD2 ASP A  78      -2.553 -28.518  35.250  0.00  0.00           O1-
ATOM   1156  H   ASP A  78      -0.276 -30.544  33.802  0.00  0.00           H  
ATOM   1157  HA  ASP A  78      -1.849 -30.745  36.181  0.00  0.00           H  
ATOM   1158  HB2 ASP A  78      -2.703 -31.103  33.452  0.00  0.00           H  
ATOM   1159  HB3 ASP A  78      -3.729 -30.952  34.713  0.00  0.00           H  
ATOM   1160  HD2 ASP A  78      -2.488 -27.513  35.196  0.00  0.00           H  
ATOM   1161  N   LEU A  79      -1.432 -33.627  34.737  0.00  0.00           N  
ATOM   1162  CA  LEU A  79      -1.395 -35.068  34.957  0.00  0.00           C  
ATOM   1163  C   LEU A  79      -0.606 -35.440  36.213  0.00  0.00           C  
ATOM   1164  O   LEU A  79      -1.066 -36.208  37.060  0.00  0.00           O  
ATOM   1165  CB  LEU A  79      -0.805 -35.766  33.690  0.00  0.00           C  
ATOM   1166  CG  LEU A  79      -0.845 -37.311  33.646  0.00  0.00           C  
ATOM   1167  CD1 LEU A  79      -2.274 -37.826  33.487  0.00  0.00           C  
ATOM   1168  CD2 LEU A  79      -0.006 -37.879  32.491  0.00  0.00           C  
ATOM   1169  H   LEU A  79      -1.035 -33.176  33.863  0.00  0.00           H  
ATOM   1170  HA  LEU A  79      -2.343 -35.401  35.070  0.00  0.00           H  
ATOM   1171  HB2 LEU A  79      -1.318 -35.432  32.903  0.00  0.00           H  
ATOM   1172  HB3 LEU A  79       0.149 -35.490  33.618  0.00  0.00           H  
ATOM   1173  HG  LEU A  79      -0.456 -37.664  34.497  0.00  0.00           H  
ATOM   1174 HD11 LEU A  79      -2.827 -37.515  34.260  0.00  0.00           H  
ATOM   1175 HD12 LEU A  79      -2.266 -38.825  33.462  0.00  0.00           H  
ATOM   1176 HD13 LEU A  79      -2.661 -37.473  32.636  0.00  0.00           H  
ATOM   1177 HD21 LEU A  79      -0.362 -37.532  31.626  0.00  0.00           H  
ATOM   1178 HD22 LEU A  79       0.943 -37.594  32.604  0.00  0.00           H  
ATOM   1179 HD23 LEU A  79      -0.063 -38.875  32.504  0.00  0.00           H  
ATOM   1180  N   PHE A  80       0.575 -34.830  36.427  0.00  0.00           N  
ATOM   1181  CA  PHE A  80       1.343 -34.923  37.657  0.00  0.00           C  
ATOM   1182  C   PHE A  80       0.577 -34.353  38.860  0.00  0.00           C  
ATOM   1183  O   PHE A  80       0.549 -34.942  39.939  0.00  0.00           O  
ATOM   1184  CB  PHE A  80       2.708 -34.219  37.421  0.00  0.00           C  
ATOM   1185  CG  PHE A  80       3.619 -34.267  38.615  0.00  0.00           C  
ATOM   1186  CD1 PHE A  80       4.382 -35.402  38.928  0.00  0.00           C  
ATOM   1187  CD2 PHE A  80       3.694 -33.150  39.453  0.00  0.00           C  
ATOM   1188  CE1 PHE A  80       5.224 -35.406  40.049  0.00  0.00           C  
ATOM   1189  CE2 PHE A  80       4.509 -33.156  40.586  0.00  0.00           C  
ATOM   1190  CZ  PHE A  80       5.292 -34.278  40.877  0.00  0.00           C  
ATOM   1191  H   PHE A  80       0.899 -34.262  35.594  0.00  0.00           H  
ATOM   1192  HA  PHE A  80       1.484 -35.904  37.849  0.00  0.00           H  
ATOM   1193  HB2 PHE A  80       3.149 -34.682  36.673  0.00  0.00           H  
ATOM   1194  HB3 PHE A  80       2.517 -33.276  37.211  0.00  0.00           H  
ATOM   1195  HD1 PHE A  80       4.329 -36.207  38.355  0.00  0.00           H  
ATOM   1196  HD2 PHE A  80       3.157 -32.336  39.236  0.00  0.00           H  
ATOM   1197  HE1 PHE A  80       5.773 -36.220  40.252  0.00  0.00           H  
ATOM   1198  HE2 PHE A  80       4.529 -32.350  41.193  0.00  0.00           H  
ATOM   1199  HZ  PHE A  80       5.896 -34.279  41.667  0.00  0.00           H  
ATOM   1200  N   ALA A  81      -0.126 -33.216  38.691  0.00  0.00           N  
ATOM   1201  CA  ALA A  81      -1.004 -32.649  39.696  0.00  0.00           C  
ATOM   1202  C   ALA A  81      -2.146 -33.581  40.084  0.00  0.00           C  
ATOM   1203  O   ALA A  81      -2.468 -33.717  41.265  0.00  0.00           O  
ATOM   1204  CB  ALA A  81      -1.573 -31.296  39.216  0.00  0.00           C  
ATOM   1205  H   ALA A  81       0.026 -32.774  37.746  0.00  0.00           H  
ATOM   1206  HA  ALA A  81      -0.460 -32.447  40.531  0.00  0.00           H  
ATOM   1207  HB1 ALA A  81      -2.336 -31.040  39.803  0.00  0.00           H  
ATOM   1208  HB2 ALA A  81      -1.884 -31.392  38.275  0.00  0.00           H  
ATOM   1209  HB3 ALA A  81      -0.856 -30.607  39.269  0.00  0.00           H  
ATOM   1210  N   GLY A  82      -2.754 -34.292  39.117  0.00  0.00           N  
ATOM   1211  CA  GLY A  82      -3.769 -35.312  39.369  0.00  0.00           C  
ATOM   1212  C   GLY A  82      -3.299 -36.467  40.218  0.00  0.00           C  
ATOM   1213  O   GLY A  82      -4.053 -37.007  41.023  0.00  0.00           O  
ATOM   1214  H   GLY A  82      -2.427 -34.042  38.149  0.00  0.00           H  
ATOM   1215  HA2 GLY A  82      -4.576 -34.869  39.816  0.00  0.00           H  
ATOM   1216  HA3 GLY A  82      -4.108 -35.667  38.471  0.00  0.00           H  
ATOM   1217  N   VAL A  83      -2.020 -36.857  40.091  0.00  0.00           N  
ATOM   1218  CA  VAL A  83      -1.343 -37.808  40.961  0.00  0.00           C  
ATOM   1219  C   VAL A  83      -1.070 -37.205  42.340  0.00  0.00           C  
ATOM   1220  O   VAL A  83      -1.294 -37.823  43.383  0.00  0.00           O  
ATOM   1221  CB  VAL A  83      -0.058 -38.304  40.289  0.00  0.00           C  
ATOM   1222  CG1 VAL A  83       0.718 -39.292  41.185  0.00  0.00           C  
ATOM   1223  CG2 VAL A  83      -0.421 -39.001  38.959  0.00  0.00           C  
ATOM   1224  H   VAL A  83      -1.531 -36.393  39.271  0.00  0.00           H  
ATOM   1225  HA  VAL A  83      -1.947 -38.605  41.089  0.00  0.00           H  
ATOM   1226  HB  VAL A  83       0.545 -37.519  40.150  0.00  0.00           H  
ATOM   1227 HG11 VAL A  83       0.369 -40.212  41.029  0.00  0.00           H  
ATOM   1228 HG12 VAL A  83       1.686 -39.250  40.950  0.00  0.00           H  
ATOM   1229 HG13 VAL A  83       0.587 -39.035  42.139  0.00  0.00           H  
ATOM   1230 HG21 VAL A  83      -1.195 -39.608  39.118  0.00  0.00           H  
ATOM   1231 HG22 VAL A  83       0.368 -39.522  38.647  0.00  0.00           H  
ATOM   1232 HG23 VAL A  83      -0.661 -38.304  38.289  0.00  0.00           H  
ATOM   1233  N   ALA A  84      -0.612 -35.938  42.383  0.00  0.00           N  
ATOM   1234  CA  ALA A  84      -0.302 -35.214  43.600  0.00  0.00           C  
ATOM   1235  C   ALA A  84      -1.515 -34.972  44.509  0.00  0.00           C  
ATOM   1236  O   ALA A  84      -1.480 -35.242  45.712  0.00  0.00           O  
ATOM   1237  CB  ALA A  84       0.357 -33.873  43.207  0.00  0.00           C  
ATOM   1238  H   ALA A  84      -0.498 -35.513  41.420  0.00  0.00           H  
ATOM   1239  HA  ALA A  84       0.388 -35.743  44.132  0.00  0.00           H  
ATOM   1240  HB1 ALA A  84      -0.355 -33.188  43.083  0.00  0.00           H  
ATOM   1241  HB2 ALA A  84       0.861 -33.998  42.357  0.00  0.00           H  
ATOM   1242  HB3 ALA A  84       0.977 -33.593  43.934  0.00  0.00           H  
ATOM   1243  N   TYR A  85      -2.652 -34.514  43.941  0.00  0.00           N  
ATOM   1244  CA  TYR A  85      -3.908 -34.337  44.656  0.00  0.00           C  
ATOM   1245  C   TYR A  85      -4.513 -35.669  45.080  0.00  0.00           C  
ATOM   1246  O   TYR A  85      -5.127 -35.777  46.139  0.00  0.00           O  
ATOM   1247  CB  TYR A  85      -4.958 -33.511  43.861  0.00  0.00           C  
ATOM   1248  CG  TYR A  85      -4.539 -32.074  43.644  0.00  0.00           C  
ATOM   1249  CD1 TYR A  85      -4.385 -31.188  44.723  0.00  0.00           C  
ATOM   1250  CD2 TYR A  85      -4.408 -31.561  42.343  0.00  0.00           C  
ATOM   1251  CE1 TYR A  85      -4.082 -29.834  44.511  0.00  0.00           C  
ATOM   1252  CE2 TYR A  85      -4.110 -30.208  42.125  0.00  0.00           C  
ATOM   1253  CZ  TYR A  85      -3.925 -29.352  43.213  0.00  0.00           C  
ATOM   1254  OH  TYR A  85      -3.603 -27.999  43.005  0.00  0.00           O  
ATOM   1255  H   TYR A  85      -2.541 -34.294  42.917  0.00  0.00           H  
ATOM   1256  HA  TYR A  85      -3.725 -33.797  45.491  0.00  0.00           H  
ATOM   1257  HB2 TYR A  85      -5.077 -33.945  42.978  0.00  0.00           H  
ATOM   1258  HB3 TYR A  85      -5.803 -33.520  44.378  0.00  0.00           H  
ATOM   1259  HD1 TYR A  85      -4.493 -31.523  45.656  0.00  0.00           H  
ATOM   1260  HD2 TYR A  85      -4.527 -32.166  41.564  0.00  0.00           H  
ATOM   1261  HE1 TYR A  85      -3.978 -29.219  45.292  0.00  0.00           H  
ATOM   1262  HE2 TYR A  85      -4.031 -29.859  41.195  0.00  0.00           H  
ATOM   1263  HH  TYR A  85      -2.821 -27.954  42.394  0.00  0.00           H  
ATOM   1264  N   LEU A  86      -4.313 -36.753  44.301  0.00  0.00           N  
ATOM   1265  CA  LEU A  86      -4.772 -38.086  44.661  0.00  0.00           C  
ATOM   1266  C   LEU A  86      -4.161 -38.580  45.961  0.00  0.00           C  
ATOM   1267  O   LEU A  86      -4.864 -39.020  46.873  0.00  0.00           O  
ATOM   1268  CB  LEU A  86      -4.451 -39.053  43.491  0.00  0.00           C  
ATOM   1269  CG  LEU A  86      -5.070 -40.469  43.533  0.00  0.00           C  
ATOM   1270  CD1 LEU A  86      -5.160 -41.031  42.102  0.00  0.00           C  
ATOM   1271  CD2 LEU A  86      -4.302 -41.477  44.411  0.00  0.00           C  
ATOM   1272  H   LEU A  86      -3.797 -36.541  43.416  0.00  0.00           H  
ATOM   1273  HA  LEU A  86      -5.779 -38.060  44.772  0.00  0.00           H  
ATOM   1274  HB2 LEU A  86      -4.767 -38.618  42.647  0.00  0.00           H  
ATOM   1275  HB3 LEU A  86      -3.459 -39.165  43.458  0.00  0.00           H  
ATOM   1276  HG  LEU A  86      -5.981 -40.411  43.920  0.00  0.00           H  
ATOM   1277 HD11 LEU A  86      -5.734 -40.429  41.551  0.00  0.00           H  
ATOM   1278 HD12 LEU A  86      -5.560 -41.944  42.135  0.00  0.00           H  
ATOM   1279 HD13 LEU A  86      -4.243 -41.076  41.712  0.00  0.00           H  
ATOM   1280 HD21 LEU A  86      -3.374 -41.572  44.060  0.00  0.00           H  
ATOM   1281 HD22 LEU A  86      -4.278 -41.139  45.349  0.00  0.00           H  
ATOM   1282 HD23 LEU A  86      -4.769 -42.357  44.380  0.00  0.00           H  
ATOM   1283  N   PHE A  87      -2.832 -38.435  46.118  0.00  0.00           N  
ATOM   1284  CA  PHE A  87      -2.125 -38.767  47.338  0.00  0.00           C  
ATOM   1285  C   PHE A  87      -2.556 -37.864  48.494  0.00  0.00           C  
ATOM   1286  O   PHE A  87      -2.718 -38.298  49.634  0.00  0.00           O  
ATOM   1287  CB  PHE A  87      -0.600 -38.725  47.044  0.00  0.00           C  
ATOM   1288  CG  PHE A  87       0.228 -39.361  48.130  0.00  0.00           C  
ATOM   1289  CD1 PHE A  87       1.011 -38.559  48.970  0.00  0.00           C  
ATOM   1290  CD2 PHE A  87       0.262 -40.755  48.305  0.00  0.00           C  
ATOM   1291  CE1 PHE A  87       1.784 -39.123  49.992  0.00  0.00           C  
ATOM   1292  CE2 PHE A  87       1.059 -41.331  49.304  0.00  0.00           C  
ATOM   1293  CZ  PHE A  87       1.812 -40.513  50.158  0.00  0.00           C  
ATOM   1294  H   PHE A  87      -2.354 -38.054  45.261  0.00  0.00           H  
ATOM   1295  HA  PHE A  87      -2.392 -39.705  47.593  0.00  0.00           H  
ATOM   1296  HB2 PHE A  87      -0.449 -39.220  46.209  0.00  0.00           H  
ATOM   1297  HB3 PHE A  87      -0.342 -37.779  46.970  0.00  0.00           H  
ATOM   1298  HD1 PHE A  87       1.020 -37.573  48.843  0.00  0.00           H  
ATOM   1299  HD2 PHE A  87      -0.286 -41.338  47.714  0.00  0.00           H  
ATOM   1300  HE1 PHE A  87       2.315 -38.528  50.599  0.00  0.00           H  
ATOM   1301  HE2 PHE A  87       1.088 -42.334  49.403  0.00  0.00           H  
ATOM   1302  HZ  PHE A  87       2.364 -40.916  50.880  0.00  0.00           H  
ATOM   1303  N   LEU A  88      -2.824 -36.577  48.234  0.00  0.00           N  
ATOM   1304  CA  LEU A  88      -3.349 -35.671  49.233  0.00  0.00           C  
ATOM   1305  C   LEU A  88      -4.734 -36.058  49.752  0.00  0.00           C  
ATOM   1306  O   LEU A  88      -4.953 -36.116  50.962  0.00  0.00           O  
ATOM   1307  CB  LEU A  88      -3.393 -34.264  48.600  0.00  0.00           C  
ATOM   1308  CG  LEU A  88      -4.184 -33.176  49.353  0.00  0.00           C  
ATOM   1309  CD1 LEU A  88      -3.405 -32.574  50.528  0.00  0.00           C  
ATOM   1310  CD2 LEU A  88      -4.632 -32.103  48.359  0.00  0.00           C  
ATOM   1311  H   LEU A  88      -2.619 -36.294  47.248  0.00  0.00           H  
ATOM   1312  HA  LEU A  88      -2.711 -35.655  50.027  0.00  0.00           H  
ATOM   1313  HB2 LEU A  88      -2.452 -33.940  48.517  0.00  0.00           H  
ATOM   1314  HB3 LEU A  88      -3.801 -34.352  47.694  0.00  0.00           H  
ATOM   1315  HG  LEU A  88      -5.040 -33.581  49.698  0.00  0.00           H  
ATOM   1316 HD11 LEU A  88      -3.183 -33.297  51.180  0.00  0.00           H  
ATOM   1317 HD12 LEU A  88      -3.967 -31.879  50.974  0.00  0.00           H  
ATOM   1318 HD13 LEU A  88      -2.564 -32.159  50.187  0.00  0.00           H  
ATOM   1319 HD21 LEU A  88      -3.829 -31.696  47.926  0.00  0.00           H  
ATOM   1320 HD22 LEU A  88      -5.213 -32.520  47.662  0.00  0.00           H  
ATOM   1321 HD23 LEU A  88      -5.145 -31.396  48.844  0.00  0.00           H  
ATOM   1322  N   MET A  89      -5.697 -36.384  48.866  0.00  0.00           N  
ATOM   1323  CA  MET A  89      -7.043 -36.775  49.253  0.00  0.00           C  
ATOM   1324  C   MET A  89      -7.083 -38.134  49.915  0.00  0.00           C  
ATOM   1325  O   MET A  89      -7.946 -38.433  50.740  0.00  0.00           O  
ATOM   1326  CB  MET A  89      -7.977 -36.797  48.019  0.00  0.00           C  
ATOM   1327  CG  MET A  89      -8.239 -35.402  47.413  0.00  0.00           C  
ATOM   1328  SD  MET A  89      -9.134 -34.275  48.528  0.00  0.00           S  
ATOM   1329  CE  MET A  89      -9.048 -32.849  47.404  0.00  0.00           C  
ATOM   1330  H   MET A  89      -5.379 -36.328  47.868  0.00  0.00           H  
ATOM   1331  HA  MET A  89      -7.389 -36.091  49.917  0.00  0.00           H  
ATOM   1332  HB2 MET A  89      -7.564 -37.374  47.310  0.00  0.00           H  
ATOM   1333  HB3 MET A  89      -8.859 -37.192  48.287  0.00  0.00           H  
ATOM   1334  HG2 MET A  89      -7.335 -35.000  47.141  0.00  0.00           H  
ATOM   1335  HG3 MET A  89      -8.756 -35.528  46.535  0.00  0.00           H  
ATOM   1336  HE1 MET A  89      -9.090 -33.177  46.464  0.00  0.00           H  
ATOM   1337  HE2 MET A  89      -9.818 -32.244  47.590  0.00  0.00           H  
ATOM   1338  HE3 MET A  89      -8.190 -32.367  47.560  0.00  0.00           H  
ATOM   1339  N   PHE A  90      -6.107 -39.002  49.632  0.00  0.00           N  
ATOM   1340  CA  PHE A  90      -6.005 -40.267  50.313  0.00  0.00           C  
ATOM   1341  C   PHE A  90      -5.450 -40.126  51.718  0.00  0.00           C  
ATOM   1342  O   PHE A  90      -5.569 -41.066  52.503  0.00  0.00           O  
ATOM   1343  CB  PHE A  90      -5.116 -41.237  49.506  0.00  0.00           C  
ATOM   1344  CG  PHE A  90      -5.708 -42.617  49.475  0.00  0.00           C  
ATOM   1345  CD1 PHE A  90      -6.581 -42.967  48.435  0.00  0.00           C  
ATOM   1346  CD2 PHE A  90      -5.371 -43.582  50.437  0.00  0.00           C  
ATOM   1347  CE1 PHE A  90      -7.087 -44.269  48.335  0.00  0.00           C  
ATOM   1348  CE2 PHE A  90      -5.875 -44.886  50.341  0.00  0.00           C  
ATOM   1349  CZ  PHE A  90      -6.733 -45.230  49.287  0.00  0.00           C  
ATOM   1350  H   PHE A  90      -5.450 -38.681  48.894  0.00  0.00           H  
ATOM   1351  HA  PHE A  90      -6.946 -40.634  50.409  0.00  0.00           H  
ATOM   1352  HB2 PHE A  90      -5.066 -40.901  48.591  0.00  0.00           H  
ATOM   1353  HB3 PHE A  90      -4.248 -41.282  49.951  0.00  0.00           H  
ATOM   1354  HD1 PHE A  90      -6.844 -42.289  47.761  0.00  0.00           H  
ATOM   1355  HD2 PHE A  90      -4.771 -43.338  51.190  0.00  0.00           H  
ATOM   1356  HE1 PHE A  90      -7.703 -44.504  47.579  0.00  0.00           H  
ATOM   1357  HE2 PHE A  90      -5.619 -45.573  51.034  0.00  0.00           H  
ATOM   1358  HZ  PHE A  90      -7.090 -46.156  49.214  0.00  0.00           H  
ATOM   1359  N   HIS A  91      -4.872 -38.967  52.083  0.00  0.00           N  
ATOM   1360  CA  HIS A  91      -4.271 -38.719  53.375  0.00  0.00           C  
ATOM   1361  C   HIS A  91      -4.817 -37.436  53.987  0.00  0.00           C  
ATOM   1362  O   HIS A  91      -4.066 -36.632  54.534  0.00  0.00           O  
ATOM   1363  CB  HIS A  91      -2.740 -38.595  53.276  0.00  0.00           C  
ATOM   1364  CG  HIS A  91      -2.062 -39.853  52.851  0.00  0.00           C  
ATOM   1365  CD2 HIS A  91      -1.327 -40.121  51.737  0.00  0.00           C  
ATOM   1366  ND1 HIS A  91      -2.047 -40.933  53.706  0.00  0.00           N  
ATOM   1367  CE1 HIS A  91      -1.302 -41.840  53.099  0.00  0.00           C  
ATOM   1368  NE2 HIS A  91      -0.851 -41.395  51.912  0.00  0.00           N  
ATOM   1369  H   HIS A  91      -4.901 -38.238  51.315  0.00  0.00           H  
ATOM   1370  HA  HIS A  91      -4.501 -39.482  53.991  0.00  0.00           H  
ATOM   1371  HB2 HIS A  91      -2.518 -37.871  52.614  0.00  0.00           H  
ATOM   1372  HB3 HIS A  91      -2.381 -38.325  54.176  0.00  0.00           H  
ATOM   1373  HD1 HIS A  91      -2.491 -41.008  54.568  0.00  0.00           H  
ATOM   1374  HD2 HIS A  91      -1.171 -39.524  50.970  0.00  0.00           H  
ATOM   1375  HE1 HIS A  91      -1.089 -42.756  53.469  0.00  0.00           H  
ATOM   1376  N   THR A  92      -6.149 -37.214  53.894  0.00  0.00           N  
ATOM   1377  CA  THR A  92      -6.826 -36.057  54.483  0.00  0.00           C  
ATOM   1378  C   THR A  92      -7.801 -36.513  55.558  0.00  0.00           C  
ATOM   1379  O   THR A  92      -8.180 -37.680  55.635  0.00  0.00           O  
ATOM   1380  CB  THR A  92      -7.522 -35.158  53.449  0.00  0.00           C  
ATOM   1381  CG2 THR A  92      -8.772 -35.808  52.844  0.00  0.00           C  
ATOM   1382  OG1 THR A  92      -7.933 -33.900  53.970  0.00  0.00           O  
ATOM   1383  H   THR A  92      -6.656 -37.958  53.354  0.00  0.00           H  
ATOM   1384  HA  THR A  92      -6.134 -35.468  54.909  0.00  0.00           H  
ATOM   1385  HB  THR A  92      -6.860 -34.981  52.669  0.00  0.00           H  
ATOM   1386  HG1 THR A  92      -8.629 -34.023  54.688  0.00  0.00           H  
ATOM   1387 HG21 THR A  92      -8.709 -36.803  52.935  0.00  0.00           H  
ATOM   1388 HG22 THR A  92      -8.839 -35.566  51.875  0.00  0.00           H  
ATOM   1389 HG23 THR A  92      -9.586 -35.480  53.326  0.00  0.00           H  
ATOM   1390  N   GLY A  93      -8.204 -35.585  56.455  0.00  0.00           N  
ATOM   1391  CA  GLY A  93      -9.095 -35.832  57.588  0.00  0.00           C  
ATOM   1392  C   GLY A  93      -8.489 -36.722  58.663  0.00  0.00           C  
ATOM   1393  O   GLY A  93      -7.540 -36.272  59.303  0.00  0.00           O  
ATOM   1394  H   GLY A  93      -7.799 -34.625  56.254  0.00  0.00           H  
ATOM   1395  HA2 GLY A  93      -9.360 -34.940  58.003  0.00  0.00           H  
ATOM   1396  HA3 GLY A  93      -9.955 -36.258  57.247  0.00  0.00           H  
ATOM   1397  N   PRO A  94      -8.938 -37.947  58.945  0.00  0.00           N  
ATOM   1398  CA  PRO A  94      -8.372 -38.793  59.995  0.00  0.00           C  
ATOM   1399  C   PRO A  94      -7.090 -39.447  59.524  0.00  0.00           C  
ATOM   1400  O   PRO A  94      -6.285 -39.903  60.335  0.00  0.00           O  
ATOM   1401  CB  PRO A  94      -9.473 -39.833  60.262  0.00  0.00           C  
ATOM   1402  CG  PRO A  94     -10.257 -39.929  58.946  0.00  0.00           C  
ATOM   1403  CD  PRO A  94     -10.120 -38.536  58.325  0.00  0.00           C  
ATOM   1404  HA  PRO A  94      -8.218 -38.261  60.836  0.00  0.00           H  
ATOM   1405  HB2 PRO A  94      -9.079 -40.723  60.490  0.00  0.00           H  
ATOM   1406  HB3 PRO A  94     -10.078 -39.536  60.999  0.00  0.00           H  
ATOM   1407  HG2 PRO A  94      -9.852 -40.619  58.359  0.00  0.00           H  
ATOM   1408  HG3 PRO A  94     -11.208 -40.141  59.133  0.00  0.00           H  
ATOM   1409  HD2 PRO A  94     -10.010 -38.606  57.326  0.00  0.00           H  
ATOM   1410  HD3 PRO A  94     -10.943 -37.984  58.513  0.00  0.00           H  
ATOM   1411  N   ARG A  95      -6.855 -39.512  58.202  0.00  0.00           N  
ATOM   1412  CA  ARG A  95      -5.664 -40.123  57.654  0.00  0.00           C  
ATOM   1413  C   ARG A  95      -4.485 -39.168  57.711  0.00  0.00           C  
ATOM   1414  O   ARG A  95      -3.337 -39.567  57.546  0.00  0.00           O  
ATOM   1415  CB  ARG A  95      -5.913 -40.603  56.208  0.00  0.00           C  
ATOM   1416  CG  ARG A  95      -6.908 -41.780  56.110  0.00  0.00           C  
ATOM   1417  CD  ARG A  95      -7.070 -42.248  54.661  0.00  0.00           C  
ATOM   1418  NE  ARG A  95      -7.936 -43.468  54.616  0.00  0.00           N  
ATOM   1419  CZ  ARG A  95      -8.480 -43.949  53.484  0.00  0.00           C  
ATOM   1420  NH1 ARG A  95      -9.420 -44.890  53.568  0.00  0.00           N1+
ATOM   1421  NH2 ARG A  95      -8.130 -43.491  52.292  0.00  0.00           N  
ATOM   1422  H   ARG A  95      -7.608 -39.083  57.619  0.00  0.00           H  
ATOM   1423  HA  ARG A  95      -5.437 -40.945  58.194  0.00  0.00           H  
ATOM   1424  HB2 ARG A  95      -6.287 -39.847  55.689  0.00  0.00           H  
ATOM   1425  HB3 ARG A  95      -5.051 -40.905  55.827  0.00  0.00           H  
ATOM   1426  HG2 ARG A  95      -6.566 -42.540  56.647  0.00  0.00           H  
ATOM   1427  HG3 ARG A  95      -7.794 -41.484  56.442  0.00  0.00           H  
ATOM   1428  HD2 ARG A  95      -7.506 -41.533  54.148  0.00  0.00           H  
ATOM   1429  HD3 ARG A  95      -6.183 -42.477  54.306  0.00  0.00           H  
ATOM   1430  HE  ARG A  95      -8.113 -43.940  55.471  0.00  0.00           H  
ATOM   1431 HH11 ARG A  95      -9.730 -45.219  54.447  0.00  0.00           H  
ATOM   1432 HH12 ARG A  95      -9.810 -45.259  52.711  0.00  0.00           H  
ATOM   1433 HH21 ARG A  95      -7.450 -42.745  52.229  0.00  0.00           H  
ATOM   1434 HH22 ARG A  95      -8.520 -43.862  51.471  0.00  0.00           H  
ATOM   1435  N   THR A  96      -4.739 -37.882  58.019  0.00  0.00           N  
ATOM   1436  CA  THR A  96      -3.709 -36.869  58.222  0.00  0.00           C  
ATOM   1437  C   THR A  96      -2.816 -37.184  59.403  0.00  0.00           C  
ATOM   1438  O   THR A  96      -1.603 -36.979  59.351  0.00  0.00           O  
ATOM   1439  CB  THR A  96      -4.286 -35.477  58.416  0.00  0.00           C  
ATOM   1440  CG2 THR A  96      -3.223 -34.374  58.317  0.00  0.00           C  
ATOM   1441  OG1 THR A  96      -5.181 -35.178  57.365  0.00  0.00           O  
ATOM   1442  H   THR A  96      -5.768 -37.672  58.101  0.00  0.00           H  
ATOM   1443  HA  THR A  96      -3.135 -36.828  57.387  0.00  0.00           H  
ATOM   1444  HB  THR A  96      -4.806 -35.452  59.300  0.00  0.00           H  
ATOM   1445  HG1 THR A  96      -4.879 -35.606  56.502  0.00  0.00           H  
ATOM   1446 HG21 THR A  96      -3.371 -33.702  59.044  0.00  0.00           H  
ATOM   1447 HG22 THR A  96      -3.292 -33.923  57.426  0.00  0.00           H  
ATOM   1448 HG23 THR A  96      -2.313 -34.778  58.417  0.00  0.00           H  
ATOM   1449  N   ALA A  97      -3.392 -37.725  60.496  0.00  0.00           N  
ATOM   1450  CA  ALA A  97      -2.704 -38.181  61.690  0.00  0.00           C  
ATOM   1451  C   ALA A  97      -1.756 -39.357  61.474  0.00  0.00           C  
ATOM   1452  O   ALA A  97      -0.735 -39.485  62.155  0.00  0.00           O  
ATOM   1453  CB  ALA A  97      -3.758 -38.573  62.744  0.00  0.00           C  
ATOM   1454  H   ALA A  97      -4.455 -37.790  60.396  0.00  0.00           H  
ATOM   1455  HA  ALA A  97      -2.161 -37.401  62.072  0.00  0.00           H  
ATOM   1456  HB1 ALA A  97      -4.619 -38.121  62.526  0.00  0.00           H  
ATOM   1457  HB2 ALA A  97      -3.441 -38.283  63.643  0.00  0.00           H  
ATOM   1458  HB3 ALA A  97      -3.880 -39.562  62.729  0.00  0.00           H  
ATOM   1459  N   ARG A  98      -2.081 -40.245  60.517  0.00  0.00           N  
ATOM   1460  CA  ARG A  98      -1.271 -41.380  60.108  0.00  0.00           C  
ATOM   1461  C   ARG A  98       0.026 -40.982  59.412  0.00  0.00           C  
ATOM   1462  O   ARG A  98       0.983 -41.758  59.389  0.00  0.00           O  
ATOM   1463  CB  ARG A  98      -2.082 -42.274  59.129  0.00  0.00           C  
ATOM   1464  CG  ARG A  98      -2.838 -43.448  59.778  0.00  0.00           C  
ATOM   1465  CD  ARG A  98      -3.581 -44.272  58.719  0.00  0.00           C  
ATOM   1466  NE  ARG A  98      -4.014 -45.575  59.342  0.00  0.00           N  
ATOM   1467  CZ  ARG A  98      -3.333 -46.729  59.267  0.00  0.00           C  
ATOM   1468  NH1 ARG A  98      -2.157 -46.812  58.650  0.00  0.00           N1+
ATOM   1469  NH2 ARG A  98      -3.831 -47.830  59.827  0.00  0.00           N  
ATOM   1470  H   ARG A  98      -3.023 -40.031  60.070  0.00  0.00           H  
ATOM   1471  HA  ARG A  98      -1.036 -41.928  60.933  0.00  0.00           H  
ATOM   1472  HB2 ARG A  98      -2.751 -41.695  58.670  0.00  0.00           H  
ATOM   1473  HB3 ARG A  98      -1.445 -42.652  58.461  0.00  0.00           H  
ATOM   1474  HG2 ARG A  98      -2.190 -44.042  60.234  0.00  0.00           H  
ATOM   1475  HG3 ARG A  98      -3.506 -43.093  60.417  0.00  0.00           H  
ATOM   1476  HD2 ARG A  98      -4.377 -43.781  58.441  0.00  0.00           H  
ATOM   1477  HD3 ARG A  98      -2.966 -44.467  57.986  0.00  0.00           H  
ATOM   1478  HE  ARG A  98      -4.880 -45.565  59.849  0.00  0.00           H  
ATOM   1479 HH11 ARG A  98      -1.750 -45.993  58.244  0.00  0.00           H  
ATOM   1480 HH12 ARG A  98      -1.686 -47.685  58.595  0.00  0.00           H  
ATOM   1481 HH21 ARG A  98      -4.703 -47.787  60.319  0.00  0.00           H  
ATOM   1482 HH22 ARG A  98      -3.339 -48.689  59.758  0.00  0.00           H  
ATOM   1483  N   LEU A  99       0.089 -39.789  58.792  0.00  0.00           N  
ATOM   1484  CA  LEU A  99       1.289 -39.292  58.148  0.00  0.00           C  
ATOM   1485  C   LEU A  99       2.469 -39.073  59.096  0.00  0.00           C  
ATOM   1486  O   LEU A  99       2.351 -38.578  60.214  0.00  0.00           O  
ATOM   1487  CB  LEU A  99       1.013 -37.971  57.394  0.00  0.00           C  
ATOM   1488  CG  LEU A  99       0.069 -38.099  56.178  0.00  0.00           C  
ATOM   1489  CD1 LEU A  99      -0.542 -36.718  55.884  0.00  0.00           C  
ATOM   1490  CD2 LEU A  99       0.800 -38.649  54.935  0.00  0.00           C  
ATOM   1491  H   LEU A  99      -0.813 -39.256  58.821  0.00  0.00           H  
ATOM   1492  HA  LEU A  99       1.579 -39.965  57.437  0.00  0.00           H  
ATOM   1493  HB2 LEU A  99       0.591 -37.343  58.030  0.00  0.00           H  
ATOM   1494  HB3 LEU A  99       1.876 -37.626  57.062  0.00  0.00           H  
ATOM   1495  HG  LEU A  99      -0.653 -38.737  56.397  0.00  0.00           H  
ATOM   1496 HD11 LEU A  99      -1.053 -36.410  56.684  0.00  0.00           H  
ATOM   1497 HD12 LEU A  99      -1.154 -36.792  55.099  0.00  0.00           H  
ATOM   1498 HD13 LEU A  99       0.192 -36.073  55.682  0.00  0.00           H  
ATOM   1499 HD21 LEU A  99       1.542 -38.029  54.695  0.00  0.00           H  
ATOM   1500 HD22 LEU A  99       1.166 -39.551  55.147  0.00  0.00           H  
ATOM   1501 HD23 LEU A  99       0.153 -38.713  54.180  0.00  0.00           H  
ATOM   1502  N   SER A 100       3.681 -39.430  58.632  0.00  0.00           N  
ATOM   1503  CA  SER A 100       4.924 -39.141  59.326  0.00  0.00           C  
ATOM   1504  C   SER A 100       5.518 -37.829  58.844  0.00  0.00           C  
ATOM   1505  O   SER A 100       5.006 -37.212  57.915  0.00  0.00           O  
ATOM   1506  CB  SER A 100       5.952 -40.293  59.145  0.00  0.00           C  
ATOM   1507  OG  SER A 100       6.437 -40.382  57.799  0.00  0.00           O  
ATOM   1508  H   SER A 100       3.641 -39.941  57.715  0.00  0.00           H  
ATOM   1509  HA  SER A 100       4.721 -39.047  60.308  0.00  0.00           H  
ATOM   1510  HB2 SER A 100       6.722 -40.126  59.755  0.00  0.00           H  
ATOM   1511  HB3 SER A 100       5.506 -41.151  59.384  0.00  0.00           H  
ATOM   1512  HG  SER A 100       5.904 -41.065  57.306  0.00  0.00           H  
ATOM   1513  N   LEU A 101       6.640 -37.364  59.446  0.00  0.00           N  
ATOM   1514  CA  LEU A 101       7.305 -36.136  59.027  0.00  0.00           C  
ATOM   1515  C   LEU A 101       7.722 -36.173  57.553  0.00  0.00           C  
ATOM   1516  O   LEU A 101       7.400 -35.265  56.777  0.00  0.00           O  
ATOM   1517  CB  LEU A 101       8.516 -35.906  59.983  0.00  0.00           C  
ATOM   1518  CG  LEU A 101       9.262 -34.558  59.860  0.00  0.00           C  
ATOM   1519  CD1 LEU A 101       9.999 -34.226  61.171  0.00  0.00           C  
ATOM   1520  CD2 LEU A 101      10.279 -34.548  58.705  0.00  0.00           C  
ATOM   1521  H   LEU A 101       6.975 -37.965  60.228  0.00  0.00           H  
ATOM   1522  HA  LEU A 101       6.665 -35.363  59.153  0.00  0.00           H  
ATOM   1523  HB2 LEU A 101       8.174 -35.972  60.916  0.00  0.00           H  
ATOM   1524  HB3 LEU A 101       9.175 -36.629  59.805  0.00  0.00           H  
ATOM   1525  HG  LEU A 101       8.600 -33.840  59.666  0.00  0.00           H  
ATOM   1526 HD11 LEU A 101       9.334 -34.165  61.912  0.00  0.00           H  
ATOM   1527 HD12 LEU A 101      10.472 -33.354  61.067  0.00  0.00           H  
ATOM   1528 HD13 LEU A 101      10.659 -34.948  61.365  0.00  0.00           H  
ATOM   1529 HD21 LEU A 101      10.956 -35.264  58.860  0.00  0.00           H  
ATOM   1530 HD22 LEU A 101       9.800 -34.716  57.847  0.00  0.00           H  
ATOM   1531 HD23 LEU A 101      10.728 -33.658  58.673  0.00  0.00           H  
ATOM   1532  N   GLU A 102       8.359 -37.275  57.111  0.00  0.00           N  
ATOM   1533  CA  GLU A 102       8.786 -37.497  55.741  0.00  0.00           C  
ATOM   1534  C   GLU A 102       7.609 -37.561  54.766  0.00  0.00           C  
ATOM   1535  O   GLU A 102       7.591 -36.928  53.706  0.00  0.00           O  
ATOM   1536  CB  GLU A 102       9.605 -38.816  55.670  0.00  0.00           C  
ATOM   1537  CG  GLU A 102      10.940 -38.814  56.472  0.00  0.00           C  
ATOM   1538  CD  GLU A 102      11.972 -37.812  55.954  0.00  0.00           C  
ATOM   1539  OE1 GLU A 102      12.153 -37.749  54.715  0.00  0.00           O  
ATOM   1540  OE2 GLU A 102      12.597 -37.129  56.811  0.00  0.00           O1-
ATOM   1541  H   GLU A 102       8.524 -37.986  57.881  0.00  0.00           H  
ATOM   1542  HA  GLU A 102       9.414 -36.755  55.453  0.00  0.00           H  
ATOM   1543  HB2 GLU A 102       9.046 -39.534  56.043  0.00  0.00           H  
ATOM   1544  HB3 GLU A 102       9.835 -38.974  54.728  0.00  0.00           H  
ATOM   1545  HG2 GLU A 102      10.726 -38.573  57.400  0.00  0.00           H  
ATOM   1546  HG3 GLU A 102      11.331 -39.713  56.399  0.00  0.00           H  
ATOM   1547  N   GLY A 103       6.530 -38.293  55.117  0.00  0.00           N  
ATOM   1548  CA  GLY A 103       5.368 -38.424  54.240  0.00  0.00           C  
ATOM   1549  C   GLY A 103       4.515 -37.189  54.118  0.00  0.00           C  
ATOM   1550  O   GLY A 103       3.865 -36.960  53.098  0.00  0.00           O  
ATOM   1551  H   GLY A 103       6.605 -38.743  56.048  0.00  0.00           H  
ATOM   1552  HA2 GLY A 103       5.692 -38.707  53.308  0.00  0.00           H  
ATOM   1553  HA3 GLY A 103       4.791 -39.204  54.575  0.00  0.00           H  
ATOM   1554  N   TRP A 104       4.506 -36.332  55.151  0.00  0.00           N  
ATOM   1555  CA  TRP A 104       3.852 -35.042  55.089  0.00  0.00           C  
ATOM   1556  C   TRP A 104       4.515 -34.113  54.091  0.00  0.00           C  
ATOM   1557  O   TRP A 104       3.857 -33.494  53.246  0.00  0.00           O  
ATOM   1558  CB  TRP A 104       3.862 -34.402  56.492  0.00  0.00           C  
ATOM   1559  CG  TRP A 104       2.849 -33.284  56.674  0.00  0.00           C  
ATOM   1560  CD1 TRP A 104       1.584 -33.376  57.183  0.00  0.00           C  
ATOM   1561  CD2 TRP A 104       3.042 -31.908  56.302  0.00  0.00           C  
ATOM   1562  CE2 TRP A 104       1.846 -31.226  56.624  0.00  0.00           C  
ATOM   1563  CE3 TRP A 104       4.121 -31.229  55.742  0.00  0.00           C  
ATOM   1564  NE1 TRP A 104       0.976 -32.141  57.166  0.00  0.00           N  
ATOM   1565  CZ2 TRP A 104       1.718 -29.869  56.386  0.00  0.00           C  
ATOM   1566  CZ3 TRP A 104       3.974 -29.864  55.465  0.00  0.00           C  
ATOM   1567  CH2 TRP A 104       2.784 -29.193  55.777  0.00  0.00           C  
ATOM   1568  H   TRP A 104       5.012 -36.684  55.995  0.00  0.00           H  
ATOM   1569  HA  TRP A 104       2.899 -35.192  54.779  0.00  0.00           H  
ATOM   1570  HB2 TRP A 104       3.648 -35.098  57.165  0.00  0.00           H  
ATOM   1571  HB3 TRP A 104       4.758 -34.011  56.661  0.00  0.00           H  
ATOM   1572  HD1 TRP A 104       1.160 -34.214  57.519  0.00  0.00           H  
ATOM   1573  HE1 TRP A 104       0.056 -31.941  57.493  0.00  0.00           H  
ATOM   1574  HE3 TRP A 104       4.978 -31.686  55.540  0.00  0.00           H  
ATOM   1575  HZ2 TRP A 104       0.878 -29.375  56.643  0.00  0.00           H  
ATOM   1576  HZ3 TRP A 104       4.726 -29.377  55.043  0.00  0.00           H  
ATOM   1577  HH2 TRP A 104       2.692 -28.229  55.566  0.00  0.00           H  
ATOM   1578  N   PHE A 105       5.859 -34.052  54.121  0.00  0.00           N  
ATOM   1579  CA  PHE A 105       6.641 -33.292  53.169  0.00  0.00           C  
ATOM   1580  C   PHE A 105       6.556 -33.842  51.771  0.00  0.00           C  
ATOM   1581  O   PHE A 105       6.674 -33.100  50.800  0.00  0.00           O  
ATOM   1582  CB  PHE A 105       8.128 -33.245  53.583  0.00  0.00           C  
ATOM   1583  CG  PHE A 105       8.360 -32.160  54.579  0.00  0.00           C  
ATOM   1584  CD1 PHE A 105       7.953 -30.827  54.366  0.00  0.00           C  
ATOM   1585  CD2 PHE A 105       9.032 -32.490  55.756  0.00  0.00           C  
ATOM   1586  CE1 PHE A 105       8.223 -29.856  55.336  0.00  0.00           C  
ATOM   1587  CE2 PHE A 105       9.245 -31.529  56.742  0.00  0.00           C  
ATOM   1588  CZ  PHE A 105       8.875 -30.204  56.520  0.00  0.00           C  
ATOM   1589  H   PHE A 105       6.283 -34.610  54.902  0.00  0.00           H  
ATOM   1590  HA  PHE A 105       6.246 -32.356  53.144  0.00  0.00           H  
ATOM   1591  HB2 PHE A 105       8.344 -34.102  53.995  0.00  0.00           H  
ATOM   1592  HB3 PHE A 105       8.649 -33.053  52.781  0.00  0.00           H  
ATOM   1593  HD1 PHE A 105       7.480 -30.581  53.539  0.00  0.00           H  
ATOM   1594  HD2 PHE A 105       9.361 -33.421  55.893  0.00  0.00           H  
ATOM   1595  HE1 PHE A 105       7.943 -28.903  55.171  0.00  0.00           H  
ATOM   1596  HE2 PHE A 105       9.671 -31.799  57.620  0.00  0.00           H  
ATOM   1597  HZ  PHE A 105       9.073 -29.504  57.201  0.00  0.00           H  
ATOM   1598  N   LEU A 106       6.314 -35.149  51.615  0.00  0.00           N  
ATOM   1599  CA  LEU A 106       6.100 -35.733  50.314  0.00  0.00           C  
ATOM   1600  C   LEU A 106       4.811 -35.275  49.656  0.00  0.00           C  
ATOM   1601  O   LEU A 106       4.817 -34.795  48.525  0.00  0.00           O  
ATOM   1602  CB  LEU A 106       6.065 -37.263  50.478  0.00  0.00           C  
ATOM   1603  CG  LEU A 106       5.989 -38.073  49.170  0.00  0.00           C  
ATOM   1604  CD1 LEU A 106       7.298 -37.974  48.367  0.00  0.00           C  
ATOM   1605  CD2 LEU A 106       5.658 -39.539  49.487  0.00  0.00           C  
ATOM   1606  H   LEU A 106       6.296 -35.688  52.506  0.00  0.00           H  
ATOM   1607  HA  LEU A 106       6.875 -35.472  49.707  0.00  0.00           H  
ATOM   1608  HB2 LEU A 106       6.896 -37.538  50.947  0.00  0.00           H  
ATOM   1609  HB3 LEU A 106       5.264 -37.493  51.015  0.00  0.00           H  
ATOM   1610  HG  LEU A 106       5.236 -37.720  48.613  0.00  0.00           H  
ATOM   1611 HD11 LEU A 106       7.470 -37.018  48.140  0.00  0.00           H  
ATOM   1612 HD12 LEU A 106       7.209 -38.510  47.530  0.00  0.00           H  
ATOM   1613 HD13 LEU A 106       8.048 -38.331  48.920  0.00  0.00           H  
ATOM   1614 HD21 LEU A 106       6.372 -39.917  50.072  0.00  0.00           H  
ATOM   1615 HD22 LEU A 106       4.779 -39.582  49.957  0.00  0.00           H  
ATOM   1616 HD23 LEU A 106       5.611 -40.056  48.635  0.00  0.00           H  
ATOM   1617  N   ARG A 107       3.662 -35.343  50.368  0.00  0.00           N  
ATOM   1618  CA  ARG A 107       2.411 -34.864  49.805  0.00  0.00           C  
ATOM   1619  C   ARG A 107       2.400 -33.374  49.563  0.00  0.00           C  
ATOM   1620  O   ARG A 107       1.928 -32.915  48.524  0.00  0.00           O  
ATOM   1621  CB  ARG A 107       1.144 -35.290  50.593  0.00  0.00           C  
ATOM   1622  CG  ARG A 107       0.897 -34.671  51.985  0.00  0.00           C  
ATOM   1623  CD  ARG A 107      -0.585 -34.759  52.360  0.00  0.00           C  
ATOM   1624  NE  ARG A 107      -0.780 -34.122  53.702  0.00  0.00           N  
ATOM   1625  CZ  ARG A 107      -1.106 -32.841  53.913  0.00  0.00           C  
ATOM   1626  NH1 ARG A 107      -1.115 -31.933  52.940  0.00  0.00           N1+
ATOM   1627  NH2 ARG A 107      -1.399 -32.448  55.147  0.00  0.00           N  
ATOM   1628  H   ARG A 107       3.764 -35.751  51.307  0.00  0.00           H  
ATOM   1629  HA  ARG A 107       2.252 -35.340  48.919  0.00  0.00           H  
ATOM   1630  HB2 ARG A 107       0.340 -35.076  50.019  0.00  0.00           H  
ATOM   1631  HB3 ARG A 107       1.179 -36.294  50.710  0.00  0.00           H  
ATOM   1632  HG2 ARG A 107       1.420 -35.171  52.660  0.00  0.00           H  
ATOM   1633  HG3 ARG A 107       1.157 -33.716  51.966  0.00  0.00           H  
ATOM   1634  HD2 ARG A 107      -1.106 -34.263  51.698  0.00  0.00           H  
ATOM   1635  HD3 ARG A 107      -0.836 -35.703  52.420  0.00  0.00           H  
ATOM   1636  HE  ARG A 107      -0.653 -34.716  54.507  0.00  0.00           H  
ATOM   1637 HH11 ARG A 107      -0.889 -32.211  52.002  0.00  0.00           H  
ATOM   1638 HH12 ARG A 107      -1.343 -30.990  53.137  0.00  0.00           H  
ATOM   1639 HH21 ARG A 107      -1.394 -33.105  55.899  0.00  0.00           H  
ATOM   1640 HH22 ARG A 107      -1.626 -31.489  55.321  0.00  0.00           H  
ATOM   1641  N   GLN A 108       2.949 -32.578  50.493  0.00  0.00           N  
ATOM   1642  CA  GLN A 108       3.070 -31.149  50.336  0.00  0.00           C  
ATOM   1643  C   GLN A 108       4.024 -30.786  49.207  0.00  0.00           C  
ATOM   1644  O   GLN A 108       3.738 -29.910  48.389  0.00  0.00           O  
ATOM   1645  CB  GLN A 108       3.467 -30.539  51.702  0.00  0.00           C  
ATOM   1646  CG  GLN A 108       3.175 -29.028  51.836  0.00  0.00           C  
ATOM   1647  CD  GLN A 108       1.686 -28.731  51.663  0.00  0.00           C  
ATOM   1648  NE2 GLN A 108       1.325 -28.020  50.576  0.00  0.00           N  
ATOM   1649  OE1 GLN A 108       0.841 -29.145  52.479  0.00  0.00           O  
ATOM   1650  H   GLN A 108       3.281 -33.097  51.343  0.00  0.00           H  
ATOM   1651  HA  GLN A 108       2.160 -30.777  50.097  0.00  0.00           H  
ATOM   1652  HB2 GLN A 108       2.961 -31.012  52.422  0.00  0.00           H  
ATOM   1653  HB3 GLN A 108       4.449 -30.673  51.839  0.00  0.00           H  
ATOM   1654  HG2 GLN A 108       3.456 -28.734  52.739  0.00  0.00           H  
ATOM   1655  HG3 GLN A 108       3.681 -28.548  51.132  0.00  0.00           H  
ATOM   1656 HE21 GLN A 108       0.357 -27.802  50.398  0.00  0.00           H  
ATOM   1657 HE22 GLN A 108       2.074 -27.718  49.954  0.00  0.00           H  
ATOM   1658  N   GLY A 109       5.145 -31.521  49.074  0.00  0.00           N  
ATOM   1659  CA  GLY A 109       6.151 -31.289  48.052  0.00  0.00           C  
ATOM   1660  C   GLY A 109       5.676 -31.593  46.657  0.00  0.00           C  
ATOM   1661  O   GLY A 109       5.935 -30.839  45.726  0.00  0.00           O  
ATOM   1662  H   GLY A 109       5.223 -32.289  49.791  0.00  0.00           H  
ATOM   1663  HA2 GLY A 109       6.457 -30.316  48.102  0.00  0.00           H  
ATOM   1664  HA3 GLY A 109       6.974 -31.856  48.261  0.00  0.00           H  
ATOM   1665  N   LEU A 110       4.909 -32.681  46.456  0.00  0.00           N  
ATOM   1666  CA  LEU A 110       4.325 -33.009  45.163  0.00  0.00           C  
ATOM   1667  C   LEU A 110       3.386 -31.925  44.636  0.00  0.00           C  
ATOM   1668  O   LEU A 110       3.378 -31.619  43.442  0.00  0.00           O  
ATOM   1669  CB  LEU A 110       3.556 -34.353  45.236  0.00  0.00           C  
ATOM   1670  CG  LEU A 110       4.446 -35.606  45.399  0.00  0.00           C  
ATOM   1671  CD1 LEU A 110       3.630 -36.763  46.000  0.00  0.00           C  
ATOM   1672  CD2 LEU A 110       5.079 -36.046  44.065  0.00  0.00           C  
ATOM   1673  H   LEU A 110       4.774 -33.264  47.313  0.00  0.00           H  
ATOM   1674  HA  LEU A 110       5.076 -33.129  44.491  0.00  0.00           H  
ATOM   1675  HB2 LEU A 110       2.956 -34.314  46.019  0.00  0.00           H  
ATOM   1676  HB3 LEU A 110       3.050 -34.456  44.395  0.00  0.00           H  
ATOM   1677  HG  LEU A 110       5.202 -35.387  46.007  0.00  0.00           H  
ATOM   1678 HD11 LEU A 110       3.282 -36.488  46.894  0.00  0.00           H  
ATOM   1679 HD12 LEU A 110       4.219 -37.562  46.098  0.00  0.00           H  
ATOM   1680 HD13 LEU A 110       2.869 -36.976  45.391  0.00  0.00           H  
ATOM   1681 HD21 LEU A 110       4.354 -36.259  43.415  0.00  0.00           H  
ATOM   1682 HD22 LEU A 110       5.644 -35.304  43.712  0.00  0.00           H  
ATOM   1683 HD23 LEU A 110       5.641 -36.854  44.222  0.00  0.00           H  
ATOM   1684  N   LEU A 111       2.586 -31.307  45.524  0.00  0.00           N  
ATOM   1685  CA  LEU A 111       1.727 -30.178  45.209  0.00  0.00           C  
ATOM   1686  C   LEU A 111       2.487 -28.899  44.890  0.00  0.00           C  
ATOM   1687  O   LEU A 111       2.129 -28.153  43.975  0.00  0.00           O  
ATOM   1688  CB  LEU A 111       0.762 -29.889  46.378  0.00  0.00           C  
ATOM   1689  CG  LEU A 111      -0.127 -31.082  46.785  0.00  0.00           C  
ATOM   1690  CD1 LEU A 111      -0.852 -30.781  48.103  0.00  0.00           C  
ATOM   1691  CD2 LEU A 111      -1.149 -31.495  45.719  0.00  0.00           C  
ATOM   1692  H   LEU A 111       2.643 -31.729  46.491  0.00  0.00           H  
ATOM   1693  HA  LEU A 111       1.160 -30.421  44.398  0.00  0.00           H  
ATOM   1694  HB2 LEU A 111       1.305 -29.644  47.165  0.00  0.00           H  
ATOM   1695  HB3 LEU A 111       0.164 -29.155  46.103  0.00  0.00           H  
ATOM   1696  HG  LEU A 111       0.448 -31.887  46.901  0.00  0.00           H  
ATOM   1697 HD11 LEU A 111      -0.176 -30.616  48.819  0.00  0.00           H  
ATOM   1698 HD12 LEU A 111      -1.422 -31.563  48.351  0.00  0.00           H  
ATOM   1699 HD13 LEU A 111      -1.424 -29.971  47.986  0.00  0.00           H  
ATOM   1700 HD21 LEU A 111      -1.756 -30.726  45.529  0.00  0.00           H  
ATOM   1701 HD22 LEU A 111      -0.667 -31.757  44.885  0.00  0.00           H  
ATOM   1702 HD23 LEU A 111      -1.682 -32.269  46.056  0.00  0.00           H  
ATOM   1703  N   ASP A 112       3.575 -28.601  45.624  0.00  0.00           N  
ATOM   1704  CA  ASP A 112       4.432 -27.473  45.326  0.00  0.00           C  
ATOM   1705  C   ASP A 112       5.127 -27.636  43.968  0.00  0.00           C  
ATOM   1706  O   ASP A 112       5.161 -26.708  43.158  0.00  0.00           O  
ATOM   1707  CB  ASP A 112       5.459 -27.241  46.471  0.00  0.00           C  
ATOM   1708  CG  ASP A 112       4.821 -26.772  47.777  0.00  0.00           C  
ATOM   1709  OD1 ASP A 112       3.569 -26.680  47.874  0.00  0.00           O  
ATOM   1710  OD2 ASP A 112       5.617 -26.464  48.706  0.00  0.00           O1-
ATOM   1711  H   ASP A 112       3.737 -29.258  46.420  0.00  0.00           H  
ATOM   1712  HA  ASP A 112       3.846 -26.654  45.253  0.00  0.00           H  
ATOM   1713  HB2 ASP A 112       5.925 -28.103  46.633  0.00  0.00           H  
ATOM   1714  HB3 ASP A 112       6.101 -26.551  46.161  0.00  0.00           H  
ATOM   1715  N   THR A 113       5.630 -28.858  43.665  0.00  0.00           N  
ATOM   1716  CA  THR A 113       6.250 -29.245  42.390  0.00  0.00           C  
ATOM   1717  C   THR A 113       5.300 -29.128  41.212  0.00  0.00           C  
ATOM   1718  O   THR A 113       5.652 -28.644  40.140  0.00  0.00           O  
ATOM   1719  CB  THR A 113       6.755 -30.694  42.412  0.00  0.00           C  
ATOM   1720  CG2 THR A 113       7.482 -31.138  41.135  0.00  0.00           C  
ATOM   1721  OG1 THR A 113       7.737 -30.862  43.410  0.00  0.00           O  
ATOM   1722  H   THR A 113       5.531 -29.545  44.471  0.00  0.00           H  
ATOM   1723  HA  THR A 113       7.041 -28.631  42.228  0.00  0.00           H  
ATOM   1724  HB  THR A 113       5.963 -31.312  42.625  0.00  0.00           H  
ATOM   1725  HG1 THR A 113       7.317 -30.900  44.327  0.00  0.00           H  
ATOM   1726 HG21 THR A 113       7.143 -30.608  40.357  0.00  0.00           H  
ATOM   1727 HG22 THR A 113       7.312 -32.111  40.976  0.00  0.00           H  
ATOM   1728 HG23 THR A 113       8.465 -30.984  41.240  0.00  0.00           H  
ATOM   1729  N   SER A 114       4.035 -29.567  41.368  0.00  0.00           N  
ATOM   1730  CA  SER A 114       3.004 -29.461  40.339  0.00  0.00           C  
ATOM   1731  C   SER A 114       2.619 -28.039  39.985  0.00  0.00           C  
ATOM   1732  O   SER A 114       2.449 -27.704  38.812  0.00  0.00           O  
ATOM   1733  CB  SER A 114       1.722 -30.274  40.683  0.00  0.00           C  
ATOM   1734  OG  SER A 114       0.993 -29.733  41.783  0.00  0.00           O  
ATOM   1735  H   SER A 114       3.858 -29.998  42.310  0.00  0.00           H  
ATOM   1736  HA  SER A 114       3.363 -29.908  39.495  0.00  0.00           H  
ATOM   1737  HB2 SER A 114       1.133 -30.284  39.875  0.00  0.00           H  
ATOM   1738  HB3 SER A 114       1.997 -31.210  40.904  0.00  0.00           H  
ATOM   1739  HG  SER A 114       1.620 -29.242  42.384  0.00  0.00           H  
ATOM   1740  N   LEU A 115       2.502 -27.138  40.979  0.00  0.00           N  
ATOM   1741  CA  LEU A 115       2.183 -25.747  40.730  0.00  0.00           C  
ATOM   1742  C   LEU A 115       3.240 -25.042  39.908  0.00  0.00           C  
ATOM   1743  O   LEU A 115       2.953 -24.428  38.884  0.00  0.00           O  
ATOM   1744  CB  LEU A 115       2.050 -25.008  42.085  0.00  0.00           C  
ATOM   1745  CG  LEU A 115       1.875 -23.469  42.013  0.00  0.00           C  
ATOM   1746  CD1 LEU A 115       0.584 -23.061  41.290  0.00  0.00           C  
ATOM   1747  CD2 LEU A 115       1.902 -22.852  43.419  0.00  0.00           C  
ATOM   1748  H   LEU A 115       2.661 -27.536  41.929  0.00  0.00           H  
ATOM   1749  HA  LEU A 115       1.303 -25.703  40.225  0.00  0.00           H  
ATOM   1750  HB2 LEU A 115       1.252 -25.372  42.551  0.00  0.00           H  
ATOM   1751  HB3 LEU A 115       2.873 -25.185  42.609  0.00  0.00           H  
ATOM   1752  HG  LEU A 115       2.663 -23.081  41.528  0.00  0.00           H  
ATOM   1753 HD11 LEU A 115       0.604 -23.416  40.357  0.00  0.00           H  
ATOM   1754 HD12 LEU A 115       0.519 -22.065  41.271  0.00  0.00           H  
ATOM   1755 HD13 LEU A 115      -0.200 -23.441  41.778  0.00  0.00           H  
ATOM   1756 HD21 LEU A 115       1.158 -23.238  43.961  0.00  0.00           H  
ATOM   1757 HD22 LEU A 115       2.777 -23.059  43.851  0.00  0.00           H  
ATOM   1758 HD23 LEU A 115       1.788 -21.863  43.346  0.00  0.00           H  
ATOM   1759  N   THR A 116       4.520 -25.162  40.296  0.00  0.00           N  
ATOM   1760  CA  THR A 116       5.623 -24.531  39.590  0.00  0.00           C  
ATOM   1761  C   THR A 116       5.913 -25.136  38.250  0.00  0.00           C  
ATOM   1762  O   THR A 116       6.391 -24.441  37.357  0.00  0.00           O  
ATOM   1763  CB  THR A 116       6.893 -24.507  40.388  0.00  0.00           C  
ATOM   1764  CG2 THR A 116       6.727 -23.355  41.382  0.00  0.00           C  
ATOM   1765  OG1 THR A 116       7.053 -25.722  41.090  0.00  0.00           O  
ATOM   1766  H   THR A 116       4.647 -25.751  41.152  0.00  0.00           H  
ATOM   1767  HA  THR A 116       5.390 -23.544  39.459  0.00  0.00           H  
ATOM   1768  HB  THR A 116       7.695 -24.399  39.752  0.00  0.00           H  
ATOM   1769  HG1 THR A 116       6.282 -25.876  41.723  0.00  0.00           H  
ATOM   1770 HG21 THR A 116       6.320 -23.699  42.230  0.00  0.00           H  
ATOM   1771 HG22 THR A 116       6.130 -22.655  40.987  0.00  0.00           H  
ATOM   1772 HG23 THR A 116       7.622 -22.953  41.583  0.00  0.00           H  
ATOM   1773  N   ALA A 117       5.554 -26.419  38.049  0.00  0.00           N  
ATOM   1774  CA  ALA A 117       5.567 -27.049  36.747  0.00  0.00           C  
ATOM   1775  C   ALA A 117       4.619 -26.335  35.783  0.00  0.00           C  
ATOM   1776  O   ALA A 117       4.992 -25.968  34.664  0.00  0.00           O  
ATOM   1777  CB  ALA A 117       5.171 -28.538  36.909  0.00  0.00           C  
ATOM   1778  H   ALA A 117       5.266 -26.912  38.928  0.00  0.00           H  
ATOM   1779  HA  ALA A 117       6.499 -27.002  36.366  0.00  0.00           H  
ATOM   1780  HB1 ALA A 117       5.000 -28.924  36.008  0.00  0.00           H  
ATOM   1781  HB2 ALA A 117       4.348 -28.592  37.467  0.00  0.00           H  
ATOM   1782  HB3 ALA A 117       5.919 -29.022  37.353  0.00  0.00           H  
ATOM   1783  N   SER A 118       3.385 -26.033  36.205  0.00  0.00           N  
ATOM   1784  CA  SER A 118       2.420 -25.296  35.404  0.00  0.00           C  
ATOM   1785  C   SER A 118       2.739 -23.823  35.262  0.00  0.00           C  
ATOM   1786  O   SER A 118       2.580 -23.240  34.191  0.00  0.00           O  
ATOM   1787  CB  SER A 118       0.980 -25.473  35.927  0.00  0.00           C  
ATOM   1788  OG  SER A 118       0.679 -26.870  35.911  0.00  0.00           O  
ATOM   1789  H   SER A 118       3.176 -26.380  37.175  0.00  0.00           H  
ATOM   1790  HA  SER A 118       2.413 -25.706  34.470  0.00  0.00           H  
ATOM   1791  HB2 SER A 118       0.935 -25.144  36.849  0.00  0.00           H  
ATOM   1792  HB3 SER A 118       0.365 -25.004  35.325  0.00  0.00           H  
ATOM   1793  HG  SER A 118       1.111 -27.307  36.696  0.00  0.00           H  
ATOM   1794  N   VAL A 119       3.234 -23.184  36.341  0.00  0.00           N  
ATOM   1795  CA  VAL A 119       3.653 -21.785  36.354  0.00  0.00           C  
ATOM   1796  C   VAL A 119       4.793 -21.505  35.384  0.00  0.00           C  
ATOM   1797  O   VAL A 119       4.719 -20.574  34.581  0.00  0.00           O  
ATOM   1798  CB  VAL A 119       4.075 -21.377  37.772  0.00  0.00           C  
ATOM   1799  CG1 VAL A 119       4.834 -20.036  37.850  0.00  0.00           C  
ATOM   1800  CG2 VAL A 119       2.833 -21.284  38.684  0.00  0.00           C  
ATOM   1801  H   VAL A 119       3.292 -23.802  37.195  0.00  0.00           H  
ATOM   1802  HA  VAL A 119       2.860 -21.219  36.075  0.00  0.00           H  
ATOM   1803  HB  VAL A 119       4.709 -22.079  38.123  0.00  0.00           H  
ATOM   1804 HG11 VAL A 119       4.184 -19.289  37.737  0.00  0.00           H  
ATOM   1805 HG12 VAL A 119       5.280 -19.968  38.738  0.00  0.00           H  
ATOM   1806 HG13 VAL A 119       5.515 -20.007  37.123  0.00  0.00           H  
ATOM   1807 HG21 VAL A 119       2.957 -21.902  39.456  0.00  0.00           H  
ATOM   1808 HG22 VAL A 119       2.030 -21.547  38.157  0.00  0.00           H  
ATOM   1809 HG23 VAL A 119       2.742 -20.345  39.005  0.00  0.00           H  
ATOM   1810  N   ALA A 120       5.860 -22.332  35.379  0.00  0.00           N  
ATOM   1811  CA  ALA A 120       6.955 -22.216  34.439  0.00  0.00           C  
ATOM   1812  C   ALA A 120       6.541 -22.547  33.011  0.00  0.00           C  
ATOM   1813  O   ALA A 120       7.003 -21.933  32.048  0.00  0.00           O  
ATOM   1814  CB  ALA A 120       8.121 -23.111  34.897  0.00  0.00           C  
ATOM   1815  H   ALA A 120       5.815 -23.068  36.126  0.00  0.00           H  
ATOM   1816  HA  ALA A 120       7.304 -21.262  34.457  0.00  0.00           H  
ATOM   1817  HB1 ALA A 120       7.770 -23.815  35.509  0.00  0.00           H  
ATOM   1818  HB2 ALA A 120       8.793 -22.551  35.374  0.00  0.00           H  
ATOM   1819  HB3 ALA A 120       8.539 -23.535  34.098  0.00  0.00           H  
ATOM   1820  N   THR A 121       5.627 -23.515  32.826  0.00  0.00           N  
ATOM   1821  CA  THR A 121       5.073 -23.831  31.515  0.00  0.00           C  
ATOM   1822  C   THR A 121       4.285 -22.689  30.900  0.00  0.00           C  
ATOM   1823  O   THR A 121       4.518 -22.311  29.755  0.00  0.00           O  
ATOM   1824  CB  THR A 121       4.175 -25.043  31.569  0.00  0.00           C  
ATOM   1825  CG2 THR A 121       3.541 -25.355  30.228  0.00  0.00           C  
ATOM   1826  OG1 THR A 121       4.926 -26.208  31.831  0.00  0.00           O  
ATOM   1827  H   THR A 121       5.354 -24.014  33.700  0.00  0.00           H  
ATOM   1828  HA  THR A 121       5.844 -24.060  30.891  0.00  0.00           H  
ATOM   1829  HB  THR A 121       3.492 -24.923  32.331  0.00  0.00           H  
ATOM   1830  HG1 THR A 121       5.071 -26.328  32.823  0.00  0.00           H  
ATOM   1831 HG21 THR A 121       2.981 -24.579  29.924  0.00  0.00           H  
ATOM   1832 HG22 THR A 121       2.957 -26.168  30.305  0.00  0.00           H  
ATOM   1833 HG23 THR A 121       4.255 -25.530  29.543  0.00  0.00           H  
ATOM   1834  N   LEU A 122       3.370 -22.047  31.656  0.00  0.00           N  
ATOM   1835  CA  LEU A 122       2.650 -20.861  31.218  0.00  0.00           C  
ATOM   1836  C   LEU A 122       3.564 -19.679  30.947  0.00  0.00           C  
ATOM   1837  O   LEU A 122       3.354 -18.916  30.003  0.00  0.00           O  
ATOM   1838  CB  LEU A 122       1.595 -20.458  32.270  0.00  0.00           C  
ATOM   1839  CG  LEU A 122       0.351 -21.372  32.303  0.00  0.00           C  
ATOM   1840  CD1 LEU A 122      -0.384 -21.224  33.646  0.00  0.00           C  
ATOM   1841  CD2 LEU A 122      -0.624 -21.126  31.133  0.00  0.00           C  
ATOM   1842  H   LEU A 122       3.227 -22.490  32.598  0.00  0.00           H  
ATOM   1843  HA  LEU A 122       2.155 -21.085  30.360  0.00  0.00           H  
ATOM   1844  HB2 LEU A 122       2.019 -20.506  33.158  0.00  0.00           H  
ATOM   1845  HB3 LEU A 122       1.287 -19.548  32.057  0.00  0.00           H  
ATOM   1846  HG  LEU A 122       0.642 -22.317  32.191  0.00  0.00           H  
ATOM   1847 HD11 LEU A 122       0.233 -21.482  34.386  0.00  0.00           H  
ATOM   1848 HD12 LEU A 122      -1.183 -21.821  33.648  0.00  0.00           H  
ATOM   1849 HD13 LEU A 122      -0.670 -20.275  33.759  0.00  0.00           H  
ATOM   1850 HD21 LEU A 122      -0.941 -20.182  31.168  0.00  0.00           H  
ATOM   1851 HD22 LEU A 122      -0.148 -21.293  30.273  0.00  0.00           H  
ATOM   1852 HD23 LEU A 122      -1.398 -21.748  31.219  0.00  0.00           H  
ATOM   1853  N   LEU A 123       4.626 -19.516  31.759  0.00  0.00           N  
ATOM   1854  CA  LEU A 123       5.664 -18.527  31.548  0.00  0.00           C  
ATOM   1855  C   LEU A 123       6.407 -18.741  30.233  0.00  0.00           C  
ATOM   1856  O   LEU A 123       6.590 -17.811  29.445  0.00  0.00           O  
ATOM   1857  CB  LEU A 123       6.647 -18.598  32.743  0.00  0.00           C  
ATOM   1858  CG  LEU A 123       7.714 -17.487  32.820  0.00  0.00           C  
ATOM   1859  CD1 LEU A 123       7.105 -16.145  33.261  0.00  0.00           C  
ATOM   1860  CD2 LEU A 123       8.835 -17.909  33.786  0.00  0.00           C  
ATOM   1861  H   LEU A 123       4.628 -20.186  32.573  0.00  0.00           H  
ATOM   1862  HA  LEU A 123       5.238 -17.608  31.523  0.00  0.00           H  
ATOM   1863  HB2 LEU A 123       6.109 -18.550  33.578  0.00  0.00           H  
ATOM   1864  HB3 LEU A 123       7.126 -19.466  32.687  0.00  0.00           H  
ATOM   1865  HG  LEU A 123       8.131 -17.376  31.917  0.00  0.00           H  
ATOM   1866 HD11 LEU A 123       6.408 -15.871  32.602  0.00  0.00           H  
ATOM   1867 HD12 LEU A 123       7.826 -15.456  33.298  0.00  0.00           H  
ATOM   1868 HD13 LEU A 123       6.694 -16.254  34.164  0.00  0.00           H  
ATOM   1869 HD21 LEU A 123       8.446 -18.060  34.692  0.00  0.00           H  
ATOM   1870 HD22 LEU A 123       9.254 -18.751  33.453  0.00  0.00           H  
ATOM   1871 HD23 LEU A 123       9.519 -17.185  33.829  0.00  0.00           H  
ATOM   1872  N   ALA A 124       6.789 -19.992  29.914  0.00  0.00           N  
ATOM   1873  CA  ALA A 124       7.390 -20.360  28.649  0.00  0.00           C  
ATOM   1874  C   ALA A 124       6.465 -20.123  27.457  0.00  0.00           C  
ATOM   1875  O   ALA A 124       6.882 -19.603  26.424  0.00  0.00           O  
ATOM   1876  CB  ALA A 124       7.843 -21.835  28.721  0.00  0.00           C  
ATOM   1877  H   ALA A 124       6.605 -20.687  30.686  0.00  0.00           H  
ATOM   1878  HA  ALA A 124       8.232 -19.808  28.511  0.00  0.00           H  
ATOM   1879  HB1 ALA A 124       7.475 -22.246  29.550  0.00  0.00           H  
ATOM   1880  HB2 ALA A 124       8.838 -21.867  28.737  0.00  0.00           H  
ATOM   1881  HB3 ALA A 124       7.500 -22.318  27.920  0.00  0.00           H  
ATOM   1882  N   ILE A 125       5.163 -20.444  27.595  0.00  0.00           N  
ATOM   1883  CA  ILE A 125       4.130 -20.162  26.603  0.00  0.00           C  
ATOM   1884  C   ILE A 125       3.981 -18.664  26.348  0.00  0.00           C  
ATOM   1885  O   ILE A 125       3.876 -18.222  25.203  0.00  0.00           O  
ATOM   1886  CB  ILE A 125       2.795 -20.796  27.005  0.00  0.00           C  
ATOM   1887  CG1 ILE A 125       2.913 -22.339  26.989  0.00  0.00           C  
ATOM   1888  CG2 ILE A 125       1.651 -20.360  26.059  0.00  0.00           C  
ATOM   1889  CD1 ILE A 125       1.816 -23.069  27.774  0.00  0.00           C  
ATOM   1890  H   ILE A 125       4.954 -20.930  28.510  0.00  0.00           H  
ATOM   1891  HA  ILE A 125       4.449 -20.570  25.739  0.00  0.00           H  
ATOM   1892  HB  ILE A 125       2.584 -20.523  27.935  0.00  0.00           H  
ATOM   1893 HG12 ILE A 125       2.885 -22.645  26.040  0.00  0.00           H  
ATOM   1894 HG13 ILE A 125       3.798 -22.586  27.380  0.00  0.00           H  
ATOM   1895 HG21 ILE A 125       1.590 -19.368  26.082  0.00  0.00           H  
ATOM   1896 HG22 ILE A 125       0.806 -20.772  26.383  0.00  0.00           H  
ATOM   1897 HG23 ILE A 125       1.867 -20.677  25.142  0.00  0.00           H  
ATOM   1898 HD11 ILE A 125       1.856 -22.779  28.726  0.00  0.00           H  
ATOM   1899 HD12 ILE A 125       1.973 -24.050  27.708  0.00  0.00           H  
ATOM   1900 HD13 ILE A 125       0.931 -22.836  27.381  0.00  0.00           H  
ATOM   1901  N   ALA A 126       4.030 -17.829  27.403  0.00  0.00           N  
ATOM   1902  CA  ALA A 126       4.025 -16.384  27.293  0.00  0.00           C  
ATOM   1903  C   ALA A 126       5.213 -15.826  26.502  0.00  0.00           C  
ATOM   1904  O   ALA A 126       5.056 -14.973  25.628  0.00  0.00           O  
ATOM   1905  CB  ALA A 126       3.970 -15.787  28.720  0.00  0.00           C  
ATOM   1906  H   ALA A 126       4.073 -18.335  28.327  0.00  0.00           H  
ATOM   1907  HA  ALA A 126       3.170 -16.092  26.824  0.00  0.00           H  
ATOM   1908  HB1 ALA A 126       3.138 -15.248  28.811  0.00  0.00           H  
ATOM   1909  HB2 ALA A 126       4.769 -15.209  28.858  0.00  0.00           H  
ATOM   1910  HB3 ALA A 126       3.969 -16.532  29.380  0.00  0.00           H  
ATOM   1911  N   VAL A 127       6.432 -16.346  26.750  0.00  0.00           N  
ATOM   1912  CA  VAL A 127       7.636 -16.034  25.986  0.00  0.00           C  
ATOM   1913  C   VAL A 127       7.553 -16.496  24.529  0.00  0.00           C  
ATOM   1914  O   VAL A 127       7.899 -15.754  23.607  0.00  0.00           O  
ATOM   1915  CB  VAL A 127       8.872 -16.611  26.673  0.00  0.00           C  
ATOM   1916  CG1 VAL A 127      10.158 -16.326  25.866  0.00  0.00           C  
ATOM   1917  CG2 VAL A 127       9.016 -15.980  28.073  0.00  0.00           C  
ATOM   1918  H   VAL A 127       6.435 -17.015  27.567  0.00  0.00           H  
ATOM   1919  HA  VAL A 127       7.755 -15.027  25.983  0.00  0.00           H  
ATOM   1920  HB  VAL A 127       8.779 -17.605  26.706  0.00  0.00           H  
ATOM   1921 HG11 VAL A 127      10.865 -16.969  26.147  0.00  0.00           H  
ATOM   1922 HG12 VAL A 127       9.961 -16.438  24.896  0.00  0.00           H  
ATOM   1923 HG13 VAL A 127      10.454 -15.393  26.049  0.00  0.00           H  
ATOM   1924 HG21 VAL A 127       8.149 -16.071  28.555  0.00  0.00           H  
ATOM   1925 HG22 VAL A 127       9.252 -15.018  27.967  0.00  0.00           H  
ATOM   1926 HG23 VAL A 127       9.737 -16.459  28.567  0.00  0.00           H  
ATOM   1927  N   GLU A 128       7.034 -17.717  24.273  0.00  0.00           N  
ATOM   1928  CA  GLU A 128       6.793 -18.269  22.942  0.00  0.00           C  
ATOM   1929  C   GLU A 128       5.857 -17.396  22.105  0.00  0.00           C  
ATOM   1930  O   GLU A 128       6.152 -17.036  20.962  0.00  0.00           O  
ATOM   1931  CB  GLU A 128       6.211 -19.706  23.118  0.00  0.00           C  
ATOM   1932  CG  GLU A 128       5.581 -20.400  21.876  0.00  0.00           C  
ATOM   1933  CD  GLU A 128       6.525 -20.643  20.702  0.00  0.00           C  
ATOM   1934  OE1 GLU A 128       7.762 -20.718  20.897  0.00  0.00           O  
ATOM   1935  OE2 GLU A 128       5.973 -20.763  19.573  0.00  0.00           O1-
ATOM   1936  H   GLU A 128       6.810 -18.257  25.158  0.00  0.00           H  
ATOM   1937  HA  GLU A 128       7.675 -18.374  22.455  0.00  0.00           H  
ATOM   1938  HB2 GLU A 128       6.955 -20.289  23.429  0.00  0.00           H  
ATOM   1939  HB3 GLU A 128       5.501 -19.654  23.812  0.00  0.00           H  
ATOM   1940  HG2 GLU A 128       5.236 -21.280  22.173  0.00  0.00           H  
ATOM   1941  HG3 GLU A 128       4.844 -19.821  21.555  0.00  0.00           H  
ATOM   1942  N   ARG A 129       4.725 -16.941  22.684  0.00  0.00           N  
ATOM   1943  CA  ARG A 129       3.825 -16.006  22.021  0.00  0.00           C  
ATOM   1944  C   ARG A 129       4.405 -14.611  21.819  0.00  0.00           C  
ATOM   1945  O   ARG A 129       4.082 -13.933  20.843  0.00  0.00           O  
ATOM   1946  CB  ARG A 129       2.452 -15.893  22.739  0.00  0.00           C  
ATOM   1947  CG  ARG A 129       1.664 -17.220  22.883  0.00  0.00           C  
ATOM   1948  CD  ARG A 129       1.541 -18.112  21.639  0.00  0.00           C  
ATOM   1949  NE  ARG A 129       0.775 -17.370  20.596  0.00  0.00           N  
ATOM   1950  CZ  ARG A 129       0.574 -17.862  19.365  0.00  0.00           C  
ATOM   1951  NH1 ARG A 129       1.052 -19.026  18.978  0.00  0.00           N1+
ATOM   1952  NH2 ARG A 129      -0.153 -17.176  18.486  0.00  0.00           N  
ATOM   1953  H   ARG A 129       4.560 -17.320  23.641  0.00  0.00           H  
ATOM   1954  HA  ARG A 129       3.578 -16.387  21.106  0.00  0.00           H  
ATOM   1955  HB2 ARG A 129       2.612 -15.536  23.655  0.00  0.00           H  
ATOM   1956  HB3 ARG A 129       1.884 -15.260  22.221  0.00  0.00           H  
ATOM   1957  HG2 ARG A 129       2.098 -17.774  23.619  0.00  0.00           H  
ATOM   1958  HG3 ARG A 129       0.721 -17.002  23.200  0.00  0.00           H  
ATOM   1959  HD2 ARG A 129       2.439 -18.299  21.302  0.00  0.00           H  
ATOM   1960  HD3 ARG A 129       1.045 -18.918  21.885  0.00  0.00           H  
ATOM   1961  HE  ARG A 129       0.406 -16.485  20.830  0.00  0.00           H  
ATOM   1962 HH11 ARG A 129       1.575 -19.594  19.624  0.00  0.00           H  
ATOM   1963 HH12 ARG A 129       0.901 -19.354  18.051  0.00  0.00           H  
ATOM   1964 HH21 ARG A 129      -0.564 -16.303  18.755  0.00  0.00           H  
ATOM   1965 HH22 ARG A 129      -0.288 -17.529  17.568  0.00  0.00           H  
ATOM   1966  N   HIS A 130       5.281 -14.141  22.725  0.00  0.00           N  
ATOM   1967  CA  HIS A 130       5.969 -12.865  22.603  0.00  0.00           C  
ATOM   1968  C   HIS A 130       6.920 -12.826  21.411  0.00  0.00           C  
ATOM   1969  O   HIS A 130       7.011 -11.837  20.684  0.00  0.00           O  
ATOM   1970  CB  HIS A 130       6.663 -12.519  23.946  0.00  0.00           C  
ATOM   1971  CG  HIS A 130       7.012 -11.076  24.126  0.00  0.00           C  
ATOM   1972  CD2 HIS A 130       6.252 -10.031  24.573  0.00  0.00           C  
ATOM   1973  ND1 HIS A 130       8.260 -10.638  23.764  0.00  0.00           N  
ATOM   1974  CE1 HIS A 130       8.250  -9.336  23.980  0.00  0.00           C  
ATOM   1975  NE2 HIS A 130       7.060  -8.925  24.468  0.00  0.00           N  
ATOM   1976  H   HIS A 130       5.423 -14.792  23.541  0.00  0.00           H  
ATOM   1977  HA  HIS A 130       5.275 -12.138  22.475  0.00  0.00           H  
ATOM   1978  HB2 HIS A 130       6.052 -12.799  24.700  0.00  0.00           H  
ATOM   1979  HB3 HIS A 130       7.510 -13.065  24.014  0.00  0.00           H  
ATOM   1980  HD1 HIS A 130       8.998 -11.176  23.419  0.00  0.00           H  
ATOM   1981  HD2 HIS A 130       5.327 -10.069  24.899  0.00  0.00           H  
ATOM   1982  HE1 HIS A 130       9.026  -8.712  23.809  0.00  0.00           H  
ATOM   1983  N   ARG A 131       7.615 -13.945  21.139  0.00  0.00           N  
ATOM   1984  CA  ARG A 131       8.503 -14.040  20.004  0.00  0.00           C  
ATOM   1985  C   ARG A 131       7.775 -14.223  18.682  0.00  0.00           C  
ATOM   1986  O   ARG A 131       8.075 -13.546  17.701  0.00  0.00           O  
ATOM   1987  CB  ARG A 131       9.481 -15.217  20.223  0.00  0.00           C  
ATOM   1988  CG  ARG A 131      10.575 -15.345  19.143  0.00  0.00           C  
ATOM   1989  CD  ARG A 131      11.605 -16.426  19.477  0.00  0.00           C  
ATOM   1990  NE  ARG A 131      12.572 -16.464  18.328  0.00  0.00           N  
ATOM   1991  CZ  ARG A 131      13.606 -17.315  18.242  0.00  0.00           C  
ATOM   1992  NH1 ARG A 131      14.410 -17.267  17.181  0.00  0.00           N1+
ATOM   1993  NH2 ARG A 131      13.842 -18.194  19.204  0.00  0.00           N  
ATOM   1994  H   ARG A 131       7.450 -14.719  21.817  0.00  0.00           H  
ATOM   1995  HA  ARG A 131       9.059 -13.187  19.948  0.00  0.00           H  
ATOM   1996  HB2 ARG A 131       9.932 -15.086  21.098  0.00  0.00           H  
ATOM   1997  HB3 ARG A 131       8.956 -16.060  20.224  0.00  0.00           H  
ATOM   1998  HG2 ARG A 131      10.147 -15.580  18.273  0.00  0.00           H  
ATOM   1999  HG3 ARG A 131      11.054 -14.474  19.061  0.00  0.00           H  
ATOM   2000  HD2 ARG A 131      12.083 -16.166  20.279  0.00  0.00           H  
ATOM   2001  HD3 ARG A 131      11.153 -17.282  19.532  0.00  0.00           H  
ATOM   2002  HE  ARG A 131      12.427 -15.811  17.588  0.00  0.00           H  
ATOM   2003 HH11 ARG A 131      14.263 -16.597  16.466  0.00  0.00           H  
ATOM   2004 HH12 ARG A 131      15.173 -17.924  17.119  0.00  0.00           H  
ATOM   2005 HH21 ARG A 131      13.251 -18.211  20.019  0.00  0.00           H  
ATOM   2006 HH22 ARG A 131      14.594 -18.833  19.130  0.00  0.00           H  
ATOM   2007  N   SER A 132       6.782 -15.134  18.618  0.00  0.00           N  
ATOM   2008  CA  SER A 132       6.020 -15.433  17.406  0.00  0.00           C  
ATOM   2009  C   SER A 132       5.207 -14.278  16.861  0.00  0.00           C  
ATOM   2010  O   SER A 132       5.065 -14.137  15.651  0.00  0.00           O  
ATOM   2011  CB  SER A 132       5.095 -16.668  17.555  0.00  0.00           C  
ATOM   2012  OG  SER A 132       4.014 -16.452  18.465  0.00  0.00           O  
ATOM   2013  H   SER A 132       6.604 -15.617  19.536  0.00  0.00           H  
ATOM   2014  HA  SER A 132       6.689 -15.715  16.685  0.00  0.00           H  
ATOM   2015  HB2 SER A 132       4.720 -16.891  16.655  0.00  0.00           H  
ATOM   2016  HB3 SER A 132       5.646 -17.435  17.885  0.00  0.00           H  
ATOM   2017  HG  SER A 132       4.227 -15.670  19.046  0.00  0.00           H  
ATOM   2018  N   VAL A 133       4.651 -13.401  17.715  0.00  0.00           N  
ATOM   2019  CA  VAL A 133       3.956 -12.199  17.267  0.00  0.00           C  
ATOM   2020  C   VAL A 133       4.870 -11.207  16.562  0.00  0.00           C  
ATOM   2021  O   VAL A 133       4.533 -10.676  15.501  0.00  0.00           O  
ATOM   2022  CB  VAL A 133       3.240 -11.549  18.446  0.00  0.00           C  
ATOM   2023  CG1 VAL A 133       2.772 -10.104  18.150  0.00  0.00           C  
ATOM   2024  CG2 VAL A 133       2.029 -12.442  18.800  0.00  0.00           C  
ATOM   2025  H   VAL A 133       4.763 -13.659  18.720  0.00  0.00           H  
ATOM   2026  HA  VAL A 133       3.236 -12.481  16.609  0.00  0.00           H  
ATOM   2027  HB  VAL A 133       3.888 -11.479  19.210  0.00  0.00           H  
ATOM   2028 HG11 VAL A 133       1.779 -10.068  18.215  0.00  0.00           H  
ATOM   2029 HG12 VAL A 133       3.181  -9.490  18.819  0.00  0.00           H  
ATOM   2030 HG13 VAL A 133       3.065  -9.853  17.232  0.00  0.00           H  
ATOM   2031 HG21 VAL A 133       1.280 -12.222  18.182  0.00  0.00           H  
ATOM   2032 HG22 VAL A 133       1.764 -12.260  19.743  0.00  0.00           H  
ATOM   2033 HG23 VAL A 133       2.295 -13.396  18.694  0.00  0.00           H  
ATOM   2034  N   MET A 134       6.078 -10.961  17.099  0.00  0.00           N  
ATOM   2035  CA  MET A 134       7.049 -10.066  16.497  0.00  0.00           C  
ATOM   2036  C   MET A 134       7.815 -10.709  15.344  0.00  0.00           C  
ATOM   2037  O   MET A 134       8.462 -10.020  14.556  0.00  0.00           O  
ATOM   2038  CB  MET A 134       8.062  -9.583  17.561  0.00  0.00           C  
ATOM   2039  CG  MET A 134       7.456  -8.667  18.646  0.00  0.00           C  
ATOM   2040  SD  MET A 134       8.641  -8.151  19.933  0.00  0.00           S  
ATOM   2041  CE  MET A 134       9.685  -7.078  18.897  0.00  0.00           C  
ATOM   2042  H   MET A 134       6.250 -11.479  17.995  0.00  0.00           H  
ATOM   2043  HA  MET A 134       6.553  -9.261  16.127  0.00  0.00           H  
ATOM   2044  HB2 MET A 134       8.462 -10.385  18.017  0.00  0.00           H  
ATOM   2045  HB3 MET A 134       8.799  -9.076  17.101  0.00  0.00           H  
ATOM   2046  HG2 MET A 134       7.051  -7.846  18.178  0.00  0.00           H  
ATOM   2047  HG3 MET A 134       6.657  -9.158  19.067  0.00  0.00           H  
ATOM   2048  HE1 MET A 134       9.716  -6.169  19.305  0.00  0.00           H  
ATOM   2049  HE2 MET A 134      10.602  -7.466  18.855  0.00  0.00           H  
ATOM   2050  HE3 MET A 134       9.290  -7.031  17.984  0.00  0.00           H  
ATOM   2051  N   ALA A 135       7.749 -12.047  15.204  0.00  0.00           N  
ATOM   2052  CA  ALA A 135       8.359 -12.784  14.116  0.00  0.00           C  
ATOM   2053  C   ALA A 135       7.338 -13.216  13.067  0.00  0.00           C  
ATOM   2054  O   ALA A 135       7.694 -13.858  12.073  0.00  0.00           O  
ATOM   2055  CB  ALA A 135       9.073 -14.020  14.711  0.00  0.00           C  
ATOM   2056  H   ALA A 135       7.201 -12.514  15.977  0.00  0.00           H  
ATOM   2057  HA  ALA A 135       9.048 -12.194  13.664  0.00  0.00           H  
ATOM   2058  HB1 ALA A 135       8.826 -14.103  15.672  0.00  0.00           H  
ATOM   2059  HB2 ALA A 135      10.057 -13.898  14.621  0.00  0.00           H  
ATOM   2060  HB3 ALA A 135       8.782 -14.831  14.212  0.00  0.00           H  
ATOM   2061  N   VAL A 136       6.049 -12.869  13.253  0.00  0.00           N  
ATOM   2062  CA  VAL A 136       4.936 -13.113  12.341  0.00  0.00           C  
ATOM   2063  C   VAL A 136       4.433 -14.553  12.374  0.00  0.00           C  
ATOM   2064  O   VAL A 136       3.276 -14.816  12.726  0.00  0.00           O  
ATOM   2065  CB  VAL A 136       5.136 -12.585  10.913  0.00  0.00           C  
ATOM   2066  CG1 VAL A 136       3.835 -12.752  10.096  0.00  0.00           C  
ATOM   2067  CG2 VAL A 136       5.530 -11.092  10.974  0.00  0.00           C  
ATOM   2068  H   VAL A 136       5.904 -12.366  14.190  0.00  0.00           H  
ATOM   2069  HA  VAL A 136       4.167 -12.509  12.617  0.00  0.00           H  
ATOM   2070  HB  VAL A 136       5.820 -13.148  10.467  0.00  0.00           H  
ATOM   2071 HG11 VAL A 136       3.061 -12.771  10.723  0.00  0.00           H  
ATOM   2072 HG12 VAL A 136       3.747 -11.983   9.469  0.00  0.00           H  
ATOM   2073 HG13 VAL A 136       3.882 -13.606   9.585  0.00  0.00           H  
ATOM   2074 HG21 VAL A 136       5.191 -10.708  11.828  0.00  0.00           H  
ATOM   2075 HG22 VAL A 136       5.120 -10.623  10.197  0.00  0.00           H  
ATOM   2076 HG23 VAL A 136       6.523 -11.023  10.934  0.00  0.00           H  
ATOM   2077  N   GLN A 137       5.296 -15.518  12.009  0.00  0.00           N  
ATOM   2078  CA  GLN A 137       4.965 -16.922  11.843  0.00  0.00           C  
ATOM   2079  C   GLN A 137       5.878 -17.801  12.700  0.00  0.00           C  
ATOM   2080  O   GLN A 137       6.838 -17.345  13.318  0.00  0.00           O  
ATOM   2081  CB  GLN A 137       5.017 -17.349  10.339  0.00  0.00           C  
ATOM   2082  CG  GLN A 137       4.031 -18.478   9.915  0.00  0.00           C  
ATOM   2083  CD  GLN A 137       2.575 -18.041  10.063  0.00  0.00           C  
ATOM   2084  NE2 GLN A 137       2.164 -16.948   9.396  0.00  0.00           N  
ATOM   2085  OE1 GLN A 137       1.785 -18.674  10.790  0.00  0.00           O  
ATOM   2086  H   GLN A 137       6.278 -15.144  11.848  0.00  0.00           H  
ATOM   2087  HA  GLN A 137       4.021 -17.063  12.162  0.00  0.00           H  
ATOM   2088  HB2 GLN A 137       4.816 -16.544   9.776  0.00  0.00           H  
ATOM   2089  HB3 GLN A 137       5.947 -17.666  10.133  0.00  0.00           H  
ATOM   2090  HG2 GLN A 137       4.207 -18.698   8.965  0.00  0.00           H  
ATOM   2091  HG3 GLN A 137       4.194 -19.262  10.498  0.00  0.00           H  
ATOM   2092 HE21 GLN A 137       1.217 -16.626   9.448  0.00  0.00           H  
ATOM   2093 HE22 GLN A 137       2.880 -16.471   8.837  0.00  0.00           H  
ATOM   2094  N   LEU A 138       5.531 -19.102  12.792  0.00  0.00           N  
ATOM   2095  CA  LEU A 138       6.265 -20.164  13.460  0.00  0.00           C  
ATOM   2096  C   LEU A 138       7.681 -20.374  12.960  0.00  0.00           C  
ATOM   2097  O   LEU A 138       8.087 -19.957  11.881  0.00  0.00           O  
ATOM   2098  CB  LEU A 138       5.553 -21.549  13.392  0.00  0.00           C  
ATOM   2099  CG  LEU A 138       4.180 -21.678  14.101  0.00  0.00           C  
ATOM   2100  CD1 LEU A 138       4.176 -21.134  15.547  0.00  0.00           C  
ATOM   2101  CD2 LEU A 138       3.006 -21.116  13.277  0.00  0.00           C  
ATOM   2102  H   LEU A 138       4.597 -19.295  12.291  0.00  0.00           H  
ATOM   2103  HA  LEU A 138       6.308 -19.944  14.459  0.00  0.00           H  
ATOM   2104  HB2 LEU A 138       5.409 -21.763  12.429  0.00  0.00           H  
ATOM   2105  HB3 LEU A 138       6.163 -22.218  13.805  0.00  0.00           H  
ATOM   2106  HG  LEU A 138       3.918 -22.651  14.118  0.00  0.00           H  
ATOM   2107 HD11 LEU A 138       4.843 -21.642  16.085  0.00  0.00           H  
ATOM   2108 HD12 LEU A 138       3.265 -21.251  15.934  0.00  0.00           H  
ATOM   2109 HD13 LEU A 138       4.417 -20.167  15.529  0.00  0.00           H  
ATOM   2110 HD21 LEU A 138       3.165 -20.147  13.102  0.00  0.00           H  
ATOM   2111 HD22 LEU A 138       2.947 -21.611  12.414  0.00  0.00           H  
ATOM   2112 HD23 LEU A 138       2.161 -21.233  13.793  0.00  0.00           H  
ATOM   2113  N   HIS A 139       8.478 -21.051  13.796  0.00  0.00           N  
ATOM   2114  CA  HIS A 139       9.864 -21.311  13.547  0.00  0.00           C  
ATOM   2115  C   HIS A 139      10.161 -22.689  12.916  0.00  0.00           C  
ATOM   2116  O   HIS A 139       9.266 -23.458  12.578  0.00  0.00           O  
ATOM   2117  CB  HIS A 139      10.554 -21.235  14.907  0.00  0.00           C  
ATOM   2118  CG  HIS A 139       9.984 -20.305  15.940  0.00  0.00           C  
ATOM   2119  CD2 HIS A 139      10.121 -18.971  16.201  0.00  0.00           C  
ATOM   2120  ND1 HIS A 139       9.230 -20.906  16.913  0.00  0.00           N  
ATOM   2121  CE1 HIS A 139       8.904 -19.952  17.764  0.00  0.00           C  
ATOM   2122  NE2 HIS A 139       9.419 -18.763  17.373  0.00  0.00           N  
ATOM   2123  H   HIS A 139       7.974 -21.378  14.668  0.00  0.00           H  
ATOM   2124  HA  HIS A 139      10.227 -20.603  12.904  0.00  0.00           H  
ATOM   2125  HB2 HIS A 139      10.578 -22.175  15.316  0.00  0.00           H  
ATOM   2126  HB3 HIS A 139      11.535 -20.973  14.762  0.00  0.00           H  
ATOM   2127  HD1 HIS A 139       8.983 -21.854  16.966  0.00  0.00           H  
ATOM   2128  HD2 HIS A 139      10.609 -18.308  15.673  0.00  0.00           H  
ATOM   2129  HE1 HIS A 139       8.349 -20.072  18.594  0.00  0.00           H  
ATOM   2130  N   SER A 140      11.455 -23.056  12.727  0.00  0.00           N  
ATOM   2131  CA  SER A 140      11.834 -24.299  12.044  0.00  0.00           C  
ATOM   2132  C   SER A 140      11.965 -25.561  12.931  0.00  0.00           C  
ATOM   2133  O   SER A 140      11.406 -25.694  14.015  0.00  0.00           O  
ATOM   2134  CB  SER A 140      13.161 -24.091  11.247  0.00  0.00           C  
ATOM   2135  OG  SER A 140      14.298 -23.905  12.098  0.00  0.00           O  
ATOM   2136  H   SER A 140      12.144 -22.378  13.109  0.00  0.00           H  
ATOM   2137  HA  SER A 140      11.116 -24.500  11.339  0.00  0.00           H  
ATOM   2138  HB2 SER A 140      13.311 -24.896  10.677  0.00  0.00           H  
ATOM   2139  HB3 SER A 140      13.053 -23.284  10.670  0.00  0.00           H  
ATOM   2140  HG  SER A 140      14.034 -24.095  13.040  0.00  0.00           H  
ATOM   2141  N   ARG A 141      12.737 -26.580  12.476  0.00  0.00           N  
ATOM   2142  CA  ARG A 141      13.068 -27.766  13.254  0.00  0.00           C  
ATOM   2143  C   ARG A 141      14.000 -27.527  14.436  0.00  0.00           C  
ATOM   2144  O   ARG A 141      13.882 -28.208  15.458  0.00  0.00           O  
ATOM   2145  CB  ARG A 141      13.623 -28.891  12.331  0.00  0.00           C  
ATOM   2146  CG  ARG A 141      14.020 -30.225  13.025  0.00  0.00           C  
ATOM   2147  CD  ARG A 141      12.857 -30.976  13.692  0.00  0.00           C  
ATOM   2148  NE  ARG A 141      13.404 -32.105  14.521  0.00  0.00           N  
ATOM   2149  CZ  ARG A 141      12.676 -32.837  15.381  0.00  0.00           C  
ATOM   2150  NH1 ARG A 141      11.369 -32.640  15.521  0.00  0.00           N1+
ATOM   2151  NH2 ARG A 141      13.245 -33.794  16.110  0.00  0.00           N  
ATOM   2152  H   ARG A 141      13.077 -26.426  11.492  0.00  0.00           H  
ATOM   2153  HA  ARG A 141      12.197 -28.174  13.610  0.00  0.00           H  
ATOM   2154  HB2 ARG A 141      12.923 -29.104  11.650  0.00  0.00           H  
ATOM   2155  HB3 ARG A 141      14.438 -28.538  11.871  0.00  0.00           H  
ATOM   2156  HG2 ARG A 141      14.431 -30.834  12.339  0.00  0.00           H  
ATOM   2157  HG3 ARG A 141      14.707 -30.027  13.731  0.00  0.00           H  
ATOM   2158  HD2 ARG A 141      12.382 -30.355  14.282  0.00  0.00           H  
ATOM   2159  HD3 ARG A 141      12.285 -31.350  12.990  0.00  0.00           H  
ATOM   2160  HE  ARG A 141      14.375 -32.316  14.418  0.00  0.00           H  
ATOM   2161 HH11 ARG A 141      10.905 -31.951  14.967  0.00  0.00           H  
ATOM   2162 HH12 ARG A 141      10.855 -33.185  16.180  0.00  0.00           H  
ATOM   2163 HH21 ARG A 141      14.226 -33.982  15.999  0.00  0.00           H  
ATOM   2164 HH22 ARG A 141      12.711 -34.317  16.754  0.00  0.00           H  
ATOM   2165  N   LEU A 142      14.919 -26.549  14.348  0.00  0.00           N  
ATOM   2166  CA  LEU A 142      15.831 -26.186  15.427  0.00  0.00           C  
ATOM   2167  C   LEU A 142      15.125 -25.812  16.755  0.00  0.00           C  
ATOM   2168  O   LEU A 142      15.468 -26.367  17.798  0.00  0.00           O  
ATOM   2169  CB  LEU A 142      16.814 -25.094  14.894  0.00  0.00           C  
ATOM   2170  CG  LEU A 142      17.836 -24.572  15.921  0.00  0.00           C  
ATOM   2171  CD1 LEU A 142      18.846 -25.672  16.276  0.00  0.00           C  
ATOM   2172  CD2 LEU A 142      18.558 -23.332  15.370  0.00  0.00           C  
ATOM   2173  H   LEU A 142      14.919 -26.062  13.414  0.00  0.00           H  
ATOM   2174  HA  LEU A 142      16.442 -26.976  15.617  0.00  0.00           H  
ATOM   2175  HB2 LEU A 142      17.318 -25.494  14.144  0.00  0.00           H  
ATOM   2176  HB3 LEU A 142      16.268 -24.328  14.596  0.00  0.00           H  
ATOM   2177  HG  LEU A 142      17.352 -24.292  16.745  0.00  0.00           H  
ATOM   2178 HD11 LEU A 142      18.359 -26.451  16.665  0.00  0.00           H  
ATOM   2179 HD12 LEU A 142      19.499 -25.315  16.942  0.00  0.00           H  
ATOM   2180 HD13 LEU A 142      19.328 -25.954  15.449  0.00  0.00           H  
ATOM   2181 HD21 LEU A 142      19.034 -23.577  14.528  0.00  0.00           H  
ATOM   2182 HD22 LEU A 142      17.886 -22.618  15.183  0.00  0.00           H  
ATOM   2183 HD23 LEU A 142      19.215 -23.008  16.047  0.00  0.00           H  
ATOM   2184  N   PRO A 143      14.101 -24.978  16.800  0.00  0.00           N  
ATOM   2185  CA  PRO A 143      13.232 -24.785  17.958  0.00  0.00           C  
ATOM   2186  C   PRO A 143      12.543 -26.010  18.507  0.00  0.00           C  
ATOM   2187  O   PRO A 143      12.373 -26.079  19.713  0.00  0.00           O  
ATOM   2188  CB  PRO A 143      12.196 -23.755  17.524  0.00  0.00           C  
ATOM   2189  CG  PRO A 143      12.809 -23.075  16.307  0.00  0.00           C  
ATOM   2190  CD  PRO A 143      13.914 -23.956  15.798  0.00  0.00           C  
ATOM   2191  HA  PRO A 143      13.755 -24.299  18.710  0.00  0.00           H  
ATOM   2192  HB2 PRO A 143      11.331 -24.193  17.274  0.00  0.00           H  
ATOM   2193  HB3 PRO A 143      12.027 -23.082  18.246  0.00  0.00           H  
ATOM   2194  HG2 PRO A 143      12.097 -22.937  15.602  0.00  0.00           H  
ATOM   2195  HG3 PRO A 143      13.160 -22.163  16.570  0.00  0.00           H  
ATOM   2196  HD2 PRO A 143      13.667 -24.365  14.903  0.00  0.00           H  
ATOM   2197  HD3 PRO A 143      14.767 -23.423  15.658  0.00  0.00           H  
ATOM   2198  N   ARG A 144      12.133 -26.999  17.695  0.00  0.00           N  
ATOM   2199  CA  ARG A 144      11.562 -28.238  18.218  0.00  0.00           C  
ATOM   2200  C   ARG A 144      12.560 -29.005  19.076  0.00  0.00           C  
ATOM   2201  O   ARG A 144      12.200 -29.572  20.108  0.00  0.00           O  
ATOM   2202  CB  ARG A 144      11.052 -29.153  17.077  0.00  0.00           C  
ATOM   2203  CG  ARG A 144       9.818 -28.595  16.337  0.00  0.00           C  
ATOM   2204  CD  ARG A 144       9.625 -29.252  14.968  0.00  0.00           C  
ATOM   2205  NE  ARG A 144       8.433 -28.667  14.304  0.00  0.00           N  
ATOM   2206  CZ  ARG A 144       8.128 -28.839  13.010  0.00  0.00           C  
ATOM   2207  NH1 ARG A 144       7.047 -28.241  12.527  0.00  0.00           N1+
ATOM   2208  NH2 ARG A 144       8.824 -29.605  12.187  0.00  0.00           N  
ATOM   2209  H   ARG A 144      12.257 -26.804  16.684  0.00  0.00           H  
ATOM   2210  HA  ARG A 144      10.758 -28.009  18.786  0.00  0.00           H  
ATOM   2211  HB2 ARG A 144      11.781 -29.257  16.416  0.00  0.00           H  
ATOM   2212  HB3 ARG A 144      10.801 -30.026  17.470  0.00  0.00           H  
ATOM   2213  HG2 ARG A 144       9.005 -28.769  16.884  0.00  0.00           H  
ATOM   2214  HG3 ARG A 144       9.938 -27.617  16.198  0.00  0.00           H  
ATOM   2215  HD2 ARG A 144      10.420 -29.068  14.421  0.00  0.00           H  
ATOM   2216  HD3 ARG A 144       9.477 -30.214  15.104  0.00  0.00           H  
ATOM   2217  HE  ARG A 144       7.819 -28.107  14.864  0.00  0.00           H  
ATOM   2218 HH11 ARG A 144       6.484 -27.663  13.098  0.00  0.00           H  
ATOM   2219 HH12 ARG A 144       6.807 -28.388  11.549  0.00  0.00           H  
ATOM   2220 HH21 ARG A 144       9.652 -30.079  12.545  0.00  0.00           H  
ATOM   2221 HH22 ARG A 144       8.573 -29.729  11.257  0.00  0.00           H  
ATOM   2222  N   GLY A 145      13.854 -29.007  18.700  0.00  0.00           N  
ATOM   2223  CA  GLY A 145      14.919 -29.538  19.549  0.00  0.00           C  
ATOM   2224  C   GLY A 145      15.227 -28.692  20.763  0.00  0.00           C  
ATOM   2225  O   GLY A 145      15.550 -29.201  21.834  0.00  0.00           O  
ATOM   2226  H   GLY A 145      14.022 -28.598  17.757  0.00  0.00           H  
ATOM   2227  HA2 GLY A 145      14.662 -30.480  19.850  0.00  0.00           H  
ATOM   2228  HA3 GLY A 145      15.766 -29.644  18.987  0.00  0.00           H  
ATOM   2229  N   ARG A 146      15.103 -27.363  20.639  0.00  0.00           N  
ATOM   2230  CA  ARG A 146      15.208 -26.431  21.749  0.00  0.00           C  
ATOM   2231  C   ARG A 146      14.058 -26.550  22.745  0.00  0.00           C  
ATOM   2232  O   ARG A 146      14.240 -26.350  23.941  0.00  0.00           O  
ATOM   2233  CB  ARG A 146      15.259 -24.974  21.250  0.00  0.00           C  
ATOM   2234  CG  ARG A 146      16.548 -24.588  20.493  0.00  0.00           C  
ATOM   2235  CD  ARG A 146      16.457 -23.151  19.974  0.00  0.00           C  
ATOM   2236  NE  ARG A 146      17.743 -22.810  19.271  0.00  0.00           N  
ATOM   2237  CZ  ARG A 146      17.982 -21.619  18.702  0.00  0.00           C  
ATOM   2238  NH1 ARG A 146      17.051 -20.675  18.706  0.00  0.00           N1+
ATOM   2239  NH2 ARG A 146      19.160 -21.347  18.150  0.00  0.00           N  
ATOM   2240  H   ARG A 146      14.920 -27.053  19.648  0.00  0.00           H  
ATOM   2241  HA  ARG A 146      16.079 -26.608  22.244  0.00  0.00           H  
ATOM   2242  HB2 ARG A 146      14.491 -24.828  20.632  0.00  0.00           H  
ATOM   2243  HB3 ARG A 146      15.181 -24.371  22.039  0.00  0.00           H  
ATOM   2244  HG2 ARG A 146      17.318 -24.649  21.111  0.00  0.00           H  
ATOM   2245  HG3 ARG A 146      16.662 -25.192  19.718  0.00  0.00           H  
ATOM   2246  HD2 ARG A 146      15.725 -23.095  19.329  0.00  0.00           H  
ATOM   2247  HD3 ARG A 146      16.349 -22.548  20.736  0.00  0.00           H  
ATOM   2248  HE  ARG A 146      18.443 -23.513  19.233  0.00  0.00           H  
ATOM   2249 HH11 ARG A 146      16.173 -20.833  19.148  0.00  0.00           H  
ATOM   2250 HH12 ARG A 146      17.240 -19.794  18.258  0.00  0.00           H  
ATOM   2251 HH21 ARG A 146      19.891 -22.040  18.178  0.00  0.00           H  
ATOM   2252 HH22 ARG A 146      19.324 -20.477  17.717  0.00  0.00           H  
ATOM   2253  N   VAL A 147      12.837 -26.888  22.288  0.00  0.00           N  
ATOM   2254  CA  VAL A 147      11.674 -27.143  23.129  0.00  0.00           C  
ATOM   2255  C   VAL A 147      11.916 -28.278  24.098  0.00  0.00           C  
ATOM   2256  O   VAL A 147      11.543 -28.187  25.267  0.00  0.00           O  
ATOM   2257  CB  VAL A 147      10.432 -27.415  22.283  0.00  0.00           C  
ATOM   2258  CG1 VAL A 147       9.321 -28.184  23.036  0.00  0.00           C  
ATOM   2259  CG2 VAL A 147       9.865 -26.066  21.805  0.00  0.00           C  
ATOM   2260  H   VAL A 147      12.799 -26.953  21.232  0.00  0.00           H  
ATOM   2261  HA  VAL A 147      11.488 -26.305  23.665  0.00  0.00           H  
ATOM   2262  HB  VAL A 147      10.699 -28.001  21.509  0.00  0.00           H  
ATOM   2263 HG11 VAL A 147       9.737 -28.930  23.549  0.00  0.00           H  
ATOM   2264 HG12 VAL A 147       8.860 -27.557  23.657  0.00  0.00           H  
ATOM   2265 HG13 VAL A 147       8.673 -28.545  22.372  0.00  0.00           H  
ATOM   2266 HG21 VAL A 147      10.326 -25.805  20.961  0.00  0.00           H  
ATOM   2267 HG22 VAL A 147      10.027 -25.381  22.511  0.00  0.00           H  
ATOM   2268 HG23 VAL A 147       8.886 -26.168  21.644  0.00  0.00           H  
ATOM   2269  N   VAL A 148      12.602 -29.351  23.670  0.00  0.00           N  
ATOM   2270  CA  VAL A 148      13.002 -30.448  24.542  0.00  0.00           C  
ATOM   2271  C   VAL A 148      13.892 -29.966  25.681  0.00  0.00           C  
ATOM   2272  O   VAL A 148      13.680 -30.299  26.849  0.00  0.00           O  
ATOM   2273  CB  VAL A 148      13.734 -31.526  23.743  0.00  0.00           C  
ATOM   2274  CG1 VAL A 148      14.082 -32.741  24.629  0.00  0.00           C  
ATOM   2275  CG2 VAL A 148      12.857 -31.987  22.559  0.00  0.00           C  
ATOM   2276  H   VAL A 148      12.824 -29.325  22.645  0.00  0.00           H  
ATOM   2277  HA  VAL A 148      12.168 -30.847  24.948  0.00  0.00           H  
ATOM   2278  HB  VAL A 148      14.603 -31.150  23.432  0.00  0.00           H  
ATOM   2279 HG11 VAL A 148      13.278 -33.325  24.707  0.00  0.00           H  
ATOM   2280 HG12 VAL A 148      14.830 -33.246  24.206  0.00  0.00           H  
ATOM   2281 HG13 VAL A 148      14.356 -32.416  25.530  0.00  0.00           H  
ATOM   2282 HG21 VAL A 148      13.432 -32.072  21.750  0.00  0.00           H  
ATOM   2283 HG22 VAL A 148      12.145 -31.307  22.406  0.00  0.00           H  
ATOM   2284 HG23 VAL A 148      12.450 -32.867  22.787  0.00  0.00           H  
ATOM   2285  N   MET A 149      14.870 -29.092  25.386  0.00  0.00           N  
ATOM   2286  CA  MET A 149      15.679 -28.420  26.389  0.00  0.00           C  
ATOM   2287  C   MET A 149      14.883 -27.498  27.315  0.00  0.00           C  
ATOM   2288  O   MET A 149      15.101 -27.471  28.528  0.00  0.00           O  
ATOM   2289  CB  MET A 149      16.783 -27.577  25.712  0.00  0.00           C  
ATOM   2290  CG  MET A 149      17.817 -28.390  24.912  0.00  0.00           C  
ATOM   2291  SD  MET A 149      18.993 -27.351  23.981  0.00  0.00           S  
ATOM   2292  CE  MET A 149      19.884 -26.647  25.404  0.00  0.00           C  
ATOM   2293  H   MET A 149      14.995 -28.940  24.353  0.00  0.00           H  
ATOM   2294  HA  MET A 149      16.121 -29.131  26.969  0.00  0.00           H  
ATOM   2295  HB2 MET A 149      16.349 -26.918  25.084  0.00  0.00           H  
ATOM   2296  HB3 MET A 149      17.275 -27.057  26.422  0.00  0.00           H  
ATOM   2297  HG2 MET A 149      18.317 -29.002  25.564  0.00  0.00           H  
ATOM   2298  HG3 MET A 149      17.312 -29.017  24.278  0.00  0.00           H  
ATOM   2299  HE1 MET A 149      19.229 -26.451  26.128  0.00  0.00           H  
ATOM   2300  HE2 MET A 149      20.557 -27.309  25.721  0.00  0.00           H  
ATOM   2301  HE3 MET A 149      20.338 -25.808  25.116  0.00  0.00           H  
ATOM   2302  N   LEU A 150      13.918 -26.723  26.777  0.00  0.00           N  
ATOM   2303  CA  LEU A 150      13.011 -25.908  27.572  0.00  0.00           C  
ATOM   2304  C   LEU A 150      12.133 -26.731  28.512  0.00  0.00           C  
ATOM   2305  O   LEU A 150      11.983 -26.384  29.680  0.00  0.00           O  
ATOM   2306  CB  LEU A 150      12.096 -25.024  26.681  0.00  0.00           C  
ATOM   2307  CG  LEU A 150      12.815 -23.902  25.891  0.00  0.00           C  
ATOM   2308  CD1 LEU A 150      11.861 -23.267  24.862  0.00  0.00           C  
ATOM   2309  CD2 LEU A 150      13.383 -22.802  26.808  0.00  0.00           C  
ATOM   2310  H   LEU A 150      13.885 -26.765  25.730  0.00  0.00           H  
ATOM   2311  HA  LEU A 150      13.562 -25.267  28.135  0.00  0.00           H  
ATOM   2312  HB2 LEU A 150      11.659 -25.616  26.019  0.00  0.00           H  
ATOM   2313  HB3 LEU A 150      11.431 -24.591  27.270  0.00  0.00           H  
ATOM   2314  HG  LEU A 150      13.596 -24.295  25.415  0.00  0.00           H  
ATOM   2315 HD11 LEU A 150      11.555 -23.970  24.225  0.00  0.00           H  
ATOM   2316 HD12 LEU A 150      12.346 -22.549  24.368  0.00  0.00           H  
ATOM   2317 HD13 LEU A 150      11.077 -22.878  25.341  0.00  0.00           H  
ATOM   2318 HD21 LEU A 150      12.635 -22.389  27.322  0.00  0.00           H  
ATOM   2319 HD22 LEU A 150      14.042 -23.210  27.436  0.00  0.00           H  
ATOM   2320 HD23 LEU A 150      13.832 -22.111  26.247  0.00  0.00           H  
ATOM   2321  N   ILE A 151      11.581 -27.876  28.049  0.00  0.00           N  
ATOM   2322  CA  ILE A 151      10.819 -28.827  28.858  0.00  0.00           C  
ATOM   2323  C   ILE A 151      11.639 -29.343  30.028  0.00  0.00           C  
ATOM   2324  O   ILE A 151      11.159 -29.373  31.165  0.00  0.00           O  
ATOM   2325  CB  ILE A 151      10.303 -29.990  27.993  0.00  0.00           C  
ATOM   2326  CG1 ILE A 151       9.162 -29.494  27.069  0.00  0.00           C  
ATOM   2327  CG2 ILE A 151       9.817 -31.193  28.843  0.00  0.00           C  
ATOM   2328  CD1 ILE A 151       8.770 -30.496  25.972  0.00  0.00           C  
ATOM   2329  H   ILE A 151      11.757 -28.024  27.016  0.00  0.00           H  
ATOM   2330  HA  ILE A 151      10.050 -28.308  29.249  0.00  0.00           H  
ATOM   2331  HB  ILE A 151      11.044 -30.300  27.413  0.00  0.00           H  
ATOM   2332 HG12 ILE A 151       8.363 -29.307  27.631  0.00  0.00           H  
ATOM   2333 HG13 ILE A 151       9.462 -28.651  26.633  0.00  0.00           H  
ATOM   2334 HG21 ILE A 151      10.569 -31.486  29.422  0.00  0.00           H  
ATOM   2335 HG22 ILE A 151       9.546 -31.920  28.223  0.00  0.00           H  
ATOM   2336 HG23 ILE A 151       9.046 -30.892  29.392  0.00  0.00           H  
ATOM   2337 HD11 ILE A 151       9.566 -30.672  25.401  0.00  0.00           H  
ATOM   2338 HD12 ILE A 151       8.036 -30.102  25.427  0.00  0.00           H  
ATOM   2339 HD13 ILE A 151       8.464 -31.339  26.404  0.00  0.00           H  
ATOM   2340  N   VAL A 152      12.926 -29.688  29.812  0.00  0.00           N  
ATOM   2341  CA  VAL A 152      13.835 -30.057  30.891  0.00  0.00           C  
ATOM   2342  C   VAL A 152      13.984 -28.944  31.912  0.00  0.00           C  
ATOM   2343  O   VAL A 152      13.816 -29.176  33.111  0.00  0.00           O  
ATOM   2344  CB  VAL A 152      15.213 -30.437  30.345  0.00  0.00           C  
ATOM   2345  CG1 VAL A 152      16.265 -30.665  31.458  0.00  0.00           C  
ATOM   2346  CG2 VAL A 152      15.082 -31.726  29.508  0.00  0.00           C  
ATOM   2347  H   VAL A 152      13.204 -29.665  28.807  0.00  0.00           H  
ATOM   2348  HA  VAL A 152      13.449 -30.864  31.362  0.00  0.00           H  
ATOM   2349  HB  VAL A 152      15.555 -29.672  29.793  0.00  0.00           H  
ATOM   2350 HG11 VAL A 152      15.792 -30.859  32.312  0.00  0.00           H  
ATOM   2351 HG12 VAL A 152      16.841 -31.436  31.202  0.00  0.00           H  
ATOM   2352 HG13 VAL A 152      16.816 -29.841  31.552  0.00  0.00           H  
ATOM   2353 HG21 VAL A 152      14.618 -32.417  30.056  0.00  0.00           H  
ATOM   2354 HG22 VAL A 152      15.994 -32.040  29.259  0.00  0.00           H  
ATOM   2355 HG23 VAL A 152      14.553 -31.523  28.689  0.00  0.00           H  
ATOM   2356  N   GLY A 153      14.215 -27.688  31.484  0.00  0.00           N  
ATOM   2357  CA  GLY A 153      14.261 -26.538  32.388  0.00  0.00           C  
ATOM   2358  C   GLY A 153      13.042 -26.302  33.246  0.00  0.00           C  
ATOM   2359  O   GLY A 153      13.153 -26.023  34.438  0.00  0.00           O  
ATOM   2360  H   GLY A 153      14.357 -27.612  30.453  0.00  0.00           H  
ATOM   2361  HA2 GLY A 153      15.090 -26.635  32.997  0.00  0.00           H  
ATOM   2362  HA3 GLY A 153      14.450 -25.691  31.829  0.00  0.00           H  
ATOM   2363  N   VAL A 154      11.841 -26.438  32.655  0.00  0.00           N  
ATOM   2364  CA  VAL A 154      10.563 -26.333  33.346  0.00  0.00           C  
ATOM   2365  C   VAL A 154      10.395 -27.386  34.440  0.00  0.00           C  
ATOM   2366  O   VAL A 154      10.066 -27.072  35.587  0.00  0.00           O  
ATOM   2367  CB  VAL A 154       9.426 -26.457  32.327  0.00  0.00           C  
ATOM   2368  CG1 VAL A 154       8.040 -26.553  32.994  0.00  0.00           C  
ATOM   2369  CG2 VAL A 154       9.427 -25.236  31.383  0.00  0.00           C  
ATOM   2370  H   VAL A 154      11.912 -26.633  31.618  0.00  0.00           H  
ATOM   2371  HA  VAL A 154      10.517 -25.421  33.786  0.00  0.00           H  
ATOM   2372  HB  VAL A 154       9.554 -27.312  31.820  0.00  0.00           H  
ATOM   2373 HG11 VAL A 154       8.156 -26.821  33.947  0.00  0.00           H  
ATOM   2374 HG12 VAL A 154       7.593 -25.663  32.943  0.00  0.00           H  
ATOM   2375 HG13 VAL A 154       7.495 -27.235  32.513  0.00  0.00           H  
ATOM   2376 HG21 VAL A 154       8.788 -24.558  31.737  0.00  0.00           H  
ATOM   2377 HG22 VAL A 154       9.145 -25.534  30.475  0.00  0.00           H  
ATOM   2378 HG23 VAL A 154      10.348 -24.858  31.351  0.00  0.00           H  
ATOM   2379  N   TRP A 155      10.671 -28.670  34.135  0.00  0.00           N  
ATOM   2380  CA  TRP A 155      10.617 -29.749  35.108  0.00  0.00           C  
ATOM   2381  C   TRP A 155      11.715 -29.699  36.164  0.00  0.00           C  
ATOM   2382  O   TRP A 155      11.467 -29.969  37.335  0.00  0.00           O  
ATOM   2383  CB  TRP A 155      10.603 -31.137  34.425  0.00  0.00           C  
ATOM   2384  CG  TRP A 155       9.283 -31.470  33.745  0.00  0.00           C  
ATOM   2385  CD1 TRP A 155       9.009 -31.493  32.407  0.00  0.00           C  
ATOM   2386  CD2 TRP A 155       8.055 -31.829  34.413  0.00  0.00           C  
ATOM   2387  CE2 TRP A 155       7.087 -32.036  33.407  0.00  0.00           C  
ATOM   2388  CE3 TRP A 155       7.728 -31.980  35.762  0.00  0.00           C  
ATOM   2389  NE1 TRP A 155       7.688 -31.811  32.192  0.00  0.00           N  
ATOM   2390  CZ2 TRP A 155       5.789 -32.398  33.731  0.00  0.00           C  
ATOM   2391  CZ3 TRP A 155       6.415 -32.361  36.088  0.00  0.00           C  
ATOM   2392  CH2 TRP A 155       5.460 -32.573  35.082  0.00  0.00           C  
ATOM   2393  H   TRP A 155      10.928 -28.814  33.130  0.00  0.00           H  
ATOM   2394  HA  TRP A 155       9.724 -29.680  35.596  0.00  0.00           H  
ATOM   2395  HB2 TRP A 155      11.302 -31.157  33.726  0.00  0.00           H  
ATOM   2396  HB3 TRP A 155      10.760 -31.833  35.110  0.00  0.00           H  
ATOM   2397  HD1 TRP A 155       9.673 -31.305  31.683  0.00  0.00           H  
ATOM   2398  HE1 TRP A 155       7.239 -31.869  31.305  0.00  0.00           H  
ATOM   2399  HE3 TRP A 155       8.391 -31.828  36.481  0.00  0.00           H  
ATOM   2400  HZ2 TRP A 155       5.095 -32.532  33.013  0.00  0.00           H  
ATOM   2401  HZ3 TRP A 155       6.174 -32.477  37.040  0.00  0.00           H  
ATOM   2402  HH2 TRP A 155       4.541 -32.850  35.327  0.00  0.00           H  
ATOM   2403  N   VAL A 156      12.959 -29.324  35.795  0.00  0.00           N  
ATOM   2404  CA  VAL A 156      14.063 -29.132  36.734  0.00  0.00           C  
ATOM   2405  C   VAL A 156      13.761 -28.049  37.755  0.00  0.00           C  
ATOM   2406  O   VAL A 156      13.973 -28.230  38.957  0.00  0.00           O  
ATOM   2407  CB  VAL A 156      15.361 -28.799  35.988  0.00  0.00           C  
ATOM   2408  CG1 VAL A 156      16.463 -28.231  36.912  0.00  0.00           C  
ATOM   2409  CG2 VAL A 156      15.890 -30.079  35.310  0.00  0.00           C  
ATOM   2410  H   VAL A 156      13.060 -29.182  34.759  0.00  0.00           H  
ATOM   2411  HA  VAL A 156      14.203 -30.001  37.231  0.00  0.00           H  
ATOM   2412  HB  VAL A 156      15.161 -28.080  35.318  0.00  0.00           H  
ATOM   2413 HG11 VAL A 156      16.258 -27.276  37.108  0.00  0.00           H  
ATOM   2414 HG12 VAL A 156      16.478 -28.758  37.757  0.00  0.00           H  
ATOM   2415 HG13 VAL A 156      17.341 -28.304  36.448  0.00  0.00           H  
ATOM   2416 HG21 VAL A 156      16.626 -30.455  35.867  0.00  0.00           H  
ATOM   2417 HG22 VAL A 156      16.230 -29.844  34.403  0.00  0.00           H  
ATOM   2418 HG23 VAL A 156      15.143 -30.735  35.238  0.00  0.00           H  
ATOM   2419  N   ALA A 157      13.199 -26.907  37.308  0.00  0.00           N  
ATOM   2420  CA  ALA A 157      12.750 -25.847  38.182  0.00  0.00           C  
ATOM   2421  C   ALA A 157      11.650 -26.294  39.128  0.00  0.00           C  
ATOM   2422  O   ALA A 157      11.699 -26.017  40.326  0.00  0.00           O  
ATOM   2423  CB  ALA A 157      12.232 -24.673  37.329  0.00  0.00           C  
ATOM   2424  H   ALA A 157      13.121 -26.867  36.262  0.00  0.00           H  
ATOM   2425  HA  ALA A 157      13.538 -25.523  38.737  0.00  0.00           H  
ATOM   2426  HB1 ALA A 157      11.435 -24.274  37.775  0.00  0.00           H  
ATOM   2427  HB2 ALA A 157      11.981 -25.013  36.427  0.00  0.00           H  
ATOM   2428  HB3 ALA A 157      12.952 -23.990  37.245  0.00  0.00           H  
ATOM   2429  N   ALA A 158      10.657 -27.052  38.624  0.00  0.00           N  
ATOM   2430  CA  ALA A 158       9.603 -27.625  39.426  0.00  0.00           C  
ATOM   2431  C   ALA A 158      10.112 -28.565  40.500  0.00  0.00           C  
ATOM   2432  O   ALA A 158       9.760 -28.422  41.670  0.00  0.00           O  
ATOM   2433  CB  ALA A 158       8.651 -28.397  38.498  0.00  0.00           C  
ATOM   2434  H   ALA A 158      10.728 -27.184  37.582  0.00  0.00           H  
ATOM   2435  HA  ALA A 158       9.087 -26.871  39.878  0.00  0.00           H  
ATOM   2436  HB1 ALA A 158       9.178 -28.804  37.756  0.00  0.00           H  
ATOM   2437  HB2 ALA A 158       7.974 -27.766  38.126  0.00  0.00           H  
ATOM   2438  HB3 ALA A 158       8.194 -29.113  39.021  0.00  0.00           H  
ATOM   2439  N   LEU A 159      11.024 -29.501  40.147  0.00  0.00           N  
ATOM   2440  CA  LEU A 159      11.635 -30.379  41.130  0.00  0.00           C  
ATOM   2441  C   LEU A 159      12.398 -29.567  42.157  0.00  0.00           C  
ATOM   2442  O   LEU A 159      12.179 -29.740  43.363  0.00  0.00           O  
ATOM   2443  CB  LEU A 159      12.565 -31.437  40.464  0.00  0.00           C  
ATOM   2444  CG  LEU A 159      11.849 -32.497  39.588  0.00  0.00           C  
ATOM   2445  CD1 LEU A 159      12.874 -33.306  38.772  0.00  0.00           C  
ATOM   2446  CD2 LEU A 159      10.966 -33.464  40.401  0.00  0.00           C  
ATOM   2447  H   LEU A 159      11.234 -29.525  39.133  0.00  0.00           H  
ATOM   2448  HA  LEU A 159      10.908 -30.890  41.601  0.00  0.00           H  
ATOM   2449  HB2 LEU A 159      13.199 -30.952  39.881  0.00  0.00           H  
ATOM   2450  HB3 LEU A 159      13.035 -31.919  41.187  0.00  0.00           H  
ATOM   2451  HG  LEU A 159      11.228 -32.031  38.966  0.00  0.00           H  
ATOM   2452 HD11 LEU A 159      13.384 -32.684  38.182  0.00  0.00           H  
ATOM   2453 HD12 LEU A 159      12.390 -33.980  38.218  0.00  0.00           H  
ATOM   2454 HD13 LEU A 159      13.498 -33.767  39.399  0.00  0.00           H  
ATOM   2455 HD21 LEU A 159      11.536 -33.949  41.060  0.00  0.00           H  
ATOM   2456 HD22 LEU A 159      10.265 -32.940  40.879  0.00  0.00           H  
ATOM   2457 HD23 LEU A 159      10.538 -34.115  39.779  0.00  0.00           H  
ATOM   2458  N   GLY A 160      13.232 -28.588  41.783  0.00  0.00           N  
ATOM   2459  CA  GLY A 160      13.958 -27.797  42.772  0.00  0.00           C  
ATOM   2460  C   GLY A 160      13.127 -26.938  43.697  0.00  0.00           C  
ATOM   2461  O   GLY A 160      13.358 -26.890  44.901  0.00  0.00           O  
ATOM   2462  H   GLY A 160      13.311 -28.450  40.763  0.00  0.00           H  
ATOM   2463  HA2 GLY A 160      14.541 -28.434  43.338  0.00  0.00           H  
ATOM   2464  HA3 GLY A 160      14.639 -27.198  42.277  0.00  0.00           H  
ATOM   2465  N   LEU A 161      12.097 -26.268  43.158  0.00  0.00           N  
ATOM   2466  CA  LEU A 161      11.135 -25.487  43.915  0.00  0.00           C  
ATOM   2467  C   LEU A 161      10.334 -26.330  44.900  0.00  0.00           C  
ATOM   2468  O   LEU A 161      10.093 -25.900  46.029  0.00  0.00           O  
ATOM   2469  CB  LEU A 161      10.218 -24.712  42.935  0.00  0.00           C  
ATOM   2470  CG  LEU A 161      10.932 -23.548  42.202  0.00  0.00           C  
ATOM   2471  CD1 LEU A 161      10.061 -22.930  41.107  0.00  0.00           C  
ATOM   2472  CD2 LEU A 161      11.332 -22.398  43.133  0.00  0.00           C  
ATOM   2473  H   LEU A 161      12.050 -26.364  42.105  0.00  0.00           H  
ATOM   2474  HA  LEU A 161      11.636 -24.778  44.440  0.00  0.00           H  
ATOM   2475  HB2 LEU A 161       9.907 -25.343  42.250  0.00  0.00           H  
ATOM   2476  HB3 LEU A 161       9.481 -24.325  43.453  0.00  0.00           H  
ATOM   2477  HG  LEU A 161      11.779 -23.901  41.795  0.00  0.00           H  
ATOM   2478 HD11 LEU A 161       9.834 -23.630  40.431  0.00  0.00           H  
ATOM   2479 HD12 LEU A 161      10.562 -22.187  40.665  0.00  0.00           H  
ATOM   2480 HD13 LEU A 161       9.222 -22.572  41.514  0.00  0.00           H  
ATOM   2481 HD21 LEU A 161      10.514 -22.025  43.566  0.00  0.00           H  
ATOM   2482 HD22 LEU A 161      11.956 -22.742  43.833  0.00  0.00           H  
ATOM   2483 HD23 LEU A 161      11.785 -21.685  42.600  0.00  0.00           H  
ATOM   2484  N   GLY A 162       9.968 -27.574  44.531  0.00  0.00           N  
ATOM   2485  CA  GLY A 162       9.294 -28.533  45.401  0.00  0.00           C  
ATOM   2486  C   GLY A 162      10.193 -29.262  46.365  0.00  0.00           C  
ATOM   2487  O   GLY A 162       9.737 -30.087  47.158  0.00  0.00           O  
ATOM   2488  H   GLY A 162      10.220 -27.796  43.529  0.00  0.00           H  
ATOM   2489  HA2 GLY A 162       8.561 -28.042  45.925  0.00  0.00           H  
ATOM   2490  HA3 GLY A 162       8.799 -29.215  44.816  0.00  0.00           H  
ATOM   2491  N   LEU A 163      11.508 -28.999  46.311  0.00  0.00           N  
ATOM   2492  CA  LEU A 163      12.482 -29.616  47.184  0.00  0.00           C  
ATOM   2493  C   LEU A 163      13.155 -28.612  48.101  0.00  0.00           C  
ATOM   2494  O   LEU A 163      13.712 -28.994  49.124  0.00  0.00           O  
ATOM   2495  CB  LEU A 163      13.607 -30.271  46.358  0.00  0.00           C  
ATOM   2496  CG  LEU A 163      13.262 -31.570  45.602  0.00  0.00           C  
ATOM   2497  CD1 LEU A 163      14.437 -31.927  44.671  0.00  0.00           C  
ATOM   2498  CD2 LEU A 163      12.882 -32.747  46.517  0.00  0.00           C  
ATOM   2499  H   LEU A 163      11.762 -28.298  45.569  0.00  0.00           H  
ATOM   2500  HA  LEU A 163      12.011 -30.306  47.760  0.00  0.00           H  
ATOM   2501  HB2 LEU A 163      13.910 -29.606  45.677  0.00  0.00           H  
ATOM   2502  HB3 LEU A 163      14.357 -30.483  46.981  0.00  0.00           H  
ATOM   2503  HG  LEU A 163      12.449 -31.422  45.059  0.00  0.00           H  
ATOM   2504 HD11 LEU A 163      14.577 -31.181  44.024  0.00  0.00           H  
ATOM   2505 HD12 LEU A 163      14.219 -32.767  44.179  0.00  0.00           H  
ATOM   2506 HD13 LEU A 163      15.259 -32.059  45.221  0.00  0.00           H  
ATOM   2507 HD21 LEU A 163      13.648 -32.950  47.123  0.00  0.00           H  
ATOM   2508 HD22 LEU A 163      12.082 -32.496  47.057  0.00  0.00           H  
ATOM   2509 HD23 LEU A 163      12.674 -33.544  45.955  0.00  0.00           H  
ATOM   2510  N   LEU A 164      13.087 -27.296  47.826  0.00  0.00           N  
ATOM   2511  CA  LEU A 164      13.595 -26.260  48.715  0.00  0.00           C  
ATOM   2512  C   LEU A 164      13.079 -26.289  50.165  0.00  0.00           C  
ATOM   2513  O   LEU A 164      13.911 -26.149  51.064  0.00  0.00           O  
ATOM   2514  CB  LEU A 164      13.330 -24.870  48.074  0.00  0.00           C  
ATOM   2515  CG  LEU A 164      13.861 -23.636  48.843  0.00  0.00           C  
ATOM   2516  CD1 LEU A 164      15.392 -23.627  49.011  0.00  0.00           C  
ATOM   2517  CD2 LEU A 164      13.417 -22.339  48.143  0.00  0.00           C  
ATOM   2518  H   LEU A 164      12.630 -27.086  46.904  0.00  0.00           H  
ATOM   2519  HA  LEU A 164      14.619 -26.337  48.749  0.00  0.00           H  
ATOM   2520  HB2 LEU A 164      13.761 -24.866  47.177  0.00  0.00           H  
ATOM   2521  HB3 LEU A 164      12.346 -24.763  47.987  0.00  0.00           H  
ATOM   2522  HG  LEU A 164      13.431 -23.617  49.755  0.00  0.00           H  
ATOM   2523 HD11 LEU A 164      15.669 -24.440  49.518  0.00  0.00           H  
ATOM   2524 HD12 LEU A 164      15.660 -22.808  49.513  0.00  0.00           H  
ATOM   2525 HD13 LEU A 164      15.818 -23.627  48.109  0.00  0.00           H  
ATOM   2526 HD21 LEU A 164      13.780 -22.329  47.214  0.00  0.00           H  
ATOM   2527 HD22 LEU A 164      12.421 -22.307  48.117  0.00  0.00           H  
ATOM   2528 HD23 LEU A 164      13.768 -21.557  48.652  0.00  0.00           H  
ATOM   2529  N   PRO A 165      11.809 -26.507  50.517  0.00  0.00           N  
ATOM   2530  CA  PRO A 165      11.412 -26.619  51.911  0.00  0.00           C  
ATOM   2531  C   PRO A 165      11.812 -27.953  52.493  0.00  0.00           C  
ATOM   2532  O   PRO A 165      11.862 -28.045  53.713  0.00  0.00           O  
ATOM   2533  CB  PRO A 165       9.884 -26.456  51.886  0.00  0.00           C  
ATOM   2534  CG  PRO A 165       9.469 -26.951  50.496  0.00  0.00           C  
ATOM   2535  CD  PRO A 165      10.655 -26.551  49.617  0.00  0.00           C  
ATOM   2536  HA  PRO A 165      11.797 -25.857  52.455  0.00  0.00           H  
ATOM   2537  HB2 PRO A 165       9.452 -27.014  52.591  0.00  0.00           H  
ATOM   2538  HB3 PRO A 165       9.622 -25.501  52.002  0.00  0.00           H  
ATOM   2539  HG2 PRO A 165       9.351 -27.932  50.506  0.00  0.00           H  
ATOM   2540  HG3 PRO A 165       8.643 -26.492  50.206  0.00  0.00           H  
ATOM   2541  HD2 PRO A 165      10.795 -27.226  48.884  0.00  0.00           H  
ATOM   2542  HD3 PRO A 165      10.494 -25.651  49.193  0.00  0.00           H  
ATOM   2543  N   ALA A 166      12.106 -28.985  51.678  0.00  0.00           N  
ATOM   2544  CA  ALA A 166      12.462 -30.312  52.140  0.00  0.00           C  
ATOM   2545  C   ALA A 166      13.972 -30.488  52.209  0.00  0.00           C  
ATOM   2546  O   ALA A 166      14.472 -31.543  52.586  0.00  0.00           O  
ATOM   2547  CB  ALA A 166      11.857 -31.357  51.175  0.00  0.00           C  
ATOM   2548  H   ALA A 166      12.051 -28.729  50.655  0.00  0.00           H  
ATOM   2549  HA  ALA A 166      12.081 -30.450  53.066  0.00  0.00           H  
ATOM   2550  HB1 ALA A 166      11.742 -30.939  50.279  0.00  0.00           H  
ATOM   2551  HB2 ALA A 166      10.975 -31.651  51.531  0.00  0.00           H  
ATOM   2552  HB3 ALA A 166      12.476 -32.134  51.112  0.00  0.00           H  
ATOM   2553  N   HIS A 167      14.727 -29.412  51.912  0.00  0.00           N  
ATOM   2554  CA  HIS A 167      16.168 -29.360  52.009  0.00  0.00           C  
ATOM   2555  C   HIS A 167      16.516 -28.129  52.808  0.00  0.00           C  
ATOM   2556  O   HIS A 167      17.091 -27.168  52.291  0.00  0.00           O  
ATOM   2557  CB  HIS A 167      16.894 -29.234  50.649  0.00  0.00           C  
ATOM   2558  CG  HIS A 167      16.729 -30.391  49.729  0.00  0.00           C  
ATOM   2559  CD2 HIS A 167      16.382 -30.391  48.414  0.00  0.00           C  
ATOM   2560  ND1 HIS A 167      16.957 -31.672  50.167  0.00  0.00           N  
ATOM   2561  CE1 HIS A 167      16.725 -32.442  49.121  0.00  0.00           C  
ATOM   2562  NE2 HIS A 167      16.379 -31.715  48.040  0.00  0.00           N  
ATOM   2563  H   HIS A 167      14.144 -28.585  51.591  0.00  0.00           H  
ATOM   2564  HA  HIS A 167      16.486 -30.162  52.506  0.00  0.00           H  
ATOM   2565  HB2 HIS A 167      16.555 -28.400  50.185  0.00  0.00           H  
ATOM   2566  HB3 HIS A 167      17.882 -29.102  50.829  0.00  0.00           H  
ATOM   2567  HD1 HIS A 167      17.231 -31.951  51.061  0.00  0.00           H  
ATOM   2568  HD2 HIS A 167      16.178 -29.612  47.851  0.00  0.00           H  
ATOM   2569  HE1 HIS A 167      16.795 -33.450  49.114  0.00  0.00           H  
ATOM   2570  N   SER A 168      16.114 -28.133  54.086  0.00  0.00           N  
ATOM   2571  CA  SER A 168      16.511 -27.212  55.150  0.00  0.00           C  
ATOM   2572  C   SER A 168      15.513 -26.116  55.438  0.00  0.00           C  
ATOM   2573  O   SER A 168      15.362 -25.727  56.595  0.00  0.00           O  
ATOM   2574  CB  SER A 168      17.918 -26.548  55.081  0.00  0.00           C  
ATOM   2575  OG  SER A 168      18.948 -27.534  55.100  0.00  0.00           O  
ATOM   2576  H   SER A 168      15.418 -28.935  54.281  0.00  0.00           H  
ATOM   2577  HA  SER A 168      16.631 -27.763  56.003  0.00  0.00           H  
ATOM   2578  HB2 SER A 168      17.976 -26.030  54.238  0.00  0.00           H  
ATOM   2579  HB3 SER A 168      18.020 -25.954  55.868  0.00  0.00           H  
ATOM   2580  HG  SER A 168      18.537 -28.437  55.203  0.00  0.00           H  
ATOM   2581  N   TRP A 169      14.787 -25.574  54.433  0.00  0.00           N  
ATOM   2582  CA  TRP A 169      13.906 -24.434  54.662  0.00  0.00           C  
ATOM   2583  C   TRP A 169      12.533 -24.788  55.257  0.00  0.00           C  
ATOM   2584  O   TRP A 169      11.478 -24.580  54.668  0.00  0.00           O  
ATOM   2585  CB  TRP A 169      13.798 -23.493  53.428  0.00  0.00           C  
ATOM   2586  CG  TRP A 169      13.357 -22.051  53.750  0.00  0.00           C  
ATOM   2587  CD1 TRP A 169      12.898 -21.518  54.930  0.00  0.00           C  
ATOM   2588  CD2 TRP A 169      13.375 -20.971  52.805  0.00  0.00           C  
ATOM   2589  CE2 TRP A 169      12.883 -19.820  53.476  0.00  0.00           C  
ATOM   2590  CE3 TRP A 169      13.760 -20.902  51.476  0.00  0.00           C  
ATOM   2591  NE1 TRP A 169      12.594 -20.186  54.762  0.00  0.00           N  
ATOM   2592  CZ2 TRP A 169      12.768 -18.609  52.813  0.00  0.00           C  
ATOM   2593  CZ3 TRP A 169      13.646 -19.676  50.809  0.00  0.00           C  
ATOM   2594  CH2 TRP A 169      13.168 -18.540  51.473  0.00  0.00           C  
ATOM   2595  H   TRP A 169      14.916 -26.034  53.517  0.00  0.00           H  
ATOM   2596  HA  TRP A 169      14.368 -23.814  55.327  0.00  0.00           H  
ATOM   2597  HB2 TRP A 169      14.687 -23.426  52.996  0.00  0.00           H  
ATOM   2598  HB3 TRP A 169      13.125 -23.861  52.801  0.00  0.00           H  
ATOM   2599  HD1 TRP A 169      12.799 -22.023  55.784  0.00  0.00           H  
ATOM   2600  HE1 TRP A 169      12.222 -19.583  55.468  0.00  0.00           H  
ATOM   2601  HE3 TRP A 169      14.113 -21.696  50.990  0.00  0.00           H  
ATOM   2602  HZ2 TRP A 169      12.404 -17.795  53.283  0.00  0.00           H  
ATOM   2603  HZ3 TRP A 169      13.909 -19.624  49.855  0.00  0.00           H  
ATOM   2604  HH2 TRP A 169      13.111 -17.675  50.992  0.00  0.00           H  
ATOM   2605  N   HIS A 170      12.515 -25.283  56.508  0.00  0.00           N  
ATOM   2606  CA  HIS A 170      11.292 -25.693  57.166  0.00  0.00           C  
ATOM   2607  C   HIS A 170      11.368 -25.358  58.634  0.00  0.00           C  
ATOM   2608  O   HIS A 170      12.439 -25.137  59.183  0.00  0.00           O  
ATOM   2609  CB  HIS A 170      11.018 -27.208  56.978  0.00  0.00           C  
ATOM   2610  CG  HIS A 170      12.206 -28.118  57.188  0.00  0.00           C  
ATOM   2611  CD2 HIS A 170      13.293 -28.060  58.017  0.00  0.00           C  
ATOM   2612  ND1 HIS A 170      12.290 -29.231  56.393  0.00  0.00           N  
ATOM   2613  CE1 HIS A 170      13.419 -29.825  56.711  0.00  0.00           C  
ATOM   2614  NE2 HIS A 170      14.062 -29.157  57.690  0.00  0.00           N  
ATOM   2615  H   HIS A 170      13.459 -25.341  56.951  0.00  0.00           H  
ATOM   2616  HA  HIS A 170      10.525 -25.185  56.761  0.00  0.00           H  
ATOM   2617  HB2 HIS A 170      10.292 -27.485  57.624  0.00  0.00           H  
ATOM   2618  HB3 HIS A 170      10.671 -27.357  56.041  0.00  0.00           H  
ATOM   2619  HD1 HIS A 170      11.636 -29.523  55.720  0.00  0.00           H  
ATOM   2620  HD2 HIS A 170      13.482 -27.381  58.699  0.00  0.00           H  
ATOM   2621  HE1 HIS A 170      13.774 -30.671  56.290  0.00  0.00           H  
ATOM   2622  N   CYS A 171      10.219 -25.309  59.344  0.00  0.00           N  
ATOM   2623  CA  CYS A 171      10.209 -24.864  60.734  0.00  0.00           C  
ATOM   2624  C   CYS A 171      10.478 -26.000  61.712  0.00  0.00           C  
ATOM   2625  O   CYS A 171      10.196 -25.917  62.903  0.00  0.00           O  
ATOM   2626  CB  CYS A 171       8.904 -24.100  61.090  0.00  0.00           C  
ATOM   2627  SG  CYS A 171       7.398 -25.121  61.116  0.00  0.00           S  
ATOM   2628  H   CYS A 171       9.380 -25.607  58.823  0.00  0.00           H  
ATOM   2629  HA  CYS A 171      10.940 -24.172  60.849  0.00  0.00           H  
ATOM   2630  HB2 CYS A 171       9.028 -23.697  61.994  0.00  0.00           H  
ATOM   2631  HB3 CYS A 171       8.784 -23.378  60.412  0.00  0.00           H  
ATOM   2632  N   LEU A 172      11.102 -27.098  61.254  0.00  0.00           N  
ATOM   2633  CA  LEU A 172      11.419 -28.234  62.095  0.00  0.00           C  
ATOM   2634  C   LEU A 172      12.394 -27.929  63.216  0.00  0.00           C  
ATOM   2635  O   LEU A 172      12.236 -28.377  64.353  0.00  0.00           O  
ATOM   2636  CB  LEU A 172      12.015 -29.364  61.247  0.00  0.00           C  
ATOM   2637  CG  LEU A 172      11.048 -29.998  60.237  0.00  0.00           C  
ATOM   2638  CD1 LEU A 172      11.836 -31.142  59.603  0.00  0.00           C  
ATOM   2639  CD2 LEU A 172       9.728 -30.504  60.854  0.00  0.00           C  
ATOM   2640  H   LEU A 172      11.336 -27.052  60.234  0.00  0.00           H  
ATOM   2641  HA  LEU A 172      10.552 -28.578  62.512  0.00  0.00           H  
ATOM   2642  HB2 LEU A 172      12.776 -28.992  60.734  0.00  0.00           H  
ATOM   2643  HB3 LEU A 172      12.315 -30.081  61.860  0.00  0.00           H  
ATOM   2644  HG  LEU A 172      10.818 -29.339  59.555  0.00  0.00           H  
ATOM   2645 HD11 LEU A 172      12.651 -30.776  59.155  0.00  0.00           H  
ATOM   2646 HD12 LEU A 172      11.263 -31.606  58.928  0.00  0.00           H  
ATOM   2647 HD13 LEU A 172      12.108 -31.791  60.313  0.00  0.00           H  
ATOM   2648 HD21 LEU A 172       9.935 -31.196  61.540  0.00  0.00           H  
ATOM   2649 HD22 LEU A 172       9.253 -29.737  61.278  0.00  0.00           H  
ATOM   2650 HD23 LEU A 172       9.163 -30.898  60.134  0.00  0.00           H  
ATOM   2651  N   CYS A 173      13.429 -27.126  62.927  0.00  0.00           N  
ATOM   2652  CA  CYS A 173      14.408 -26.695  63.911  0.00  0.00           C  
ATOM   2653  C   CYS A 173      14.183 -25.244  64.248  0.00  0.00           C  
ATOM   2654  O   CYS A 173      15.026 -24.585  64.851  0.00  0.00           O  
ATOM   2655  CB  CYS A 173      15.847 -26.946  63.414  0.00  0.00           C  
ATOM   2656  SG  CYS A 173      16.058 -28.717  63.060  0.00  0.00           S  
ATOM   2657  H   CYS A 173      13.466 -26.837  61.918  0.00  0.00           H  
ATOM   2658  HA  CYS A 173      14.277 -27.240  64.744  0.00  0.00           H  
ATOM   2659  HB2 CYS A 173      15.978 -26.451  62.587  0.00  0.00           H  
ATOM   2660  HB3 CYS A 173      16.465 -26.701  64.125  0.00  0.00           H  
ATOM   2661  N   ALA A 174      12.996 -24.728  63.897  0.00  0.00           N  
ATOM   2662  CA  ALA A 174      12.603 -23.370  64.162  0.00  0.00           C  
ATOM   2663  C   ALA A 174      11.134 -23.379  64.532  0.00  0.00           C  
ATOM   2664  O   ALA A 174      10.333 -22.644  63.961  0.00  0.00           O  
ATOM   2665  CB  ALA A 174      12.868 -22.467  62.932  0.00  0.00           C  
ATOM   2666  H   ALA A 174      12.374 -25.424  63.403  0.00  0.00           H  
ATOM   2667  HA  ALA A 174      13.125 -23.018  64.936  0.00  0.00           H  
ATOM   2668  HB1 ALA A 174      13.816 -22.164  62.955  0.00  0.00           H  
ATOM   2669  HB2 ALA A 174      12.257 -21.683  62.972  0.00  0.00           H  
ATOM   2670  HB3 ALA A 174      12.696 -22.993  62.105  0.00  0.00           H  
ATOM   2671  N   LEU A 175      10.769 -24.235  65.515  0.00  0.00           N  
ATOM   2672  CA  LEU A 175       9.409 -24.598  65.903  0.00  0.00           C  
ATOM   2673  C   LEU A 175       8.506 -23.428  66.285  0.00  0.00           C  
ATOM   2674  O   LEU A 175       7.293 -23.444  66.056  0.00  0.00           O  
ATOM   2675  CB  LEU A 175       9.452 -25.643  67.047  0.00  0.00           C  
ATOM   2676  CG  LEU A 175       8.074 -26.234  67.437  0.00  0.00           C  
ATOM   2677  CD1 LEU A 175       7.443 -27.079  66.321  0.00  0.00           C  
ATOM   2678  CD2 LEU A 175       8.189 -27.161  68.640  0.00  0.00           C  
ATOM   2679  H   LEU A 175      11.623 -24.649  66.015  0.00  0.00           H  
ATOM   2680  HA  LEU A 175       8.974 -25.091  65.118  0.00  0.00           H  
ATOM   2681  HB2 LEU A 175      10.019 -26.393  66.749  0.00  0.00           H  
ATOM   2682  HB3 LEU A 175       9.819 -25.200  67.847  0.00  0.00           H  
ATOM   2683  HG  LEU A 175       7.454 -25.474  67.667  0.00  0.00           H  
ATOM   2684 HD11 LEU A 175       7.312 -26.509  65.512  0.00  0.00           H  
ATOM   2685 HD12 LEU A 175       6.562 -27.429  66.633  0.00  0.00           H  
ATOM   2686 HD13 LEU A 175       8.051 -27.840  66.103  0.00  0.00           H  
ATOM   2687 HD21 LEU A 175       8.808 -27.916  68.423  0.00  0.00           H  
ATOM   2688 HD22 LEU A 175       8.548 -26.651  69.422  0.00  0.00           H  
ATOM   2689 HD23 LEU A 175       7.287 -27.526  68.868  0.00  0.00           H  
ATOM   2690  N   ASP A 176       9.080 -22.344  66.832  0.00  0.00           N  
ATOM   2691  CA  ASP A 176       8.354 -21.137  67.175  0.00  0.00           C  
ATOM   2692  C   ASP A 176       7.915 -20.374  65.917  0.00  0.00           C  
ATOM   2693  O   ASP A 176       6.936 -19.620  65.874  0.00  0.00           O  
ATOM   2694  CB  ASP A 176       9.279 -20.230  68.020  0.00  0.00           C  
ATOM   2695  CG  ASP A 176       9.628 -20.872  69.356  0.00  0.00           C  
ATOM   2696  OD1 ASP A 176       8.921 -21.816  69.782  0.00  0.00           O  
ATOM   2697  OD2 ASP A 176      10.638 -20.411  69.941  0.00  0.00           O1-
ATOM   2698  H   ASP A 176      10.115 -22.456  66.989  0.00  0.00           H  
ATOM   2699  HA  ASP A 176       7.511 -21.413  67.653  0.00  0.00           H  
ATOM   2700  HB2 ASP A 176      10.109 -20.086  67.507  0.00  0.00           H  
ATOM   2701  HB3 ASP A 176       8.801 -19.383  68.185  0.00  0.00           H  
ATOM   2702  N   ARG A 177       8.628 -20.572  64.790  0.00  0.00           N  
ATOM   2703  CA  ARG A 177       8.329 -19.894  63.544  0.00  0.00           C  
ATOM   2704  C   ARG A 177       7.494 -20.724  62.579  0.00  0.00           C  
ATOM   2705  O   ARG A 177       7.531 -20.513  61.369  0.00  0.00           O  
ATOM   2706  CB  ARG A 177       9.556 -19.231  62.862  0.00  0.00           C  
ATOM   2707  CG  ARG A 177      10.214 -18.111  63.701  0.00  0.00           C  
ATOM   2708  CD  ARG A 177      11.428 -17.504  62.985  0.00  0.00           C  
ATOM   2709  NE  ARG A 177      12.021 -16.460  63.888  0.00  0.00           N  
ATOM   2710  CZ  ARG A 177      13.111 -15.733  63.589  0.00  0.00           C  
ATOM   2711  NH1 ARG A 177      13.596 -14.870  64.480  0.00  0.00           N1+
ATOM   2712  NH2 ARG A 177      13.734 -15.857  62.425  0.00  0.00           N  
ATOM   2713  H   ARG A 177       9.410 -21.256  64.904  0.00  0.00           H  
ATOM   2714  HA  ARG A 177       7.819 -19.036  63.752  0.00  0.00           H  
ATOM   2715  HB2 ARG A 177      10.237 -19.933  62.705  0.00  0.00           H  
ATOM   2716  HB3 ARG A 177       9.255 -18.832  62.007  0.00  0.00           H  
ATOM   2717  HG2 ARG A 177       9.550 -17.388  63.855  0.00  0.00           H  
ATOM   2718  HG3 ARG A 177      10.522 -18.492  64.565  0.00  0.00           H  
ATOM   2719  HD2 ARG A 177      12.088 -18.205  62.841  0.00  0.00           H  
ATOM   2720  HD3 ARG A 177      11.123 -17.073  62.166  0.00  0.00           H  
ATOM   2721  HE  ARG A 177      11.569 -16.304  64.764  0.00  0.00           H  
ATOM   2722 HH11 ARG A 177      13.171 -14.773  65.371  0.00  0.00           H  
ATOM   2723 HH12 ARG A 177      14.402 -14.319  64.235  0.00  0.00           H  
ATOM   2724 HH21 ARG A 177      13.393 -16.530  61.752  0.00  0.00           H  
ATOM   2725 HH22 ARG A 177      14.519 -15.308  62.209  0.00  0.00           H  
ATOM   2726  N   CYS A 178       6.660 -21.646  63.107  0.00  0.00           N  
ATOM   2727  CA  CYS A 178       5.764 -22.462  62.300  0.00  0.00           C  
ATOM   2728  C   CYS A 178       4.481 -21.743  61.904  0.00  0.00           C  
ATOM   2729  O   CYS A 178       3.925 -20.937  62.645  0.00  0.00           O  
ATOM   2730  CB  CYS A 178       5.417 -23.790  63.025  0.00  0.00           C  
ATOM   2731  SG  CYS A 178       6.793 -24.979  63.050  0.00  0.00           S  
ATOM   2732  H   CYS A 178       6.721 -21.716  64.149  0.00  0.00           H  
ATOM   2733  HA  CYS A 178       6.253 -22.720  61.447  0.00  0.00           H  
ATOM   2734  HB2 CYS A 178       5.175 -23.570  63.960  0.00  0.00           H  
ATOM   2735  HB3 CYS A 178       4.653 -24.204  62.548  0.00  0.00           H  
ATOM   2736  N   SER A 179       3.991 -21.983  60.667  0.00  0.00           N  
ATOM   2737  CA  SER A 179       2.746 -21.392  60.193  0.00  0.00           C  
ATOM   2738  C   SER A 179       1.509 -22.081  60.740  0.00  0.00           C  
ATOM   2739  O   SER A 179       1.536 -23.217  61.209  0.00  0.00           O  
ATOM   2740  CB  SER A 179       2.696 -21.222  58.651  0.00  0.00           C  
ATOM   2741  OG  SER A 179       2.789 -22.459  57.959  0.00  0.00           O  
ATOM   2742  H   SER A 179       4.582 -22.621  60.096  0.00  0.00           H  
ATOM   2743  HA  SER A 179       2.725 -20.423  60.500  0.00  0.00           H  
ATOM   2744  HB2 SER A 179       1.832 -20.778  58.414  0.00  0.00           H  
ATOM   2745  HB3 SER A 179       3.459 -20.636  58.377  0.00  0.00           H  
ATOM   2746  HG  SER A 179       3.717 -22.817  58.043  0.00  0.00           H  
ATOM   2747  N   ARG A 180       0.381 -21.336  60.777  0.00  0.00           N  
ATOM   2748  CA  ARG A 180      -0.894 -21.873  61.192  0.00  0.00           C  
ATOM   2749  C   ARG A 180      -1.470 -22.837  60.182  0.00  0.00           C  
ATOM   2750  O   ARG A 180      -1.947 -23.906  60.556  0.00  0.00           O  
ATOM   2751  CB  ARG A 180      -1.891 -20.748  61.562  0.00  0.00           C  
ATOM   2752  CG  ARG A 180      -1.430 -19.793  62.695  0.00  0.00           C  
ATOM   2753  CD  ARG A 180      -0.879 -20.502  63.936  0.00  0.00           C  
ATOM   2754  NE  ARG A 180      -0.701 -19.521  65.050  0.00  0.00           N  
ATOM   2755  CZ  ARG A 180      -0.045 -19.790  66.193  0.00  0.00           C  
ATOM   2756  NH1 ARG A 180      -0.035 -18.895  67.173  0.00  0.00           N1+
ATOM   2757  NH2 ARG A 180       0.588 -20.937  66.407  0.00  0.00           N  
ATOM   2758  H   ARG A 180       0.527 -20.346  60.478  0.00  0.00           H  
ATOM   2759  HA  ARG A 180      -0.772 -22.362  62.074  0.00  0.00           H  
ATOM   2760  HB2 ARG A 180      -2.050 -20.193  60.749  0.00  0.00           H  
ATOM   2761  HB3 ARG A 180      -2.743 -21.172  61.857  0.00  0.00           H  
ATOM   2762  HG2 ARG A 180      -0.712 -19.190  62.335  0.00  0.00           H  
ATOM   2763  HG3 ARG A 180      -2.212 -19.230  62.979  0.00  0.00           H  
ATOM   2764  HD2 ARG A 180      -1.526 -21.187  64.218  0.00  0.00           H  
ATOM   2765  HD3 ARG A 180      -0.002 -20.888  63.711  0.00  0.00           H  
ATOM   2766  HE  ARG A 180      -1.096 -18.613  64.931  0.00  0.00           H  
ATOM   2767 HH11 ARG A 180      -0.523 -18.036  67.080  0.00  0.00           H  
ATOM   2768 HH12 ARG A 180       0.476 -19.102  68.018  0.00  0.00           H  
ATOM   2769 HH21 ARG A 180       0.560 -21.651  65.687  0.00  0.00           H  
ATOM   2770 HH22 ARG A 180       1.073 -21.106  67.234  0.00  0.00           H  
ATOM   2771  N   MET A 181      -1.397 -22.525  58.880  0.00  0.00           N  
ATOM   2772  CA  MET A 181      -1.904 -23.419  57.867  0.00  0.00           C  
ATOM   2773  C   MET A 181      -1.106 -24.695  57.651  0.00  0.00           C  
ATOM   2774  O   MET A 181      -1.647 -25.805  57.595  0.00  0.00           O  
ATOM   2775  CB  MET A 181      -1.936 -22.636  56.552  0.00  0.00           C  
ATOM   2776  CG  MET A 181      -2.813 -23.267  55.459  0.00  0.00           C  
ATOM   2777  SD  MET A 181      -4.125 -22.141  54.901  0.00  0.00           S  
ATOM   2778  CE  MET A 181      -3.011 -20.874  54.253  0.00  0.00           C  
ATOM   2779  H   MET A 181      -0.955 -21.608  58.683  0.00  0.00           H  
ATOM   2780  HA  MET A 181      -2.859 -23.693  58.133  0.00  0.00           H  
ATOM   2781  HB2 MET A 181      -2.282 -21.705  56.730  0.00  0.00           H  
ATOM   2782  HB3 MET A 181      -0.997 -22.558  56.191  0.00  0.00           H  
ATOM   2783  HG2 MET A 181      -2.212 -23.534  54.680  0.00  0.00           H  
ATOM   2784  HG3 MET A 181      -3.211 -24.131  55.825  0.00  0.00           H  
ATOM   2785  HE1 MET A 181      -3.531 -20.240  53.683  0.00  0.00           H  
ATOM   2786  HE2 MET A 181      -2.597 -20.381  55.016  0.00  0.00           H  
ATOM   2787  HE3 MET A 181      -2.299 -21.312  53.707  0.00  0.00           H  
ATOM   2788  N   ALA A 182       0.230 -24.566  57.542  0.00  0.00           N  
ATOM   2789  CA  ALA A 182       1.113 -25.683  57.303  0.00  0.00           C  
ATOM   2790  C   ALA A 182       2.066 -25.929  58.474  0.00  0.00           C  
ATOM   2791  O   ALA A 182       3.117 -25.299  58.528  0.00  0.00           O  
ATOM   2792  CB  ALA A 182       1.968 -25.384  56.064  0.00  0.00           C  
ATOM   2793  H   ALA A 182       0.562 -23.577  57.648  0.00  0.00           H  
ATOM   2794  HA  ALA A 182       0.559 -26.521  57.166  0.00  0.00           H  
ATOM   2795  HB1 ALA A 182       1.439 -25.589  55.243  0.00  0.00           H  
ATOM   2796  HB2 ALA A 182       2.788 -25.952  56.087  0.00  0.00           H  
ATOM   2797  HB3 ALA A 182       2.225 -24.420  56.068  0.00  0.00           H  
ATOM   2798  N   PRO A 183       1.851 -26.871  59.391  0.00  0.00           N  
ATOM   2799  CA  PRO A 183       2.545 -26.864  60.679  0.00  0.00           C  
ATOM   2800  C   PRO A 183       4.009 -27.276  60.597  0.00  0.00           C  
ATOM   2801  O   PRO A 183       4.720 -27.155  61.591  0.00  0.00           O  
ATOM   2802  CB  PRO A 183       1.761 -27.878  61.530  0.00  0.00           C  
ATOM   2803  CG  PRO A 183       0.389 -27.972  60.868  0.00  0.00           C  
ATOM   2804  CD  PRO A 183       0.710 -27.779  59.395  0.00  0.00           C  
ATOM   2805  HA  PRO A 183       2.457 -25.949  61.125  0.00  0.00           H  
ATOM   2806  HB2 PRO A 183       2.210 -28.772  61.524  0.00  0.00           H  
ATOM   2807  HB3 PRO A 183       1.669 -27.559  62.473  0.00  0.00           H  
ATOM   2808  HG2 PRO A 183      -0.008 -28.863  61.033  0.00  0.00           H  
ATOM   2809  HG3 PRO A 183      -0.200 -27.251  61.203  0.00  0.00           H  
ATOM   2810  HD2 PRO A 183       0.944 -28.655  58.964  0.00  0.00           H  
ATOM   2811  HD3 PRO A 183      -0.073 -27.378  58.909  0.00  0.00           H  
ATOM   2812  N   LEU A 184       4.466 -27.806  59.448  0.00  0.00           N  
ATOM   2813  CA  LEU A 184       5.844 -28.198  59.231  0.00  0.00           C  
ATOM   2814  C   LEU A 184       6.573 -27.199  58.328  0.00  0.00           C  
ATOM   2815  O   LEU A 184       7.799 -27.235  58.198  0.00  0.00           O  
ATOM   2816  CB  LEU A 184       5.900 -29.611  58.587  0.00  0.00           C  
ATOM   2817  CG  LEU A 184       5.646 -30.799  59.547  0.00  0.00           C  
ATOM   2818  CD1 LEU A 184       4.154 -31.114  59.772  0.00  0.00           C  
ATOM   2819  CD2 LEU A 184       6.358 -32.056  59.012  0.00  0.00           C  
ATOM   2820  H   LEU A 184       3.717 -27.909  58.714  0.00  0.00           H  
ATOM   2821  HA  LEU A 184       6.321 -28.222  60.119  0.00  0.00           H  
ATOM   2822  HB2 LEU A 184       5.204 -29.647  57.883  0.00  0.00           H  
ATOM   2823  HB3 LEU A 184       6.804 -29.730  58.202  0.00  0.00           H  
ATOM   2824  HG  LEU A 184       6.074 -30.589  60.437  0.00  0.00           H  
ATOM   2825 HD11 LEU A 184       3.708 -30.313  60.164  0.00  0.00           H  
ATOM   2826 HD12 LEU A 184       4.076 -31.886  60.398  0.00  0.00           H  
ATOM   2827 HD13 LEU A 184       3.734 -31.342  58.897  0.00  0.00           H  
ATOM   2828 HD21 LEU A 184       5.999 -32.274  58.108  0.00  0.00           H  
ATOM   2829 HD22 LEU A 184       7.337 -31.876  58.954  0.00  0.00           H  
ATOM   2830 HD23 LEU A 184       6.190 -32.816  59.635  0.00  0.00           H  
ATOM   2831  N   LEU A 185       5.864 -26.229  57.712  0.00  0.00           N  
ATOM   2832  CA  LEU A 185       6.482 -25.262  56.820  0.00  0.00           C  
ATOM   2833  C   LEU A 185       6.736 -23.953  57.551  0.00  0.00           C  
ATOM   2834  O   LEU A 185       5.946 -23.475  58.360  0.00  0.00           O  
ATOM   2835  CB  LEU A 185       5.639 -24.971  55.550  0.00  0.00           C  
ATOM   2836  CG  LEU A 185       5.417 -26.181  54.613  0.00  0.00           C  
ATOM   2837  CD1 LEU A 185       4.460 -25.819  53.467  0.00  0.00           C  
ATOM   2838  CD2 LEU A 185       6.727 -26.688  53.994  0.00  0.00           C  
ATOM   2839  H   LEU A 185       4.848 -26.243  57.937  0.00  0.00           H  
ATOM   2840  HA  LEU A 185       7.365 -25.628  56.508  0.00  0.00           H  
ATOM   2841  HB2 LEU A 185       4.748 -24.660  55.846  0.00  0.00           H  
ATOM   2842  HB3 LEU A 185       6.110 -24.276  55.030  0.00  0.00           H  
ATOM   2843  HG  LEU A 185       5.027 -26.930  55.144  0.00  0.00           H  
ATOM   2844 HD11 LEU A 185       3.581 -25.541  53.850  0.00  0.00           H  
ATOM   2845 HD12 LEU A 185       4.336 -26.617  52.880  0.00  0.00           H  
ATOM   2846 HD13 LEU A 185       4.851 -25.068  52.938  0.00  0.00           H  
ATOM   2847 HD21 LEU A 185       7.144 -25.954  53.461  0.00  0.00           H  
ATOM   2848 HD22 LEU A 185       7.348 -26.969  54.723  0.00  0.00           H  
ATOM   2849 HD23 LEU A 185       6.530 -27.466  53.400  0.00  0.00           H  
ATOM   2850  N   SER A 186       7.898 -23.327  57.293  0.00  0.00           N  
ATOM   2851  CA  SER A 186       8.217 -22.028  57.871  0.00  0.00           C  
ATOM   2852  C   SER A 186       7.420 -20.868  57.281  0.00  0.00           C  
ATOM   2853  O   SER A 186       7.146 -20.815  56.085  0.00  0.00           O  
ATOM   2854  CB  SER A 186       9.733 -21.733  57.766  0.00  0.00           C  
ATOM   2855  OG  SER A 186      10.103 -20.582  58.527  0.00  0.00           O  
ATOM   2856  H   SER A 186       8.531 -23.847  56.656  0.00  0.00           H  
ATOM   2857  HA  SER A 186       8.009 -22.069  58.868  0.00  0.00           H  
ATOM   2858  HB2 SER A 186      10.233 -22.522  58.109  0.00  0.00           H  
ATOM   2859  HB3 SER A 186       9.957 -21.573  56.809  0.00  0.00           H  
ATOM   2860  HG  SER A 186       9.483 -20.489  59.303  0.00  0.00           H  
ATOM   2861  N   ARG A 187       7.068 -19.862  58.119  0.00  0.00           N  
ATOM   2862  CA  ARG A 187       6.389 -18.650  57.670  0.00  0.00           C  
ATOM   2863  C   ARG A 187       7.200 -17.843  56.667  0.00  0.00           C  
ATOM   2864  O   ARG A 187       6.657 -17.278  55.717  0.00  0.00           O  
ATOM   2865  CB  ARG A 187       6.030 -17.715  58.855  0.00  0.00           C  
ATOM   2866  CG  ARG A 187       4.931 -18.294  59.765  0.00  0.00           C  
ATOM   2867  CD  ARG A 187       4.317 -17.291  60.749  0.00  0.00           C  
ATOM   2868  NE  ARG A 187       5.380 -16.835  61.705  0.00  0.00           N  
ATOM   2869  CZ  ARG A 187       5.634 -17.389  62.894  0.00  0.00           C  
ATOM   2870  NH1 ARG A 187       6.606 -16.894  63.657  0.00  0.00           N1+
ATOM   2871  NH2 ARG A 187       4.996 -18.466  63.349  0.00  0.00           N  
ATOM   2872  H   ARG A 187       7.330 -20.040  59.115  0.00  0.00           H  
ATOM   2873  HA  ARG A 187       5.509 -18.915  57.235  0.00  0.00           H  
ATOM   2874  HB2 ARG A 187       6.842 -17.586  59.400  0.00  0.00           H  
ATOM   2875  HB3 ARG A 187       5.701 -16.862  58.484  0.00  0.00           H  
ATOM   2876  HG2 ARG A 187       4.188 -18.657  59.190  0.00  0.00           H  
ATOM   2877  HG3 ARG A 187       5.318 -19.054  60.301  0.00  0.00           H  
ATOM   2878  HD2 ARG A 187       3.994 -16.517  60.246  0.00  0.00           H  
ATOM   2879  HD3 ARG A 187       3.612 -17.743  61.255  0.00  0.00           H  
ATOM   2880  HE  ARG A 187       5.939 -16.049  61.417  0.00  0.00           H  
ATOM   2881 HH11 ARG A 187       7.130 -16.106  63.360  0.00  0.00           H  
ATOM   2882 HH12 ARG A 187       6.801 -17.333  64.545  0.00  0.00           H  
ATOM   2883 HH21 ARG A 187       4.266 -18.876  62.774  0.00  0.00           H  
ATOM   2884 HH22 ARG A 187       5.210 -18.863  64.209  0.00  0.00           H  
ATOM   2885  N   SER A 188       8.534 -17.802  56.851  0.00  0.00           N  
ATOM   2886  CA  SER A 188       9.471 -17.147  55.946  0.00  0.00           C  
ATOM   2887  C   SER A 188       9.445 -17.741  54.548  0.00  0.00           C  
ATOM   2888  O   SER A 188       9.478 -17.012  53.558  0.00  0.00           O  
ATOM   2889  CB  SER A 188      10.929 -17.137  56.508  0.00  0.00           C  
ATOM   2890  OG  SER A 188      11.433 -18.444  56.803  0.00  0.00           O  
ATOM   2891  H   SER A 188       8.844 -18.298  57.729  0.00  0.00           H  
ATOM   2892  HA  SER A 188       9.205 -16.171  55.875  0.00  0.00           H  
ATOM   2893  HB2 SER A 188      11.521 -16.707  55.827  0.00  0.00           H  
ATOM   2894  HB3 SER A 188      10.934 -16.591  57.346  0.00  0.00           H  
ATOM   2895  HG  SER A 188      10.697 -18.999  57.182  0.00  0.00           H  
ATOM   2896  N   TYR A 189       9.326 -19.078  54.426  0.00  0.00           N  
ATOM   2897  CA  TYR A 189       9.164 -19.763  53.159  0.00  0.00           C  
ATOM   2898  C   TYR A 189       7.822 -19.456  52.505  0.00  0.00           C  
ATOM   2899  O   TYR A 189       7.768 -19.138  51.321  0.00  0.00           O  
ATOM   2900  CB  TYR A 189       9.337 -21.295  53.382  0.00  0.00           C  
ATOM   2901  CG  TYR A 189       9.118 -22.101  52.123  0.00  0.00           C  
ATOM   2902  CD1 TYR A 189      10.121 -22.205  51.150  0.00  0.00           C  
ATOM   2903  CD2 TYR A 189       7.873 -22.708  51.884  0.00  0.00           C  
ATOM   2904  CE1 TYR A 189       9.880 -22.908  49.960  0.00  0.00           C  
ATOM   2905  CE2 TYR A 189       7.631 -23.407  50.692  0.00  0.00           C  
ATOM   2906  CZ  TYR A 189       8.636 -23.501  49.728  0.00  0.00           C  
ATOM   2907  OH  TYR A 189       8.418 -24.204  48.526  0.00  0.00           O  
ATOM   2908  H   TYR A 189       9.363 -19.581  55.351  0.00  0.00           H  
ATOM   2909  HA  TYR A 189       9.895 -19.451  52.530  0.00  0.00           H  
ATOM   2910  HB2 TYR A 189      10.261 -21.448  53.704  0.00  0.00           H  
ATOM   2911  HB3 TYR A 189       8.672 -21.576  54.060  0.00  0.00           H  
ATOM   2912  HD1 TYR A 189      11.005 -21.781  51.299  0.00  0.00           H  
ATOM   2913  HD2 TYR A 189       7.157 -22.642  52.567  0.00  0.00           H  
ATOM   2914  HE1 TYR A 189      10.606 -22.986  49.273  0.00  0.00           H  
ATOM   2915  HE2 TYR A 189       6.745 -23.834  50.535  0.00  0.00           H  
ATOM   2916  HH  TYR A 189       7.641 -24.809  48.656  0.00  0.00           H  
ATOM   2917  N   LEU A 190       6.699 -19.507  53.247  0.00  0.00           N  
ATOM   2918  CA  LEU A 190       5.382 -19.253  52.676  0.00  0.00           C  
ATOM   2919  C   LEU A 190       5.201 -17.849  52.135  0.00  0.00           C  
ATOM   2920  O   LEU A 190       4.631 -17.658  51.061  0.00  0.00           O  
ATOM   2921  CB  LEU A 190       4.251 -19.555  53.682  0.00  0.00           C  
ATOM   2922  CG  LEU A 190       4.089 -21.045  54.060  0.00  0.00           C  
ATOM   2923  CD1 LEU A 190       2.868 -21.172  54.986  0.00  0.00           C  
ATOM   2924  CD2 LEU A 190       3.930 -21.981  52.843  0.00  0.00           C  
ATOM   2925  H   LEU A 190       6.860 -19.740  54.246  0.00  0.00           H  
ATOM   2926  HA  LEU A 190       5.234 -19.913  51.912  0.00  0.00           H  
ATOM   2927  HB2 LEU A 190       4.446 -19.060  54.516  0.00  0.00           H  
ATOM   2928  HB3 LEU A 190       3.399 -19.259  53.279  0.00  0.00           H  
ATOM   2929  HG  LEU A 190       4.897 -21.344  54.539  0.00  0.00           H  
ATOM   2930 HD11 LEU A 190       3.020 -20.621  55.804  0.00  0.00           H  
ATOM   2931 HD12 LEU A 190       2.749 -22.130  55.240  0.00  0.00           H  
ATOM   2932 HD13 LEU A 190       2.057 -20.846  54.504  0.00  0.00           H  
ATOM   2933 HD21 LEU A 190       3.119 -21.711  52.330  0.00  0.00           H  
ATOM   2934 HD22 LEU A 190       4.739 -21.903  52.266  0.00  0.00           H  
ATOM   2935 HD23 LEU A 190       3.831 -22.919  53.166  0.00  0.00           H  
ATOM   2936  N   ALA A 191       5.723 -16.829  52.840  0.00  0.00           N  
ATOM   2937  CA  ALA A 191       5.736 -15.474  52.336  0.00  0.00           C  
ATOM   2938  C   ALA A 191       6.560 -15.321  51.060  0.00  0.00           C  
ATOM   2939  O   ALA A 191       6.118 -14.696  50.094  0.00  0.00           O  
ATOM   2940  CB  ALA A 191       6.267 -14.537  53.438  0.00  0.00           C  
ATOM   2941  H   ALA A 191       6.108 -17.110  53.766  0.00  0.00           H  
ATOM   2942  HA  ALA A 191       4.782 -15.188  52.133  0.00  0.00           H  
ATOM   2943  HB1 ALA A 191       7.158 -14.865  53.742  0.00  0.00           H  
ATOM   2944  HB2 ALA A 191       5.626 -14.538  54.201  0.00  0.00           H  
ATOM   2945  HB3 ALA A 191       6.353 -13.616  53.068  0.00  0.00           H  
ATOM   2946  N   VAL A 192       7.752 -15.949  50.998  0.00  0.00           N  
ATOM   2947  CA  VAL A 192       8.560 -16.032  49.790  0.00  0.00           C  
ATOM   2948  C   VAL A 192       7.843 -16.766  48.666  0.00  0.00           C  
ATOM   2949  O   VAL A 192       7.727 -16.250  47.561  0.00  0.00           O  
ATOM   2950  CB  VAL A 192       9.906 -16.687  50.119  0.00  0.00           C  
ATOM   2951  CG1 VAL A 192      10.688 -17.146  48.865  0.00  0.00           C  
ATOM   2952  CG2 VAL A 192      10.731 -15.666  50.931  0.00  0.00           C  
ATOM   2953  H   VAL A 192       8.044 -16.376  51.913  0.00  0.00           H  
ATOM   2954  HA  VAL A 192       8.750 -15.089  49.474  0.00  0.00           H  
ATOM   2955  HB  VAL A 192       9.728 -17.517  50.655  0.00  0.00           H  
ATOM   2956 HG11 VAL A 192      11.049 -18.060  49.028  0.00  0.00           H  
ATOM   2957 HG12 VAL A 192      10.068 -17.157  48.086  0.00  0.00           H  
ATOM   2958 HG13 VAL A 192      11.434 -16.507  48.700  0.00  0.00           H  
ATOM   2959 HG21 VAL A 192      10.536 -15.796  51.899  0.00  0.00           H  
ATOM   2960 HG22 VAL A 192      10.471 -14.747  50.647  0.00  0.00           H  
ATOM   2961 HG23 VAL A 192      11.698 -15.822  50.751  0.00  0.00           H  
ATOM   2962  N   TRP A 193       7.276 -17.959  48.913  0.00  0.00           N  
ATOM   2963  CA  TRP A 193       6.600 -18.763  47.912  0.00  0.00           C  
ATOM   2964  C   TRP A 193       5.401 -18.057  47.282  0.00  0.00           C  
ATOM   2965  O   TRP A 193       5.280 -17.994  46.055  0.00  0.00           O  
ATOM   2966  CB  TRP A 193       6.172 -20.107  48.573  0.00  0.00           C  
ATOM   2967  CG  TRP A 193       5.381 -21.069  47.686  0.00  0.00           C  
ATOM   2968  CD1 TRP A 193       4.023 -21.250  47.614  0.00  0.00           C  
ATOM   2969  CD2 TRP A 193       5.964 -21.952  46.721  0.00  0.00           C  
ATOM   2970  CE2 TRP A 193       4.897 -22.674  46.120  0.00  0.00           C  
ATOM   2971  CE3 TRP A 193       7.278 -22.196  46.357  0.00  0.00           C  
ATOM   2972  NE1 TRP A 193       3.728 -22.212  46.673  0.00  0.00           N  
ATOM   2973  CZ2 TRP A 193       5.157 -23.655  45.175  0.00  0.00           C  
ATOM   2974  CZ3 TRP A 193       7.534 -23.179  45.395  0.00  0.00           C  
ATOM   2975  CH2 TRP A 193       6.485 -23.898  44.803  0.00  0.00           C  
ATOM   2976  H   TRP A 193       7.371 -18.260  49.920  0.00  0.00           H  
ATOM   2977  HA  TRP A 193       7.263 -18.953  47.166  0.00  0.00           H  
ATOM   2978  HB2 TRP A 193       6.992 -20.593  48.865  0.00  0.00           H  
ATOM   2979  HB3 TRP A 193       5.597 -19.904  49.362  0.00  0.00           H  
ATOM   2980  HD1 TRP A 193       3.350 -20.760  48.160  0.00  0.00           H  
ATOM   2981  HE1 TRP A 193       2.811 -22.525  46.431  0.00  0.00           H  
ATOM   2982  HE3 TRP A 193       8.036 -21.692  46.760  0.00  0.00           H  
ATOM   2983  HZ2 TRP A 193       4.404 -24.185  44.763  0.00  0.00           H  
ATOM   2984  HZ3 TRP A 193       8.473 -23.363  45.135  0.00  0.00           H  
ATOM   2985  HH2 TRP A 193       6.682 -24.583  44.117  0.00  0.00           H  
ATOM   2986  N   ALA A 194       4.528 -17.452  48.111  0.00  0.00           N  
ATOM   2987  CA  ALA A 194       3.369 -16.713  47.663  0.00  0.00           C  
ATOM   2988  C   ALA A 194       3.715 -15.458  46.876  0.00  0.00           C  
ATOM   2989  O   ALA A 194       3.142 -15.182  45.820  0.00  0.00           O  
ATOM   2990  CB  ALA A 194       2.505 -16.346  48.886  0.00  0.00           C  
ATOM   2991  H   ALA A 194       4.777 -17.573  49.128  0.00  0.00           H  
ATOM   2992  HA  ALA A 194       2.804 -17.318  47.067  0.00  0.00           H  
ATOM   2993  HB1 ALA A 194       3.051 -15.802  49.517  0.00  0.00           H  
ATOM   2994  HB2 ALA A 194       2.203 -17.184  49.333  0.00  0.00           H  
ATOM   2995  HB3 ALA A 194       1.716 -15.821  48.580  0.00  0.00           H  
ATOM   2996  N   LEU A 195       4.702 -14.661  47.331  0.00  0.00           N  
ATOM   2997  CA  LEU A 195       5.144 -13.507  46.577  0.00  0.00           C  
ATOM   2998  C   LEU A 195       5.868 -13.906  45.301  0.00  0.00           C  
ATOM   2999  O   LEU A 195       5.762 -13.227  44.284  0.00  0.00           O  
ATOM   3000  CB  LEU A 195       6.020 -12.558  47.429  0.00  0.00           C  
ATOM   3001  CG  LEU A 195       5.285 -11.886  48.614  0.00  0.00           C  
ATOM   3002  CD1 LEU A 195       6.280 -11.113  49.497  0.00  0.00           C  
ATOM   3003  CD2 LEU A 195       4.147 -10.944  48.172  0.00  0.00           C  
ATOM   3004  H   LEU A 195       5.097 -14.950  48.243  0.00  0.00           H  
ATOM   3005  HA  LEU A 195       4.335 -12.955  46.322  0.00  0.00           H  
ATOM   3006  HB2 LEU A 195       6.762 -13.089  47.807  0.00  0.00           H  
ATOM   3007  HB3 LEU A 195       6.348 -11.839  46.840  0.00  0.00           H  
ATOM   3008  HG  LEU A 195       4.842 -12.592  49.158  0.00  0.00           H  
ATOM   3009 HD11 LEU A 195       6.962 -11.748  49.853  0.00  0.00           H  
ATOM   3010 HD12 LEU A 195       5.785 -10.689  50.252  0.00  0.00           H  
ATOM   3011 HD13 LEU A 195       6.726 -10.410  48.947  0.00  0.00           H  
ATOM   3012 HD21 LEU A 195       4.527 -10.221  47.601  0.00  0.00           H  
ATOM   3013 HD22 LEU A 195       3.475 -11.467  47.655  0.00  0.00           H  
ATOM   3014 HD23 LEU A 195       3.720 -10.548  48.981  0.00  0.00           H  
ATOM   3015  N   SER A 196       6.589 -15.049  45.299  0.00  0.00           N  
ATOM   3016  CA  SER A 196       7.211 -15.551  44.078  0.00  0.00           C  
ATOM   3017  C   SER A 196       6.188 -15.929  43.033  0.00  0.00           C  
ATOM   3018  O   SER A 196       6.276 -15.462  41.887  0.00  0.00           O  
ATOM   3019  CB  SER A 196       8.136 -16.781  44.290  0.00  0.00           C  
ATOM   3020  OG  SER A 196       9.343 -16.406  44.948  0.00  0.00           O  
ATOM   3021  H   SER A 196       6.653 -15.516  46.218  0.00  0.00           H  
ATOM   3022  HA  SER A 196       7.790 -14.812  43.700  0.00  0.00           H  
ATOM   3023  HB2 SER A 196       7.652 -17.443  44.848  0.00  0.00           H  
ATOM   3024  HB3 SER A 196       8.354 -17.163  43.401  0.00  0.00           H  
ATOM   3025  HG  SER A 196       9.570 -15.465  44.708  0.00  0.00           H  
ATOM   3026  N   SER A 197       5.146 -16.715  43.343  0.00  0.00           N  
ATOM   3027  CA  SER A 197       4.128 -17.091  42.368  0.00  0.00           C  
ATOM   3028  C   SER A 197       3.302 -15.910  41.860  0.00  0.00           C  
ATOM   3029  O   SER A 197       3.031 -15.793  40.665  0.00  0.00           O  
ATOM   3030  CB  SER A 197       3.207 -18.232  42.886  0.00  0.00           C  
ATOM   3031  OG  SER A 197       2.458 -17.821  44.034  0.00  0.00           O  
ATOM   3032  H   SER A 197       5.131 -17.030  44.337  0.00  0.00           H  
ATOM   3033  HA  SER A 197       4.599 -17.504  41.567  0.00  0.00           H  
ATOM   3034  HB2 SER A 197       2.577 -18.480  42.160  0.00  0.00           H  
ATOM   3035  HB3 SER A 197       3.778 -19.007  43.132  0.00  0.00           H  
ATOM   3036  HG  SER A 197       2.851 -16.979  44.395  0.00  0.00           H  
ATOM   3037  N   LEU A 198       2.929 -14.968  42.749  0.00  0.00           N  
ATOM   3038  CA  LEU A 198       2.193 -13.764  42.398  0.00  0.00           C  
ATOM   3039  C   LEU A 198       2.941 -12.789  41.499  0.00  0.00           C  
ATOM   3040  O   LEU A 198       2.374 -12.246  40.547  0.00  0.00           O  
ATOM   3041  CB  LEU A 198       1.718 -13.034  43.677  0.00  0.00           C  
ATOM   3042  CG  LEU A 198       0.517 -13.713  44.371  0.00  0.00           C  
ATOM   3043  CD1 LEU A 198       0.340 -13.162  45.794  0.00  0.00           C  
ATOM   3044  CD2 LEU A 198      -0.786 -13.515  43.581  0.00  0.00           C  
ATOM   3045  H   LEU A 198       3.226 -15.191  43.735  0.00  0.00           H  
ATOM   3046  HA  LEU A 198       1.333 -14.042  41.917  0.00  0.00           H  
ATOM   3047  HB2 LEU A 198       2.465 -13.030  44.317  0.00  0.00           H  
ATOM   3048  HB3 LEU A 198       1.438 -12.128  43.421  0.00  0.00           H  
ATOM   3049  HG  LEU A 198       0.684 -14.693  44.416  0.00  0.00           H  
ATOM   3050 HD11 LEU A 198       1.168 -13.343  46.321  0.00  0.00           H  
ATOM   3051 HD12 LEU A 198      -0.440 -13.612  46.225  0.00  0.00           H  
ATOM   3052 HD13 LEU A 198       0.178 -12.178  45.747  0.00  0.00           H  
ATOM   3053 HD21 LEU A 198      -0.977 -12.539  43.503  0.00  0.00           H  
ATOM   3054 HD22 LEU A 198      -0.681 -13.912  42.672  0.00  0.00           H  
ATOM   3055 HD23 LEU A 198      -1.533 -13.968  44.063  0.00  0.00           H  
ATOM   3056  N   LEU A 199       4.246 -12.537  41.732  0.00  0.00           N  
ATOM   3057  CA  LEU A 199       5.024 -11.670  40.860  0.00  0.00           C  
ATOM   3058  C   LEU A 199       5.209 -12.253  39.461  0.00  0.00           C  
ATOM   3059  O   LEU A 199       5.233 -11.527  38.465  0.00  0.00           O  
ATOM   3060  CB  LEU A 199       6.399 -11.310  41.478  0.00  0.00           C  
ATOM   3061  CG  LEU A 199       6.349 -10.417  42.745  0.00  0.00           C  
ATOM   3062  CD1 LEU A 199       7.755 -10.287  43.360  0.00  0.00           C  
ATOM   3063  CD2 LEU A 199       5.766  -9.014  42.488  0.00  0.00           C  
ATOM   3064  H   LEU A 199       4.628 -13.010  42.571  0.00  0.00           H  
ATOM   3065  HA  LEU A 199       4.540 -10.783  40.771  0.00  0.00           H  
ATOM   3066  HB2 LEU A 199       6.846 -12.155  41.733  0.00  0.00           H  
ATOM   3067  HB3 LEU A 199       6.919 -10.821  40.794  0.00  0.00           H  
ATOM   3068  HG  LEU A 199       5.738 -10.836  43.407  0.00  0.00           H  
ATOM   3069 HD11 LEU A 199       8.087 -11.194  43.609  0.00  0.00           H  
ATOM   3070 HD12 LEU A 199       7.703  -9.710  44.172  0.00  0.00           H  
ATOM   3071 HD13 LEU A 199       8.367  -9.874  42.689  0.00  0.00           H  
ATOM   3072 HD21 LEU A 199       6.330  -8.546  41.811  0.00  0.00           H  
ATOM   3073 HD22 LEU A 199       4.834  -9.106  42.147  0.00  0.00           H  
ATOM   3074 HD23 LEU A 199       5.765  -8.500  43.342  0.00  0.00           H  
ATOM   3075  N   VAL A 200       5.284 -13.597  39.355  0.00  0.00           N  
ATOM   3076  CA  VAL A 200       5.268 -14.326  38.097  0.00  0.00           C  
ATOM   3077  C   VAL A 200       3.957 -14.112  37.335  0.00  0.00           C  
ATOM   3078  O   VAL A 200       3.970 -13.849  36.130  0.00  0.00           O  
ATOM   3079  CB  VAL A 200       5.575 -15.808  38.333  0.00  0.00           C  
ATOM   3080  CG1 VAL A 200       5.548 -16.626  37.039  0.00  0.00           C  
ATOM   3081  CG2 VAL A 200       7.009 -15.965  38.863  0.00  0.00           C  
ATOM   3082  H   VAL A 200       5.357 -14.078  40.293  0.00  0.00           H  
ATOM   3083  HA  VAL A 200       6.018 -13.978  37.518  0.00  0.00           H  
ATOM   3084  HB  VAL A 200       4.856 -16.183  38.923  0.00  0.00           H  
ATOM   3085 HG11 VAL A 200       4.680 -16.472  36.570  0.00  0.00           H  
ATOM   3086 HG12 VAL A 200       6.303 -16.339  36.452  0.00  0.00           H  
ATOM   3087 HG13 VAL A 200       5.643 -17.595  37.260  0.00  0.00           H  
ATOM   3088 HG21 VAL A 200       7.154 -16.917  39.123  0.00  0.00           H  
ATOM   3089 HG22 VAL A 200       7.126 -15.372  39.656  0.00  0.00           H  
ATOM   3090 HG23 VAL A 200       7.649 -15.705  38.144  0.00  0.00           H  
ATOM   3091  N   PHE A 201       2.787 -14.129  38.021  0.00  0.00           N  
ATOM   3092  CA  PHE A 201       1.494 -13.783  37.431  0.00  0.00           C  
ATOM   3093  C   PHE A 201       1.453 -12.357  36.895  0.00  0.00           C  
ATOM   3094  O   PHE A 201       0.995 -12.120  35.777  0.00  0.00           O  
ATOM   3095  CB  PHE A 201       0.303 -13.980  38.429  0.00  0.00           C  
ATOM   3096  CG  PHE A 201       0.114 -15.397  38.923  0.00  0.00           C  
ATOM   3097  CD1 PHE A 201       0.589 -16.525  38.235  0.00  0.00           C  
ATOM   3098  CD2 PHE A 201      -0.610 -15.606  40.110  0.00  0.00           C  
ATOM   3099  CE1 PHE A 201       0.388 -17.813  38.736  0.00  0.00           C  
ATOM   3100  CE2 PHE A 201      -0.827 -16.895  40.614  0.00  0.00           C  
ATOM   3101  CZ  PHE A 201      -0.324 -18.005  39.926  0.00  0.00           C  
ATOM   3102  H   PHE A 201       2.900 -14.416  39.023  0.00  0.00           H  
ATOM   3103  HA  PHE A 201       1.361 -14.397  36.637  0.00  0.00           H  
ATOM   3104  HB2 PHE A 201       0.481 -13.400  39.209  0.00  0.00           H  
ATOM   3105  HB3 PHE A 201      -0.519 -13.704  37.955  0.00  0.00           H  
ATOM   3106  HD1 PHE A 201       1.078 -16.406  37.377  0.00  0.00           H  
ATOM   3107  HD2 PHE A 201      -0.976 -14.817  40.603  0.00  0.00           H  
ATOM   3108  HE1 PHE A 201       0.758 -18.603  38.235  0.00  0.00           H  
ATOM   3109  HE2 PHE A 201      -1.346 -17.016  41.469  0.00  0.00           H  
ATOM   3110  HZ  PHE A 201      -0.468 -18.923  40.276  0.00  0.00           H  
ATOM   3111  N   LEU A 202       1.975 -11.373  37.647  0.00  0.00           N  
ATOM   3112  CA  LEU A 202       2.022  -9.989  37.211  0.00  0.00           C  
ATOM   3113  C   LEU A 202       2.900  -9.733  35.996  0.00  0.00           C  
ATOM   3114  O   LEU A 202       2.485  -9.063  35.046  0.00  0.00           O  
ATOM   3115  CB  LEU A 202       2.515  -9.107  38.379  0.00  0.00           C  
ATOM   3116  CG  LEU A 202       2.549  -7.585  38.096  0.00  0.00           C  
ATOM   3117  CD1 LEU A 202       1.169  -7.013  37.723  0.00  0.00           C  
ATOM   3118  CD2 LEU A 202       3.116  -6.826  39.308  0.00  0.00           C  
ATOM   3119  H   LEU A 202       2.342 -11.699  38.571  0.00  0.00           H  
ATOM   3120  HA  LEU A 202       1.070  -9.691  36.983  0.00  0.00           H  
ATOM   3121  HB2 LEU A 202       1.904  -9.248  39.145  0.00  0.00           H  
ATOM   3122  HB3 LEU A 202       3.438  -9.384  38.601  0.00  0.00           H  
ATOM   3123  HG  LEU A 202       3.191  -7.414  37.341  0.00  0.00           H  
ATOM   3124 HD11 LEU A 202       0.838  -7.471  36.901  0.00  0.00           H  
ATOM   3125 HD12 LEU A 202       1.257  -6.034  37.554  0.00  0.00           H  
ATOM   3126 HD13 LEU A 202       0.536  -7.171  38.478  0.00  0.00           H  
ATOM   3127 HD21 LEU A 202       2.537  -6.999  40.102  0.00  0.00           H  
ATOM   3128 HD22 LEU A 202       4.043  -7.146  39.489  0.00  0.00           H  
ATOM   3129 HD23 LEU A 202       3.129  -5.850  39.105  0.00  0.00           H  
ATOM   3130  N   LEU A 203       4.127 -10.293  35.955  0.00  0.00           N  
ATOM   3131  CA  LEU A 203       4.960 -10.191  34.766  0.00  0.00           C  
ATOM   3132  C   LEU A 203       4.334 -10.889  33.567  0.00  0.00           C  
ATOM   3133  O   LEU A 203       4.352 -10.344  32.462  0.00  0.00           O  
ATOM   3134  CB  LEU A 203       6.424 -10.655  34.996  0.00  0.00           C  
ATOM   3135  CG  LEU A 203       7.273  -9.740  35.918  0.00  0.00           C  
ATOM   3136  CD1 LEU A 203       8.645 -10.384  36.190  0.00  0.00           C  
ATOM   3137  CD2 LEU A 203       7.496  -8.327  35.340  0.00  0.00           C  
ATOM   3138  H   LEU A 203       4.404 -10.783  36.820  0.00  0.00           H  
ATOM   3139  HA  LEU A 203       5.078  -9.212  34.538  0.00  0.00           H  
ATOM   3140  HB2 LEU A 203       6.394 -11.549  35.417  0.00  0.00           H  
ATOM   3141  HB3 LEU A 203       6.873 -10.684  34.117  0.00  0.00           H  
ATOM   3142  HG  LEU A 203       6.790  -9.618  36.778  0.00  0.00           H  
ATOM   3143 HD11 LEU A 203       8.508 -11.266  36.636  0.00  0.00           H  
ATOM   3144 HD12 LEU A 203       9.175  -9.782  36.783  0.00  0.00           H  
ATOM   3145 HD13 LEU A 203       9.122 -10.513  35.323  0.00  0.00           H  
ATOM   3146 HD21 LEU A 203       7.972  -8.405  34.468  0.00  0.00           H  
ATOM   3147 HD22 LEU A 203       6.611  -7.888  35.207  0.00  0.00           H  
ATOM   3148 HD23 LEU A 203       8.046  -7.797  35.981  0.00  0.00           H  
ATOM   3149  N   MET A 204       3.696 -12.065  33.732  0.00  0.00           N  
ATOM   3150  CA  MET A 204       2.965 -12.717  32.656  0.00  0.00           C  
ATOM   3151  C   MET A 204       1.830 -11.884  32.085  0.00  0.00           C  
ATOM   3152  O   MET A 204       1.689 -11.793  30.868  0.00  0.00           O  
ATOM   3153  CB  MET A 204       2.403 -14.096  33.079  0.00  0.00           C  
ATOM   3154  CG  MET A 204       3.469 -15.206  33.030  0.00  0.00           C  
ATOM   3155  SD  MET A 204       2.817 -16.899  33.143  0.00  0.00           S  
ATOM   3156  CE  MET A 204       2.269 -16.768  34.854  0.00  0.00           C  
ATOM   3157  H   MET A 204       3.777 -12.457  34.695  0.00  0.00           H  
ATOM   3158  HA  MET A 204       3.623 -12.908  31.900  0.00  0.00           H  
ATOM   3159  HB2 MET A 204       2.058 -14.032  34.013  0.00  0.00           H  
ATOM   3160  HB3 MET A 204       1.660 -14.346  32.461  0.00  0.00           H  
ATOM   3161  HG2 MET A 204       4.014 -15.084  32.161  0.00  0.00           H  
ATOM   3162  HG3 MET A 204       4.149 -15.027  33.787  0.00  0.00           H  
ATOM   3163  HE1 MET A 204       2.895 -16.173  35.357  0.00  0.00           H  
ATOM   3164  HE2 MET A 204       1.347 -16.383  34.877  0.00  0.00           H  
ATOM   3165  HE3 MET A 204       2.263 -17.677  35.270  0.00  0.00           H  
ATOM   3166  N   VAL A 205       1.029 -11.200  32.928  0.00  0.00           N  
ATOM   3167  CA  VAL A 205       0.015 -10.259  32.460  0.00  0.00           C  
ATOM   3168  C   VAL A 205       0.638  -9.145  31.649  0.00  0.00           C  
ATOM   3169  O   VAL A 205       0.180  -8.836  30.545  0.00  0.00           O  
ATOM   3170  CB  VAL A 205      -0.774  -9.683  33.634  0.00  0.00           C  
ATOM   3171  CG1 VAL A 205      -1.644  -8.462  33.247  0.00  0.00           C  
ATOM   3172  CG2 VAL A 205      -1.681 -10.795  34.199  0.00  0.00           C  
ATOM   3173  H   VAL A 205       1.202 -11.406  33.935  0.00  0.00           H  
ATOM   3174  HA  VAL A 205      -0.625 -10.763  31.865  0.00  0.00           H  
ATOM   3175  HB  VAL A 205      -0.121  -9.351  34.321  0.00  0.00           H  
ATOM   3176 HG11 VAL A 205      -1.048  -7.681  33.086  0.00  0.00           H  
ATOM   3177 HG12 VAL A 205      -2.153  -8.680  32.420  0.00  0.00           H  
ATOM   3178 HG13 VAL A 205      -2.272  -8.266  33.994  0.00  0.00           H  
ATOM   3179 HG21 VAL A 205      -2.625 -10.597  33.947  0.00  0.00           H  
ATOM   3180 HG22 VAL A 205      -1.586 -10.812  35.191  0.00  0.00           H  
ATOM   3181 HG23 VAL A 205      -1.397 -11.668  33.811  0.00  0.00           H  
ATOM   3182  N   ALA A 206       1.763  -8.572  32.111  0.00  0.00           N  
ATOM   3183  CA  ALA A 206       2.496  -7.582  31.356  0.00  0.00           C  
ATOM   3184  C   ALA A 206       2.957  -8.062  29.979  0.00  0.00           C  
ATOM   3185  O   ALA A 206       2.835  -7.322  29.001  0.00  0.00           O  
ATOM   3186  CB  ALA A 206       3.703  -7.092  32.178  0.00  0.00           C  
ATOM   3187  H   ALA A 206       2.049  -8.910  33.057  0.00  0.00           H  
ATOM   3188  HA  ALA A 206       1.902  -6.762  31.221  0.00  0.00           H  
ATOM   3189  HB1 ALA A 206       3.562  -6.137  32.425  0.00  0.00           H  
ATOM   3190  HB2 ALA A 206       4.529  -7.182  31.628  0.00  0.00           H  
ATOM   3191  HB3 ALA A 206       3.782  -7.647  33.002  0.00  0.00           H  
ATOM   3192  N   VAL A 207       3.443  -9.311  29.835  0.00  0.00           N  
ATOM   3193  CA  VAL A 207       3.811  -9.902  28.549  0.00  0.00           C  
ATOM   3194  C   VAL A 207       2.665  -9.905  27.542  0.00  0.00           C  
ATOM   3195  O   VAL A 207       2.812  -9.402  26.428  0.00  0.00           O  
ATOM   3196  CB  VAL A 207       4.314 -11.336  28.736  0.00  0.00           C  
ATOM   3197  CG1 VAL A 207       4.558 -12.065  27.398  0.00  0.00           C  
ATOM   3198  CG2 VAL A 207       5.637 -11.332  29.525  0.00  0.00           C  
ATOM   3199  H   VAL A 207       3.534  -9.829  30.746  0.00  0.00           H  
ATOM   3200  HA  VAL A 207       4.568  -9.351  28.157  0.00  0.00           H  
ATOM   3201  HB  VAL A 207       3.602 -11.858  29.213  0.00  0.00           H  
ATOM   3202 HG11 VAL A 207       5.535 -12.062  27.201  0.00  0.00           H  
ATOM   3203 HG12 VAL A 207       4.229 -13.002  27.476  0.00  0.00           H  
ATOM   3204 HG13 VAL A 207       4.063 -11.589  26.676  0.00  0.00           H  
ATOM   3205 HG21 VAL A 207       5.694 -12.171  30.060  0.00  0.00           H  
ATOM   3206 HG22 VAL A 207       5.648 -10.538  30.128  0.00  0.00           H  
ATOM   3207 HG23 VAL A 207       6.395 -11.284  28.880  0.00  0.00           H  
ATOM   3208  N   TYR A 208       1.470 -10.404  27.924  0.00  0.00           N  
ATOM   3209  CA  TYR A 208       0.297 -10.403  27.057  0.00  0.00           C  
ATOM   3210  C   TYR A 208      -0.231  -9.008  26.783  0.00  0.00           C  
ATOM   3211  O   TYR A 208      -0.589  -8.688  25.655  0.00  0.00           O  
ATOM   3212  CB  TYR A 208      -0.858 -11.296  27.571  0.00  0.00           C  
ATOM   3213  CG  TYR A 208      -0.429 -12.737  27.641  0.00  0.00           C  
ATOM   3214  CD1 TYR A 208      -0.319 -13.540  26.491  0.00  0.00           C  
ATOM   3215  CD2 TYR A 208      -0.152 -13.308  28.888  0.00  0.00           C  
ATOM   3216  CE1 TYR A 208       0.055 -14.890  26.601  0.00  0.00           C  
ATOM   3217  CE2 TYR A 208       0.272 -14.637  28.995  0.00  0.00           C  
ATOM   3218  CZ  TYR A 208       0.356 -15.436  27.852  0.00  0.00           C  
ATOM   3219  OH  TYR A 208       0.726 -16.793  27.942  0.00  0.00           O  
ATOM   3220  H   TYR A 208       1.467 -10.789  28.895  0.00  0.00           H  
ATOM   3221  HA  TYR A 208       0.561 -10.821  26.170  0.00  0.00           H  
ATOM   3222  HB2 TYR A 208      -1.099 -10.989  28.473  0.00  0.00           H  
ATOM   3223  HB3 TYR A 208      -1.606 -11.217  26.938  0.00  0.00           H  
ATOM   3224  HD1 TYR A 208      -0.506 -13.154  25.598  0.00  0.00           H  
ATOM   3225  HD2 TYR A 208      -0.257 -12.761  29.713  0.00  0.00           H  
ATOM   3226  HE1 TYR A 208       0.107 -15.460  25.780  0.00  0.00           H  
ATOM   3227  HE2 TYR A 208       0.514 -15.015  29.886  0.00  0.00           H  
ATOM   3228  HH  TYR A 208       1.369 -16.989  27.211  0.00  0.00           H  
ATOM   3229  N   THR A 209      -0.238  -8.117  27.798  0.00  0.00           N  
ATOM   3230  CA  THR A 209      -0.624  -6.709  27.671  0.00  0.00           C  
ATOM   3231  C   THR A 209       0.209  -5.993  26.639  0.00  0.00           C  
ATOM   3232  O   THR A 209      -0.328  -5.283  25.793  0.00  0.00           O  
ATOM   3233  CB  THR A 209      -0.550  -5.963  29.000  0.00  0.00           C  
ATOM   3234  CG2 THR A 209      -0.898  -4.471  28.912  0.00  0.00           C  
ATOM   3235  OG1 THR A 209      -1.532  -6.499  29.864  0.00  0.00           O  
ATOM   3236  H   THR A 209       0.068  -8.539  28.717  0.00  0.00           H  
ATOM   3237  HA  THR A 209      -1.594  -6.675  27.387  0.00  0.00           H  
ATOM   3238  HB  THR A 209       0.367  -6.118  29.415  0.00  0.00           H  
ATOM   3239  HG1 THR A 209      -1.200  -7.343  30.306  0.00  0.00           H  
ATOM   3240 HG21 THR A 209      -1.641  -4.263  29.550  0.00  0.00           H  
ATOM   3241 HG22 THR A 209      -1.187  -4.250  27.979  0.00  0.00           H  
ATOM   3242 HG23 THR A 209      -0.093  -3.926  29.150  0.00  0.00           H  
ATOM   3243  N   ARG A 210       1.535  -6.235  26.613  0.00  0.00           N  
ATOM   3244  CA  ARG A 210       2.428  -5.746  25.575  0.00  0.00           C  
ATOM   3245  C   ARG A 210       2.079  -6.271  24.182  0.00  0.00           C  
ATOM   3246  O   ARG A 210       2.129  -5.520  23.209  0.00  0.00           O  
ATOM   3247  CB  ARG A 210       3.908  -6.081  25.917  0.00  0.00           C  
ATOM   3248  CG  ARG A 210       4.456  -5.313  27.141  0.00  0.00           C  
ATOM   3249  CD  ARG A 210       5.843  -5.803  27.578  0.00  0.00           C  
ATOM   3250  NE  ARG A 210       6.218  -5.048  28.823  0.00  0.00           N  
ATOM   3251  CZ  ARG A 210       7.343  -5.253  29.530  0.00  0.00           C  
ATOM   3252  NH1 ARG A 210       7.580  -4.527  30.622  0.00  0.00           N1+
ATOM   3253  NH2 ARG A 210       8.237  -6.163  29.170  0.00  0.00           N  
ATOM   3254  H   ARG A 210       1.865  -6.818  27.425  0.00  0.00           H  
ATOM   3255  HA  ARG A 210       2.381  -4.731  25.553  0.00  0.00           H  
ATOM   3256  HB2 ARG A 210       3.965  -7.049  26.114  0.00  0.00           H  
ATOM   3257  HB3 ARG A 210       4.465  -5.843  25.135  0.00  0.00           H  
ATOM   3258  HG2 ARG A 210       4.527  -4.344  26.912  0.00  0.00           H  
ATOM   3259  HG3 ARG A 210       3.829  -5.434  27.908  0.00  0.00           H  
ATOM   3260  HD2 ARG A 210       5.787  -6.750  27.792  0.00  0.00           H  
ATOM   3261  HD3 ARG A 210       6.483  -5.589  26.878  0.00  0.00           H  
ATOM   3262  HE  ARG A 210       5.579  -4.346  29.139  0.00  0.00           H  
ATOM   3263 HH11 ARG A 210       6.924  -3.850  30.929  0.00  0.00           H  
ATOM   3264 HH12 ARG A 210       8.435  -4.679  31.130  0.00  0.00           H  
ATOM   3265 HH21 ARG A 210       8.060  -6.732  28.354  0.00  0.00           H  
ATOM   3266 HH22 ARG A 210       9.064  -6.292  29.683  0.00  0.00           H  
ATOM   3267  N   ILE A 211       1.691  -7.557  24.049  0.00  0.00           N  
ATOM   3268  CA  ILE A 211       1.262  -8.148  22.785  0.00  0.00           C  
ATOM   3269  C   ILE A 211      -0.060  -7.572  22.293  0.00  0.00           C  
ATOM   3270  O   ILE A 211      -0.152  -7.077  21.171  0.00  0.00           O  
ATOM   3271  CB  ILE A 211       1.140  -9.670  22.928  0.00  0.00           C  
ATOM   3272  CG1 ILE A 211       2.529 -10.299  23.213  0.00  0.00           C  
ATOM   3273  CG2 ILE A 211       0.503 -10.317  21.672  0.00  0.00           C  
ATOM   3274  CD1 ILE A 211       2.460 -11.708  23.826  0.00  0.00           C  
ATOM   3275  H   ILE A 211       1.727  -8.097  24.949  0.00  0.00           H  
ATOM   3276  HA  ILE A 211       1.960  -7.891  22.102  0.00  0.00           H  
ATOM   3277  HB  ILE A 211       0.559  -9.867  23.708  0.00  0.00           H  
ATOM   3278 HG12 ILE A 211       3.031 -10.348  22.357  0.00  0.00           H  
ATOM   3279 HG13 ILE A 211       3.014  -9.704  23.846  0.00  0.00           H  
ATOM   3280 HG21 ILE A 211      -0.382  -9.892  21.520  0.00  0.00           H  
ATOM   3281 HG22 ILE A 211       0.401 -11.291  21.843  0.00  0.00           H  
ATOM   3282 HG23 ILE A 211       1.108 -10.157  20.900  0.00  0.00           H  
ATOM   3283 HD11 ILE A 211       1.969 -11.656  24.690  0.00  0.00           H  
ATOM   3284 HD12 ILE A 211       3.387 -12.036  23.976  0.00  0.00           H  
ATOM   3285 HD13 ILE A 211       1.981 -12.308  23.193  0.00  0.00           H  
ATOM   3286  N   PHE A 212      -1.113  -7.550  23.141  0.00  0.00           N  
ATOM   3287  CA  PHE A 212      -2.414  -6.992  22.794  0.00  0.00           C  
ATOM   3288  C   PHE A 212      -2.339  -5.512  22.464  0.00  0.00           C  
ATOM   3289  O   PHE A 212      -2.957  -5.065  21.500  0.00  0.00           O  
ATOM   3290  CB  PHE A 212      -3.472  -7.181  23.918  0.00  0.00           C  
ATOM   3291  CG  PHE A 212      -4.011  -8.582  23.948  0.00  0.00           C  
ATOM   3292  CD1 PHE A 212      -4.911  -9.034  22.968  0.00  0.00           C  
ATOM   3293  CD2 PHE A 212      -3.656  -9.449  24.986  0.00  0.00           C  
ATOM   3294  CE1 PHE A 212      -5.419 -10.339  23.014  0.00  0.00           C  
ATOM   3295  CE2 PHE A 212      -4.166 -10.746  25.044  0.00  0.00           C  
ATOM   3296  CZ  PHE A 212      -5.054 -11.197  24.059  0.00  0.00           C  
ATOM   3297  H   PHE A 212      -0.901  -7.975  24.076  0.00  0.00           H  
ATOM   3298  HA  PHE A 212      -2.721  -7.465  21.953  0.00  0.00           H  
ATOM   3299  HB2 PHE A 212      -3.027  -6.999  24.770  0.00  0.00           H  
ATOM   3300  HB3 PHE A 212      -4.209  -6.566  23.729  0.00  0.00           H  
ATOM   3301  HD1 PHE A 212      -5.189  -8.428  22.237  0.00  0.00           H  
ATOM   3302  HD2 PHE A 212      -3.027  -9.134  25.696  0.00  0.00           H  
ATOM   3303  HE1 PHE A 212      -6.045 -10.652  22.295  0.00  0.00           H  
ATOM   3304  HE2 PHE A 212      -3.894 -11.359  25.800  0.00  0.00           H  
ATOM   3305  HZ  PHE A 212      -5.423 -12.117  24.098  0.00  0.00           H  
ATOM   3306  N   PHE A 213      -1.562  -4.714  23.222  0.00  0.00           N  
ATOM   3307  CA  PHE A 213      -1.339  -3.304  22.964  0.00  0.00           C  
ATOM   3308  C   PHE A 213      -0.715  -3.041  21.589  0.00  0.00           C  
ATOM   3309  O   PHE A 213      -1.181  -2.197  20.825  0.00  0.00           O  
ATOM   3310  CB  PHE A 213      -0.431  -2.764  24.105  0.00  0.00           C  
ATOM   3311  CG  PHE A 213      -0.163  -1.297  24.002  0.00  0.00           C  
ATOM   3312  CD1 PHE A 213       1.043  -0.834  23.456  0.00  0.00           C  
ATOM   3313  CD2 PHE A 213      -1.120  -0.374  24.440  0.00  0.00           C  
ATOM   3314  CE1 PHE A 213       1.290   0.539  23.347  0.00  0.00           C  
ATOM   3315  CE2 PHE A 213      -0.878   1.000  24.334  0.00  0.00           C  
ATOM   3316  CZ  PHE A 213       0.328   1.458  23.788  0.00  0.00           C  
ATOM   3317  H   PHE A 213      -1.123  -5.223  24.037  0.00  0.00           H  
ATOM   3318  HA  PHE A 213      -2.247  -2.853  22.956  0.00  0.00           H  
ATOM   3319  HB2 PHE A 213      -0.897  -2.941  24.954  0.00  0.00           H  
ATOM   3320  HB3 PHE A 213       0.425  -3.247  24.046  0.00  0.00           H  
ATOM   3321  HD1 PHE A 213       1.725  -1.479  23.144  0.00  0.00           H  
ATOM   3322  HD2 PHE A 213      -1.977  -0.697  24.828  0.00  0.00           H  
ATOM   3323  HE1 PHE A 213       2.155   0.859  22.955  0.00  0.00           H  
ATOM   3324  HE2 PHE A 213      -1.574   1.657  24.653  0.00  0.00           H  
ATOM   3325  HZ  PHE A 213       0.505   2.435  23.711  0.00  0.00           H  
ATOM   3326  N   TYR A 214       0.327  -3.800  21.220  0.00  0.00           N  
ATOM   3327  CA  TYR A 214       1.006  -3.738  19.946  0.00  0.00           C  
ATOM   3328  C   TYR A 214       0.109  -4.143  18.787  0.00  0.00           C  
ATOM   3329  O   TYR A 214       0.054  -3.469  17.757  0.00  0.00           O  
ATOM   3330  CB  TYR A 214       2.222  -4.668  20.140  0.00  0.00           C  
ATOM   3331  CG  TYR A 214       3.160  -4.847  18.981  0.00  0.00           C  
ATOM   3332  CD1 TYR A 214       4.061  -3.825  18.620  0.00  0.00           C  
ATOM   3333  CD2 TYR A 214       3.261  -6.114  18.371  0.00  0.00           C  
ATOM   3334  CE1 TYR A 214       5.189  -4.140  17.842  0.00  0.00           C  
ATOM   3335  CE2 TYR A 214       4.358  -6.408  17.537  0.00  0.00           C  
ATOM   3336  CZ  TYR A 214       5.310  -5.413  17.313  0.00  0.00           C  
ATOM   3337  OH  TYR A 214       6.273  -5.566  16.332  0.00  0.00           O  
ATOM   3338  H   TYR A 214       0.620  -4.483  21.987  0.00  0.00           H  
ATOM   3339  HA  TYR A 214       1.306  -2.781  19.788  0.00  0.00           H  
ATOM   3340  HB2 TYR A 214       2.752  -4.312  20.928  0.00  0.00           H  
ATOM   3341  HB3 TYR A 214       1.866  -5.580  20.404  0.00  0.00           H  
ATOM   3342  HD1 TYR A 214       3.903  -2.897  18.909  0.00  0.00           H  
ATOM   3343  HD2 TYR A 214       2.567  -6.794  18.528  0.00  0.00           H  
ATOM   3344  HE1 TYR A 214       5.888  -3.450  17.680  0.00  0.00           H  
ATOM   3345  HE2 TYR A 214       4.447  -7.299  17.122  0.00  0.00           H  
ATOM   3346  HH  TYR A 214       5.836  -5.889  15.496  0.00  0.00           H  
ATOM   3347  N   VAL A 215      -0.686  -5.219  18.962  0.00  0.00           N  
ATOM   3348  CA  VAL A 215      -1.696  -5.608  17.990  0.00  0.00           C  
ATOM   3349  C   VAL A 215      -2.735  -4.517  17.820  0.00  0.00           C  
ATOM   3350  O   VAL A 215      -2.982  -4.076  16.694  0.00  0.00           O  
ATOM   3351  CB  VAL A 215      -2.356  -6.936  18.362  0.00  0.00           C  
ATOM   3352  CG1 VAL A 215      -3.535  -7.288  17.423  0.00  0.00           C  
ATOM   3353  CG2 VAL A 215      -1.290  -8.049  18.277  0.00  0.00           C  
ATOM   3354  H   VAL A 215      -0.507  -5.735  19.849  0.00  0.00           H  
ATOM   3355  HA  VAL A 215      -1.240  -5.747  17.102  0.00  0.00           H  
ATOM   3356  HB  VAL A 215      -2.748  -6.847  19.278  0.00  0.00           H  
ATOM   3357 HG11 VAL A 215      -3.175  -7.487  16.516  0.00  0.00           H  
ATOM   3358 HG12 VAL A 215      -4.008  -8.085  17.786  0.00  0.00           H  
ATOM   3359 HG13 VAL A 215      -4.156  -6.511  17.382  0.00  0.00           H  
ATOM   3360 HG21 VAL A 215      -1.381  -8.512  17.399  0.00  0.00           H  
ATOM   3361 HG22 VAL A 215      -1.440  -8.692  19.023  0.00  0.00           H  
ATOM   3362 HG23 VAL A 215      -0.388  -7.634  18.356  0.00  0.00           H  
ATOM   3363  N   ARG A 216      -3.290  -3.955  18.912  0.00  0.00           N  
ATOM   3364  CA  ARG A 216      -4.211  -2.832  18.850  0.00  0.00           C  
ATOM   3365  C   ARG A 216      -3.601  -1.617  18.152  0.00  0.00           C  
ATOM   3366  O   ARG A 216      -4.235  -1.021  17.287  0.00  0.00           O  
ATOM   3367  CB  ARG A 216      -4.733  -2.450  20.263  0.00  0.00           C  
ATOM   3368  CG  ARG A 216      -5.680  -3.498  20.892  0.00  0.00           C  
ATOM   3369  CD  ARG A 216      -6.025  -3.165  22.350  0.00  0.00           C  
ATOM   3370  NE  ARG A 216      -6.895  -4.274  22.869  0.00  0.00           N  
ATOM   3371  CZ  ARG A 216      -7.299  -4.391  24.145  0.00  0.00           C  
ATOM   3372  NH1 ARG A 216      -8.074  -5.412  24.503  0.00  0.00           N1+
ATOM   3373  NH2 ARG A 216      -6.953  -3.507  25.071  0.00  0.00           N  
ATOM   3374  H   ARG A 216      -2.993  -4.407  19.810  0.00  0.00           H  
ATOM   3375  HA  ARG A 216      -5.037  -3.113  18.336  0.00  0.00           H  
ATOM   3376  HB2 ARG A 216      -3.951  -2.349  20.863  0.00  0.00           H  
ATOM   3377  HB3 ARG A 216      -5.232  -1.598  20.186  0.00  0.00           H  
ATOM   3378  HG2 ARG A 216      -6.527  -3.525  20.371  0.00  0.00           H  
ATOM   3379  HG3 ARG A 216      -5.236  -4.388  20.874  0.00  0.00           H  
ATOM   3380  HD2 ARG A 216      -5.203  -3.144  22.868  0.00  0.00           H  
ATOM   3381  HD3 ARG A 216      -6.531  -2.335  22.368  0.00  0.00           H  
ATOM   3382  HE  ARG A 216      -7.188  -4.968  22.211  0.00  0.00           H  
ATOM   3383 HH11 ARG A 216      -8.341  -6.100  23.839  0.00  0.00           H  
ATOM   3384 HH12 ARG A 216      -8.384  -5.476  25.459  0.00  0.00           H  
ATOM   3385 HH21 ARG A 216      -6.353  -2.735  24.816  0.00  0.00           H  
ATOM   3386 HH22 ARG A 216      -7.269  -3.592  25.997  0.00  0.00           H  
ATOM   3387  N   ARG A 217      -2.331  -1.268  18.431  0.00  0.00           N  
ATOM   3388  CA  ARG A 217      -1.625  -0.189  17.763  0.00  0.00           C  
ATOM   3389  C   ARG A 217      -1.502  -0.365  16.246  0.00  0.00           C  
ATOM   3390  O   ARG A 217      -1.700   0.580  15.478  0.00  0.00           O  
ATOM   3391  CB  ARG A 217      -0.226  -0.031  18.412  0.00  0.00           C  
ATOM   3392  CG  ARG A 217       0.580   1.182  17.904  0.00  0.00           C  
ATOM   3393  CD  ARG A 217       1.888   1.386  18.675  0.00  0.00           C  
ATOM   3394  NE  ARG A 217       2.591   2.561  18.050  0.00  0.00           N  
ATOM   3395  CZ  ARG A 217       3.796   3.020  18.426  0.00  0.00           C  
ATOM   3396  NH1 ARG A 217       4.318   4.088  17.825  0.00  0.00           N1+
ATOM   3397  NH2 ARG A 217       4.489   2.435  19.394  0.00  0.00           N  
ATOM   3398  H   ARG A 217      -1.896  -1.857  19.186  0.00  0.00           H  
ATOM   3399  HA  ARG A 217      -2.118   0.686  17.941  0.00  0.00           H  
ATOM   3400  HB2 ARG A 217      -0.351   0.075  19.391  0.00  0.00           H  
ATOM   3401  HB3 ARG A 217       0.300  -0.850  18.214  0.00  0.00           H  
ATOM   3402  HG2 ARG A 217       0.804   1.044  16.942  0.00  0.00           H  
ATOM   3403  HG3 ARG A 217       0.027   2.006  18.008  0.00  0.00           H  
ATOM   3404  HD2 ARG A 217       1.678   1.604  19.597  0.00  0.00           H  
ATOM   3405  HD3 ARG A 217       2.443   0.597  18.564  0.00  0.00           H  
ATOM   3406  HE  ARG A 217       2.117   3.026  17.301  0.00  0.00           H  
ATOM   3407 HH11 ARG A 217       3.814   4.561  17.113  0.00  0.00           H  
ATOM   3408 HH12 ARG A 217       5.229   4.408  18.105  0.00  0.00           H  
ATOM   3409 HH21 ARG A 217       4.094   1.639  19.873  0.00  0.00           H  
ATOM   3410 HH22 ARG A 217       5.379   2.766  19.651  0.00  0.00           H  
ATOM   3411  N   ARG A 218      -1.207  -1.596  15.779  0.00  0.00           N  
ATOM   3412  CA  ARG A 218      -1.218  -1.952  14.371  0.00  0.00           C  
ATOM   3413  C   ARG A 218      -2.609  -1.940  13.720  0.00  0.00           C  
ATOM   3414  O   ARG A 218      -2.772  -1.515  12.574  0.00  0.00           O  
ATOM   3415  CB  ARG A 218      -0.571  -3.342  14.170  0.00  0.00           C  
ATOM   3416  CG  ARG A 218      -0.622  -3.872  12.721  0.00  0.00           C  
ATOM   3417  CD  ARG A 218      -0.144  -2.923  11.603  0.00  0.00           C  
ATOM   3418  NE  ARG A 218      -0.251  -3.734  10.352  0.00  0.00           N  
ATOM   3419  CZ  ARG A 218      -1.236  -3.512   9.473  0.00  0.00           C  
ATOM   3420  NH1 ARG A 218      -1.184  -4.135   8.303  0.00  0.00           N1+
ATOM   3421  NH2 ARG A 218      -2.219  -2.673   9.775  0.00  0.00           N  
ATOM   3422  H   ARG A 218      -0.966  -2.280  16.542  0.00  0.00           H  
ATOM   3423  HA  ARG A 218      -0.626  -1.294  13.860  0.00  0.00           H  
ATOM   3424  HB2 ARG A 218       0.385  -3.281  14.436  0.00  0.00           H  
ATOM   3425  HB3 ARG A 218      -1.050  -3.994  14.747  0.00  0.00           H  
ATOM   3426  HG2 ARG A 218      -0.061  -4.719  12.663  0.00  0.00           H  
ATOM   3427  HG3 ARG A 218      -1.579  -4.139  12.504  0.00  0.00           H  
ATOM   3428  HD2 ARG A 218      -0.753  -2.181  11.553  0.00  0.00           H  
ATOM   3429  HD3 ARG A 218       0.779  -2.707  11.763  0.00  0.00           H  
ATOM   3430  HE  ARG A 218       0.411  -4.431  10.186  0.00  0.00           H  
ATOM   3431 HH11 ARG A 218      -0.453  -4.761   8.087  0.00  0.00           H  
ATOM   3432 HH12 ARG A 218      -1.925  -3.952   7.624  0.00  0.00           H  
ATOM   3433 HH21 ARG A 218      -2.232  -2.221  10.671  0.00  0.00           H  
ATOM   3434 HH22 ARG A 218      -2.942  -2.491   9.118  0.00  0.00           H  
ATOM   3435  N   VAL A 219      -3.645  -2.441  14.429  0.00  0.00           N  
ATOM   3436  CA  VAL A 219      -5.041  -2.457  13.991  0.00  0.00           C  
ATOM   3437  C   VAL A 219      -5.597  -1.051  13.806  0.00  0.00           C  
ATOM   3438  O   VAL A 219      -6.238  -0.759  12.800  0.00  0.00           O  
ATOM   3439  CB  VAL A 219      -5.924  -3.277  14.938  0.00  0.00           C  
ATOM   3440  CG1 VAL A 219      -7.417  -3.183  14.553  0.00  0.00           C  
ATOM   3441  CG2 VAL A 219      -5.513  -4.763  14.860  0.00  0.00           C  
ATOM   3442  H   VAL A 219      -3.343  -2.836  15.366  0.00  0.00           H  
ATOM   3443  HA  VAL A 219      -5.082  -2.929  13.098  0.00  0.00           H  
ATOM   3444  HB  VAL A 219      -5.846  -2.887  15.854  0.00  0.00           H  
ATOM   3445 HG11 VAL A 219      -7.490  -2.816  13.630  0.00  0.00           H  
ATOM   3446 HG12 VAL A 219      -7.818  -4.094  14.591  0.00  0.00           H  
ATOM   3447 HG13 VAL A 219      -7.879  -2.579  15.197  0.00  0.00           H  
ATOM   3448 HG21 VAL A 219      -4.951  -4.981  15.653  0.00  0.00           H  
ATOM   3449 HG22 VAL A 219      -4.996  -4.907  14.021  0.00  0.00           H  
ATOM   3450 HG23 VAL A 219      -6.337  -5.322  14.857  0.00  0.00           H  
ATOM   3451  N   GLN A 220      -5.297  -0.124  14.741  0.00  0.00           N  
ATOM   3452  CA  GLN A 220      -5.768   1.259  14.692  0.00  0.00           C  
ATOM   3453  C   GLN A 220      -5.070   2.098  13.638  0.00  0.00           C  
ATOM   3454  O   GLN A 220      -5.502   3.225  13.361  0.00  0.00           O  
ATOM   3455  CB  GLN A 220      -5.551   2.001  16.041  0.00  0.00           C  
ATOM   3456  CG  GLN A 220      -6.375   1.471  17.232  0.00  0.00           C  
ATOM   3457  CD  GLN A 220      -7.874   1.586  16.975  0.00  0.00           C  
ATOM   3458  NE2 GLN A 220      -8.579   0.439  17.065  0.00  0.00           N  
ATOM   3459  OE1 GLN A 220      -8.428   2.656  16.711  0.00  0.00           O  
ATOM   3460  H   GLN A 220      -4.689  -0.493  15.512  0.00  0.00           H  
ATOM   3461  HA  GLN A 220      -6.760   1.238  14.467  0.00  0.00           H  
ATOM   3462  HB2 GLN A 220      -4.580   1.934  16.285  0.00  0.00           H  
ATOM   3463  HB3 GLN A 220      -5.787   2.969  15.910  0.00  0.00           H  
ATOM   3464  HG2 GLN A 220      -6.147   0.515  17.370  0.00  0.00           H  
ATOM   3465  HG3 GLN A 220      -6.145   2.007  18.035  0.00  0.00           H  
ATOM   3466 HE21 GLN A 220      -9.583   0.441  16.920  0.00  0.00           H  
ATOM   3467 HE22 GLN A 220      -8.071  -0.412  17.280  0.00  0.00           H  
ATOM   3468  N   ARG A 221      -3.958   1.607  13.068  0.00  0.00           N  
ATOM   3469  CA  ARG A 221      -3.204   2.236  11.995  0.00  0.00           C  
ATOM   3470  C   ARG A 221      -2.310   3.358  12.480  0.00  0.00           C  
ATOM   3471  O   ARG A 221      -1.895   4.214  11.699  0.00  0.00           O  
ATOM   3472  CB  ARG A 221      -4.049   2.738  10.797  0.00  0.00           C  
ATOM   3473  CG  ARG A 221      -4.956   1.662  10.181  0.00  0.00           C  
ATOM   3474  CD  ARG A 221      -5.463   2.070   8.804  0.00  0.00           C  
ATOM   3475  NE  ARG A 221      -4.229   2.097   7.941  0.00  0.00           N  
ATOM   3476  CZ  ARG A 221      -4.154   2.644   6.720  0.00  0.00           C  
ATOM   3477  NH1 ARG A 221      -2.969   2.683   6.111  0.00  0.00           N1+
ATOM   3478  NH2 ARG A 221      -5.231   3.158   6.146  0.00  0.00           N  
ATOM   3479  H   ARG A 221      -3.664   0.673  13.491  0.00  0.00           H  
ATOM   3480  HA  ARG A 221      -2.625   1.529  11.548  0.00  0.00           H  
ATOM   3481  HB2 ARG A 221      -4.625   3.479  11.117  0.00  0.00           H  
ATOM   3482  HB3 ARG A 221      -3.426   3.054  10.093  0.00  0.00           H  
ATOM   3483  HG2 ARG A 221      -4.440   0.815  10.087  0.00  0.00           H  
ATOM   3484  HG3 ARG A 221      -5.743   1.520  10.775  0.00  0.00           H  
ATOM   3485  HD2 ARG A 221      -6.056   1.390   8.471  0.00  0.00           H  
ATOM   3486  HD3 ARG A 221      -5.824   2.961   8.852  0.00  0.00           H  
ATOM   3487  HE  ARG A 221      -3.404   1.668   8.322  0.00  0.00           H  
ATOM   3488 HH11 ARG A 221      -2.165   2.301   6.538  0.00  0.00           H  
ATOM   3489 HH12 ARG A 221      -2.913   3.115   5.194  0.00  0.00           H  
ATOM   3490 HH21 ARG A 221      -6.116   3.120   6.622  0.00  0.00           H  
ATOM   3491 HH22 ARG A 221      -5.173   3.580   5.250  0.00  0.00           H  
ATOM   3492  N   MET A 222      -1.982   3.403  13.782  0.00  0.00           N  
ATOM   3493  CA  MET A 222      -1.224   4.512  14.333  0.00  0.00           C  
ATOM   3494  C   MET A 222       0.223   4.556  13.880  0.00  0.00           C  
ATOM   3495  O   MET A 222       0.767   5.601  13.527  0.00  0.00           O  
ATOM   3496  CB  MET A 222      -1.176   4.420  15.872  0.00  0.00           C  
ATOM   3497  CG  MET A 222      -2.523   4.639  16.576  0.00  0.00           C  
ATOM   3498  SD  MET A 222      -2.422   4.342  18.371  0.00  0.00           S  
ATOM   3499  CE  MET A 222      -1.360   5.767  18.771  0.00  0.00           C  
ATOM   3500  H   MET A 222      -2.313   2.593  14.336  0.00  0.00           H  
ATOM   3501  HA  MET A 222      -1.672   5.379  14.034  0.00  0.00           H  
ATOM   3502  HB2 MET A 222      -0.830   3.508  16.132  0.00  0.00           H  
ATOM   3503  HB3 MET A 222      -0.524   5.110  16.218  0.00  0.00           H  
ATOM   3504  HG2 MET A 222      -2.834   5.592  16.388  0.00  0.00           H  
ATOM   3505  HG3 MET A 222      -3.215   4.022  16.150  0.00  0.00           H  
ATOM   3506  HE1 MET A 222      -1.687   6.183  19.615  0.00  0.00           H  
ATOM   3507  HE2 MET A 222      -0.424   5.447  18.886  0.00  0.00           H  
ATOM   3508  HE3 MET A 222      -1.409   6.423  18.023  0.00  0.00           H  
ATOM   3509  N   ALA A 223       0.878   3.385  13.909  0.00  0.00           N  
ATOM   3510  CA  ALA A 223       2.209   3.195  13.393  0.00  0.00           C  
ATOM   3511  C   ALA A 223       2.238   1.812  12.770  0.00  0.00           C  
ATOM   3512  O   ALA A 223       1.408   0.966  13.078  0.00  0.00           O  
ATOM   3513  CB  ALA A 223       3.288   3.295  14.503  0.00  0.00           C  
ATOM   3514  H   ALA A 223       0.315   2.609  14.352  0.00  0.00           H  
ATOM   3515  HA  ALA A 223       2.389   3.867  12.684  0.00  0.00           H  
ATOM   3516  HB1 ALA A 223       2.978   3.941  15.193  0.00  0.00           H  
ATOM   3517  HB2 ALA A 223       4.138   3.611  14.095  0.00  0.00           H  
ATOM   3518  HB3 ALA A 223       3.415   2.395  14.908  0.00  0.00           H  
ATOM   3519  N   GLU A 224       3.215   1.584  11.864  0.00  0.00           N  
ATOM   3520  CA  GLU A 224       3.285   0.390  11.039  0.00  0.00           C  
ATOM   3521  C   GLU A 224       4.684  -0.204  11.061  0.00  0.00           C  
ATOM   3522  O   GLU A 224       5.061  -0.979  10.179  0.00  0.00           O  
ATOM   3523  CB  GLU A 224       2.810   0.664   9.581  0.00  0.00           C  
ATOM   3524  CG  GLU A 224       1.324   1.130   9.483  0.00  0.00           C  
ATOM   3525  CD  GLU A 224       0.791   1.283   8.049  0.00  0.00           C  
ATOM   3526  OE1 GLU A 224      -0.433   1.578   7.881  0.00  0.00           O  
ATOM   3527  OE2 GLU A 224       1.586   1.056   7.106  0.00  0.00           O1-
ATOM   3528  H   GLU A 224       3.922   2.359  11.815  0.00  0.00           H  
ATOM   3529  HA  GLU A 224       2.625  -0.294  11.374  0.00  0.00           H  
ATOM   3530  HB2 GLU A 224       3.361   1.384   9.220  0.00  0.00           H  
ATOM   3531  HB3 GLU A 224       2.883  -0.171   9.082  0.00  0.00           H  
ATOM   3532  HG2 GLU A 224       0.771   0.452   9.936  0.00  0.00           H  
ATOM   3533  HG3 GLU A 224       1.259   2.010   9.920  0.00  0.00           H  
ATOM   3534  N   HIS A 225       5.488   0.042  12.126  0.00  0.00           N  
ATOM   3535  CA  HIS A 225       6.758  -0.654  12.342  0.00  0.00           C  
ATOM   3536  C   HIS A 225       6.513  -2.115  12.700  0.00  0.00           C  
ATOM   3537  O   HIS A 225       7.410  -2.962  12.659  0.00  0.00           O  
ATOM   3538  CB  HIS A 225       7.562  -0.034  13.524  0.00  0.00           C  
ATOM   3539  CG  HIS A 225       6.891  -0.120  14.875  0.00  0.00           C  
ATOM   3540  CD2 HIS A 225       7.182  -0.946  15.923  0.00  0.00           C  
ATOM   3541  ND1 HIS A 225       5.863   0.739  15.216  0.00  0.00           N  
ATOM   3542  CE1 HIS A 225       5.556   0.424  16.467  0.00  0.00           C  
ATOM   3543  NE2 HIS A 225       6.324  -0.584  16.932  0.00  0.00           N  
ATOM   3544  H   HIS A 225       5.115   0.771  12.772  0.00  0.00           H  
ATOM   3545  HA  HIS A 225       7.286  -0.622  11.488  0.00  0.00           H  
ATOM   3546  HB2 HIS A 225       8.453  -0.502  13.583  0.00  0.00           H  
ATOM   3547  HB3 HIS A 225       7.732   0.938  13.317  0.00  0.00           H  
ATOM   3548  HD1 HIS A 225       5.457   1.421  14.658  0.00  0.00           H  
ATOM   3549  HD2 HIS A 225       7.867  -1.653  15.946  0.00  0.00           H  
ATOM   3550  HE1 HIS A 225       4.838   0.876  17.017  0.00  0.00           H  
ATOM   3551  N   VAL A 226       5.263  -2.421  13.058  0.00  0.00           N  
ATOM   3552  CA  VAL A 226       4.728  -3.700  13.418  0.00  0.00           C  
ATOM   3553  C   VAL A 226       3.739  -4.113  12.382  0.00  0.00           C  
ATOM   3554  O   VAL A 226       2.794  -3.393  12.117  0.00  0.00           O  
ATOM   3555  CB  VAL A 226       3.991  -3.589  14.760  0.00  0.00           C  
ATOM   3556  CG1 VAL A 226       3.335  -2.215  15.093  0.00  0.00           C  
ATOM   3557  CG2 VAL A 226       2.998  -4.746  15.022  0.00  0.00           C  
ATOM   3558  H   VAL A 226       4.632  -1.532  13.051  0.00  0.00           H  
ATOM   3559  HA  VAL A 226       5.478  -4.368  13.426  0.00  0.00           H  
ATOM   3560  HB  VAL A 226       4.664  -3.759  15.505  0.00  0.00           H  
ATOM   3561 HG11 VAL A 226       2.347  -2.318  15.050  0.00  0.00           H  
ATOM   3562 HG12 VAL A 226       3.616  -1.944  16.007  0.00  0.00           H  
ATOM   3563 HG13 VAL A 226       3.643  -1.548  14.424  0.00  0.00           H  
ATOM   3564 HG21 VAL A 226       3.352  -5.306  15.766  0.00  0.00           H  
ATOM   3565 HG22 VAL A 226       2.915  -5.288  14.191  0.00  0.00           H  
ATOM   3566 HG23 VAL A 226       2.116  -4.357  15.271  0.00  0.00           H  
ATOM   3567  N   SER A 227       3.864  -5.293  11.749  0.00  0.00           N  
ATOM   3568  CA  SER A 227       2.749  -5.677  10.927  0.00  0.00           C  
ATOM   3569  C   SER A 227       2.737  -7.171  10.813  0.00  0.00           C  
ATOM   3570  O   SER A 227       3.782  -7.786  10.655  0.00  0.00           O  
ATOM   3571  CB  SER A 227       2.875  -4.979   9.542  0.00  0.00           C  
ATOM   3572  OG  SER A 227       1.739  -5.138   8.689  0.00  0.00           O  
ATOM   3573  H   SER A 227       4.710  -5.801  11.899  0.00  0.00           H  
ATOM   3574  HA  SER A 227       1.905  -5.389  11.384  0.00  0.00           H  
ATOM   3575  HB2 SER A 227       3.026  -3.997   9.699  0.00  0.00           H  
ATOM   3576  HB3 SER A 227       3.684  -5.355   9.076  0.00  0.00           H  
ATOM   3577  HG  SER A 227       1.374  -6.059   8.799  0.00  0.00           H  
ATOM   3578  N   CYS A 228       1.544  -7.796  10.896  0.00  0.00           N  
ATOM   3579  CA  CYS A 228       1.381  -9.226  10.695  0.00  0.00           C  
ATOM   3580  C   CYS A 228       0.620  -9.462   9.399  0.00  0.00           C  
ATOM   3581  O   CYS A 228      -0.085  -8.588   8.904  0.00  0.00           O  
ATOM   3582  CB  CYS A 228       0.625  -9.894  11.877  0.00  0.00           C  
ATOM   3583  SG  CYS A 228       1.497  -9.661  13.457  0.00  0.00           S  
ATOM   3584  H   CYS A 228       0.750  -7.151  11.119  0.00  0.00           H  
ATOM   3585  HA  CYS A 228       2.287  -9.640  10.604  0.00  0.00           H  
ATOM   3586  HB2 CYS A 228      -0.261  -9.475  11.945  0.00  0.00           H  
ATOM   3587  HB3 CYS A 228       0.567 -10.859  11.692  0.00  0.00           H  
ATOM   3588  HG  CYS A 228       2.028  -8.817  13.416  0.00  0.00           H  
ATOM   3589  N   HIS A 229       0.734 -10.656   8.792  0.00  0.00           N  
ATOM   3590  CA  HIS A 229       0.029 -10.980   7.556  0.00  0.00           C  
ATOM   3591  C   HIS A 229      -1.491 -11.062   7.783  0.00  0.00           C  
ATOM   3592  O   HIS A 229      -1.859 -11.607   8.817  0.00  0.00           O  
ATOM   3593  CB  HIS A 229       0.580 -12.307   6.991  0.00  0.00           C  
ATOM   3594  CG  HIS A 229       0.419 -12.463   5.513  0.00  0.00           C  
ATOM   3595  CD2 HIS A 229       1.377 -12.353   4.552  0.00  0.00           C  
ATOM   3596  ND1 HIS A 229      -0.790 -12.811   4.951  0.00  0.00           N  
ATOM   3597  CE1 HIS A 229      -0.546 -12.918   3.654  0.00  0.00           C  
ATOM   3598  NE2 HIS A 229       0.746 -12.649   3.371  0.00  0.00           N  
ATOM   3599  H   HIS A 229       1.368 -11.323   9.283  0.00  0.00           H  
ATOM   3600  HA  HIS A 229       0.202 -10.249   6.885  0.00  0.00           H  
ATOM   3601  HB2 HIS A 229       1.561 -12.368   7.215  0.00  0.00           H  
ATOM   3602  HB3 HIS A 229       0.105 -13.070   7.447  0.00  0.00           H  
ATOM   3603  HD1 HIS A 229      -1.636 -12.947   5.409  0.00  0.00           H  
ATOM   3604  HD2 HIS A 229       2.323 -12.112   4.681  0.00  0.00           H  
ATOM   3605  HE1 HIS A 229      -1.229 -13.169   2.955  0.00  0.00           H  
ATOM   3606  N   PRO A 230      -2.424 -10.556   6.973  0.00  0.00           N  
ATOM   3607  CA  PRO A 230      -3.828 -10.399   7.382  0.00  0.00           C  
ATOM   3608  C   PRO A 230      -4.572 -11.706   7.537  0.00  0.00           C  
ATOM   3609  O   PRO A 230      -5.347 -11.833   8.483  0.00  0.00           O  
ATOM   3610  CB  PRO A 230      -4.444  -9.489   6.300  0.00  0.00           C  
ATOM   3611  CG  PRO A 230      -3.518  -9.639   5.089  0.00  0.00           C  
ATOM   3612  CD  PRO A 230      -2.143  -9.885   5.705  0.00  0.00           C  
ATOM   3613  HA  PRO A 230      -3.882  -9.847   8.239  0.00  0.00           H  
ATOM   3614  HB2 PRO A 230      -5.367  -9.788   6.066  0.00  0.00           H  
ATOM   3615  HB3 PRO A 230      -4.464  -8.538   6.602  0.00  0.00           H  
ATOM   3616  HG2 PRO A 230      -3.804 -10.412   4.537  0.00  0.00           H  
ATOM   3617  HG3 PRO A 230      -3.523  -8.804   4.553  0.00  0.00           H  
ATOM   3618  HD2 PRO A 230      -1.585 -10.465   5.106  0.00  0.00           H  
ATOM   3619  HD3 PRO A 230      -1.661  -9.016   5.855  0.00  0.00           H  
ATOM   3620  N   ARG A 231      -4.352 -12.693   6.664  0.00  0.00           N  
ATOM   3621  CA  ARG A 231      -5.080 -13.945   6.724  0.00  0.00           C  
ATOM   3622  C   ARG A 231      -4.429 -14.949   7.664  0.00  0.00           C  
ATOM   3623  O   ARG A 231      -5.062 -15.908   8.105  0.00  0.00           O  
ATOM   3624  CB  ARG A 231      -5.151 -14.553   5.304  0.00  0.00           C  
ATOM   3625  CG  ARG A 231      -6.219 -13.908   4.396  0.00  0.00           C  
ATOM   3626  CD  ARG A 231      -6.365 -14.691   3.087  0.00  0.00           C  
ATOM   3627  NE  ARG A 231      -7.457 -14.067   2.267  0.00  0.00           N  
ATOM   3628  CZ  ARG A 231      -7.842 -14.541   1.073  0.00  0.00           C  
ATOM   3629  NH1 ARG A 231      -7.251 -15.603   0.536  0.00  0.00           N1+
ATOM   3630  NH2 ARG A 231      -8.836 -13.959   0.405  0.00  0.00           N  
ATOM   3631  H   ARG A 231      -3.623 -12.481   5.952  0.00  0.00           H  
ATOM   3632  HA  ARG A 231      -6.022 -13.762   7.053  0.00  0.00           H  
ATOM   3633  HB2 ARG A 231      -4.268 -14.429   4.869  0.00  0.00           H  
ATOM   3634  HB3 ARG A 231      -5.369 -15.517   5.390  0.00  0.00           H  
ATOM   3635  HG2 ARG A 231      -7.092 -13.917   4.863  0.00  0.00           H  
ATOM   3636  HG3 ARG A 231      -5.942 -12.984   4.175  0.00  0.00           H  
ATOM   3637  HD2 ARG A 231      -5.525 -14.629   2.589  0.00  0.00           H  
ATOM   3638  HD3 ARG A 231      -6.620 -15.611   3.300  0.00  0.00           H  
ATOM   3639  HE  ARG A 231      -7.908 -13.265   2.637  0.00  0.00           H  
ATOM   3640 HH11 ARG A 231      -6.523 -16.074   1.028  0.00  0.00           H  
ATOM   3641 HH12 ARG A 231      -7.542 -15.928  -0.365  0.00  0.00           H  
ATOM   3642 HH21 ARG A 231      -9.311 -13.173   0.810  0.00  0.00           H  
ATOM   3643 HH22 ARG A 231      -9.107 -14.298  -0.484  0.00  0.00           H  
ATOM   3644  N   TYR A 232      -3.153 -14.747   8.036  0.00  0.00           N  
ATOM   3645  CA  TYR A 232      -2.469 -15.650   8.947  0.00  0.00           C  
ATOM   3646  C   TYR A 232      -2.457 -15.083  10.358  0.00  0.00           C  
ATOM   3647  O   TYR A 232      -2.169 -15.784  11.326  0.00  0.00           O  
ATOM   3648  CB  TYR A 232      -0.997 -15.876   8.514  0.00  0.00           C  
ATOM   3649  CG  TYR A 232      -0.899 -16.606   7.200  0.00  0.00           C  
ATOM   3650  CD1 TYR A 232      -1.076 -17.994   7.093  0.00  0.00           C  
ATOM   3651  CD2 TYR A 232      -0.557 -15.893   6.048  0.00  0.00           C  
ATOM   3652  CE1 TYR A 232      -0.948 -18.636   5.848  0.00  0.00           C  
ATOM   3653  CE2 TYR A 232      -0.464 -16.513   4.798  0.00  0.00           C  
ATOM   3654  CZ  TYR A 232      -0.666 -17.890   4.698  0.00  0.00           C  
ATOM   3655  OH  TYR A 232      -0.554 -18.532   3.450  0.00  0.00           O  
ATOM   3656  H   TYR A 232      -2.715 -13.903   7.619  0.00  0.00           H  
ATOM   3657  HA  TYR A 232      -2.970 -16.524   8.965  0.00  0.00           H  
ATOM   3658  HB2 TYR A 232      -0.571 -14.990   8.421  0.00  0.00           H  
ATOM   3659  HB3 TYR A 232      -0.557 -16.417   9.213  0.00  0.00           H  
ATOM   3660  HD1 TYR A 232      -1.293 -18.531   7.899  0.00  0.00           H  
ATOM   3661  HD2 TYR A 232      -0.374 -14.911   6.117  0.00  0.00           H  
ATOM   3662  HE1 TYR A 232      -1.060 -19.627   5.786  0.00  0.00           H  
ATOM   3663  HE2 TYR A 232      -0.255 -15.977   3.986  0.00  0.00           H  
ATOM   3664  HH  TYR A 232      -0.851 -19.474   3.556  0.00  0.00           H  
ATOM   3665  N   ARG A 233      -2.807 -13.799  10.569  0.00  0.00           N  
ATOM   3666  CA  ARG A 233      -2.891 -13.282  11.921  0.00  0.00           C  
ATOM   3667  C   ARG A 233      -4.149 -13.723  12.656  0.00  0.00           C  
ATOM   3668  O   ARG A 233      -4.146 -13.821  13.882  0.00  0.00           O  
ATOM   3669  CB  ARG A 233      -2.750 -11.738  11.976  0.00  0.00           C  
ATOM   3670  CG  ARG A 233      -3.897 -10.966  11.291  0.00  0.00           C  
ATOM   3671  CD  ARG A 233      -3.953  -9.457  11.557  0.00  0.00           C  
ATOM   3672  NE  ARG A 233      -2.783  -8.789  10.883  0.00  0.00           N  
ATOM   3673  CZ  ARG A 233      -2.521  -7.478  11.013  0.00  0.00           C  
ATOM   3674  NH1 ARG A 233      -3.300  -6.703  11.755  0.00  0.00           N1+
ATOM   3675  NH2 ARG A 233      -1.496  -6.914  10.383  0.00  0.00           N  
ATOM   3676  H   ARG A 233      -2.997 -13.256   9.719  0.00  0.00           H  
ATOM   3677  HA  ARG A 233      -2.082 -13.607  12.447  0.00  0.00           H  
ATOM   3678  HB2 ARG A 233      -2.727 -11.465  12.930  0.00  0.00           H  
ATOM   3679  HB3 ARG A 233      -1.903 -11.490  11.522  0.00  0.00           H  
ATOM   3680  HG2 ARG A 233      -3.827 -11.101  10.289  0.00  0.00           H  
ATOM   3681  HG3 ARG A 233      -4.780 -11.365  11.589  0.00  0.00           H  
ATOM   3682  HD2 ARG A 233      -4.779  -9.100  11.172  0.00  0.00           H  
ATOM   3683  HD3 ARG A 233      -3.884  -9.306  12.522  0.00  0.00           H  
ATOM   3684  HE  ARG A 233      -2.193  -9.350  10.326  0.00  0.00           H  
ATOM   3685 HH11 ARG A 233      -4.079  -7.089  12.242  0.00  0.00           H  
ATOM   3686 HH12 ARG A 233      -3.098  -5.722  11.824  0.00  0.00           H  
ATOM   3687 HH21 ARG A 233      -0.892  -7.485   9.813  0.00  0.00           H  
ATOM   3688 HH22 ARG A 233      -1.321  -5.949  10.468  0.00  0.00           H  
ATOM   3689  N   GLU A 234      -5.244 -14.040  11.937  0.00  0.00           N  
ATOM   3690  CA  GLU A 234      -6.483 -14.536  12.505  0.00  0.00           C  
ATOM   3691  C   GLU A 234      -6.312 -15.890  13.183  0.00  0.00           C  
ATOM   3692  O   GLU A 234      -6.769 -16.121  14.304  0.00  0.00           O  
ATOM   3693  CB  GLU A 234      -7.555 -14.611  11.396  0.00  0.00           C  
ATOM   3694  CG  GLU A 234      -7.994 -13.219  10.878  0.00  0.00           C  
ATOM   3695  CD  GLU A 234      -9.027 -13.315   9.755  0.00  0.00           C  
ATOM   3696  OE1 GLU A 234      -9.307 -14.446   9.285  0.00  0.00           O  
ATOM   3697  OE2 GLU A 234      -9.535 -12.233   9.366  0.00  0.00           O1-
ATOM   3698  H   GLU A 234      -5.110 -13.889  10.899  0.00  0.00           H  
ATOM   3699  HA  GLU A 234      -6.841 -13.868  13.180  0.00  0.00           H  
ATOM   3700  HB2 GLU A 234      -7.170 -15.093  10.639  0.00  0.00           H  
ATOM   3701  HB3 GLU A 234      -8.346 -15.043  11.771  0.00  0.00           H  
ATOM   3702  HG2 GLU A 234      -8.406 -12.740  11.623  0.00  0.00           H  
ATOM   3703  HG3 GLU A 234      -7.204 -12.770  10.519  0.00  0.00           H  
ATOM   3704  N   THR A 235      -5.560 -16.810  12.547  0.00  0.00           N  
ATOM   3705  CA  THR A 235      -5.204 -18.108  13.109  0.00  0.00           C  
ATOM   3706  C   THR A 235      -4.303 -17.960  14.316  0.00  0.00           C  
ATOM   3707  O   THR A 235      -4.443 -18.671  15.311  0.00  0.00           O  
ATOM   3708  CB  THR A 235      -4.543 -19.046  12.103  0.00  0.00           C  
ATOM   3709  CG2 THR A 235      -5.531 -19.350  10.973  0.00  0.00           C  
ATOM   3710  OG1 THR A 235      -3.421 -18.443  11.486  0.00  0.00           O  
ATOM   3711  H   THR A 235      -5.248 -16.499  11.590  0.00  0.00           H  
ATOM   3712  HA  THR A 235      -6.053 -18.573  13.397  0.00  0.00           H  
ATOM   3713  HB  THR A 235      -4.222 -19.891  12.599  0.00  0.00           H  
ATOM   3714  HG1 THR A 235      -3.688 -17.599  11.003  0.00  0.00           H  
ATOM   3715 HG21 THR A 235      -6.166 -18.583  10.867  0.00  0.00           H  
ATOM   3716 HG22 THR A 235      -6.047 -20.180  11.193  0.00  0.00           H  
ATOM   3717 HG23 THR A 235      -5.030 -19.487  10.117  0.00  0.00           H  
ATOM   3718  N   THR A 236      -3.367 -16.987  14.263  0.00  0.00           N  
ATOM   3719  CA  THR A 236      -2.498 -16.618  15.374  0.00  0.00           C  
ATOM   3720  C   THR A 236      -3.280 -16.110  16.561  0.00  0.00           C  
ATOM   3721  O   THR A 236      -3.156 -16.664  17.656  0.00  0.00           O  
ATOM   3722  CB  THR A 236      -1.435 -15.605  14.944  0.00  0.00           C  
ATOM   3723  CG2 THR A 236      -0.467 -15.127  16.035  0.00  0.00           C  
ATOM   3724  OG1 THR A 236      -0.588 -16.260  14.023  0.00  0.00           O  
ATOM   3725  H   THR A 236      -3.324 -16.510  13.323  0.00  0.00           H  
ATOM   3726  HA  THR A 236      -1.979 -17.441  15.657  0.00  0.00           H  
ATOM   3727  HB  THR A 236      -1.892 -14.831  14.474  0.00  0.00           H  
ATOM   3728  HG1 THR A 236      -0.969 -16.216  13.090  0.00  0.00           H  
ATOM   3729 HG21 THR A 236       0.336 -15.724  16.053  0.00  0.00           H  
ATOM   3730 HG22 THR A 236      -0.925 -15.157  16.924  0.00  0.00           H  
ATOM   3731 HG23 THR A 236      -0.181 -14.188  15.839  0.00  0.00           H  
ATOM   3732  N   LEU A 237      -4.167 -15.113  16.383  0.00  0.00           N  
ATOM   3733  CA  LEU A 237      -4.966 -14.508  17.434  0.00  0.00           C  
ATOM   3734  C   LEU A 237      -5.964 -15.460  18.075  0.00  0.00           C  
ATOM   3735  O   LEU A 237      -6.244 -15.367  19.270  0.00  0.00           O  
ATOM   3736  CB  LEU A 237      -5.712 -13.243  16.952  0.00  0.00           C  
ATOM   3737  CG  LEU A 237      -4.803 -12.038  16.616  0.00  0.00           C  
ATOM   3738  CD1 LEU A 237      -5.643 -10.943  15.940  0.00  0.00           C  
ATOM   3739  CD2 LEU A 237      -4.069 -11.455  17.842  0.00  0.00           C  
ATOM   3740  H   LEU A 237      -4.229 -14.801  15.370  0.00  0.00           H  
ATOM   3741  HA  LEU A 237      -4.338 -14.169  18.162  0.00  0.00           H  
ATOM   3742  HB2 LEU A 237      -6.205 -13.478  16.128  0.00  0.00           H  
ATOM   3743  HB3 LEU A 237      -6.323 -12.959  17.673  0.00  0.00           H  
ATOM   3744  HG  LEU A 237      -4.091 -12.337  15.995  0.00  0.00           H  
ATOM   3745 HD11 LEU A 237      -6.043 -11.308  15.102  0.00  0.00           H  
ATOM   3746 HD12 LEU A 237      -5.055 -10.166  15.724  0.00  0.00           H  
ATOM   3747 HD13 LEU A 237      -6.368 -10.655  16.563  0.00  0.00           H  
ATOM   3748 HD21 LEU A 237      -4.744 -11.147  18.508  0.00  0.00           H  
ATOM   3749 HD22 LEU A 237      -3.494 -12.164  18.243  0.00  0.00           H  
ATOM   3750 HD23 LEU A 237      -3.506 -10.687  17.548  0.00  0.00           H  
ATOM   3751  N   SER A 238      -6.500 -16.416  17.292  0.00  0.00           N  
ATOM   3752  CA  SER A 238      -7.378 -17.473  17.782  0.00  0.00           C  
ATOM   3753  C   SER A 238      -6.691 -18.338  18.833  0.00  0.00           C  
ATOM   3754  O   SER A 238      -7.212 -18.564  19.928  0.00  0.00           O  
ATOM   3755  CB  SER A 238      -7.894 -18.336  16.594  0.00  0.00           C  
ATOM   3756  OG  SER A 238      -8.908 -19.251  17.012  0.00  0.00           O  
ATOM   3757  H   SER A 238      -6.223 -16.328  16.281  0.00  0.00           H  
ATOM   3758  HA  SER A 238      -8.179 -17.038  18.216  0.00  0.00           H  
ATOM   3759  HB2 SER A 238      -8.269 -17.726  15.906  0.00  0.00           H  
ATOM   3760  HB3 SER A 238      -7.126 -18.848  16.225  0.00  0.00           H  
ATOM   3761  HG  SER A 238      -8.851 -20.078  16.458  0.00  0.00           H  
ATOM   3762  N   LEU A 239      -5.441 -18.758  18.571  0.00  0.00           N  
ATOM   3763  CA  LEU A 239      -4.623 -19.497  19.511  0.00  0.00           C  
ATOM   3764  C   LEU A 239      -4.133 -18.643  20.689  0.00  0.00           C  
ATOM   3765  O   LEU A 239      -4.053 -19.109  21.827  0.00  0.00           O  
ATOM   3766  CB  LEU A 239      -3.447 -20.126  18.733  0.00  0.00           C  
ATOM   3767  CG  LEU A 239      -2.716 -21.281  19.452  0.00  0.00           C  
ATOM   3768  CD1 LEU A 239      -3.582 -22.551  19.557  0.00  0.00           C  
ATOM   3769  CD2 LEU A 239      -1.419 -21.624  18.704  0.00  0.00           C  
ATOM   3770  H   LEU A 239      -5.111 -18.495  17.605  0.00  0.00           H  
ATOM   3771  HA  LEU A 239      -5.171 -20.264  19.890  0.00  0.00           H  
ATOM   3772  HB2 LEU A 239      -3.805 -20.489  17.883  0.00  0.00           H  
ATOM   3773  HB3 LEU A 239      -2.780 -19.415  18.564  0.00  0.00           H  
ATOM   3774  HG  LEU A 239      -2.466 -20.979  20.376  0.00  0.00           H  
ATOM   3775 HD11 LEU A 239      -4.410 -22.339  20.071  0.00  0.00           H  
ATOM   3776 HD12 LEU A 239      -3.063 -23.261  20.028  0.00  0.00           H  
ATOM   3777 HD13 LEU A 239      -3.822 -22.858  18.639  0.00  0.00           H  
ATOM   3778 HD21 LEU A 239      -1.642 -21.902  17.772  0.00  0.00           H  
ATOM   3779 HD22 LEU A 239      -0.829 -20.819  18.684  0.00  0.00           H  
ATOM   3780 HD23 LEU A 239      -0.956 -22.371  19.177  0.00  0.00           H  
ATOM   3781  N   VAL A 240      -3.818 -17.343  20.450  0.00  0.00           N  
ATOM   3782  CA  VAL A 240      -3.438 -16.368  21.487  0.00  0.00           C  
ATOM   3783  C   VAL A 240      -4.519 -16.189  22.523  0.00  0.00           C  
ATOM   3784  O   VAL A 240      -4.265 -16.284  23.721  0.00  0.00           O  
ATOM   3785  CB  VAL A 240      -3.153 -14.973  20.900  0.00  0.00           C  
ATOM   3786  CG1 VAL A 240      -3.032 -13.817  21.916  0.00  0.00           C  
ATOM   3787  CG2 VAL A 240      -1.822 -15.018  20.159  0.00  0.00           C  
ATOM   3788  H   VAL A 240      -3.872 -17.089  19.429  0.00  0.00           H  
ATOM   3789  HA  VAL A 240      -2.609 -16.721  21.946  0.00  0.00           H  
ATOM   3790  HB  VAL A 240      -3.927 -14.730  20.288  0.00  0.00           H  
ATOM   3791 HG11 VAL A 240      -2.529 -14.139  22.714  0.00  0.00           H  
ATOM   3792 HG12 VAL A 240      -2.544 -13.061  21.488  0.00  0.00           H  
ATOM   3793 HG13 VAL A 240      -3.946 -13.525  22.184  0.00  0.00           H  
ATOM   3794 HG21 VAL A 240      -1.328 -15.846  20.420  0.00  0.00           H  
ATOM   3795 HG22 VAL A 240      -1.283 -14.212  20.402  0.00  0.00           H  
ATOM   3796 HG23 VAL A 240      -1.994 -15.024  19.174  0.00  0.00           H  
ATOM   3797  N   LYS A 241      -5.776 -15.983  22.097  0.00  0.00           N  
ATOM   3798  CA  LYS A 241      -6.892 -15.820  23.007  0.00  0.00           C  
ATOM   3799  C   LYS A 241      -7.138 -17.046  23.867  0.00  0.00           C  
ATOM   3800  O   LYS A 241      -7.407 -16.932  25.062  0.00  0.00           O  
ATOM   3801  CB  LYS A 241      -8.175 -15.480  22.214  0.00  0.00           C  
ATOM   3802  CG  LYS A 241      -8.269 -14.007  21.768  0.00  0.00           C  
ATOM   3803  CD  LYS A 241      -8.772 -13.080  22.897  0.00  0.00           C  
ATOM   3804  CE  LYS A 241      -8.956 -11.607  22.493  0.00  0.00           C  
ATOM   3805  NZ  LYS A 241     -10.079 -11.453  21.539  0.00  0.00           N1+
ATOM   3806  H   LYS A 241      -5.869 -15.952  21.057  0.00  0.00           H  
ATOM   3807  HA  LYS A 241      -6.704 -15.029  23.618  0.00  0.00           H  
ATOM   3808  HB2 LYS A 241      -8.196 -16.051  21.400  0.00  0.00           H  
ATOM   3809  HB3 LYS A 241      -8.959 -15.678  22.794  0.00  0.00           H  
ATOM   3810  HG2 LYS A 241      -7.362 -13.697  21.484  0.00  0.00           H  
ATOM   3811  HG3 LYS A 241      -8.902 -13.942  20.998  0.00  0.00           H  
ATOM   3812  HD2 LYS A 241      -9.656 -13.430  23.222  0.00  0.00           H  
ATOM   3813  HD3 LYS A 241      -8.113 -13.118  23.655  0.00  0.00           H  
ATOM   3814  HE2 LYS A 241      -9.139 -11.074  23.318  0.00  0.00           H  
ATOM   3815  HE3 LYS A 241      -8.109 -11.287  22.070  0.00  0.00           H  
ATOM   3816  HZ1 LYS A 241     -10.894 -11.904  21.905  0.00  0.00           H  
ATOM   3817  HZ2 LYS A 241      -9.834 -11.870  20.663  0.00  0.00           H  
ATOM   3818  HZ3 LYS A 241     -10.271 -10.480  21.402  0.00  0.00           H  
ATOM   3819  N   THR A 242      -7.009 -18.250  23.285  0.00  0.00           N  
ATOM   3820  CA  THR A 242      -7.130 -19.527  23.986  0.00  0.00           C  
ATOM   3821  C   THR A 242      -6.123 -19.680  25.105  0.00  0.00           C  
ATOM   3822  O   THR A 242      -6.470 -20.077  26.216  0.00  0.00           O  
ATOM   3823  CB  THR A 242      -6.969 -20.684  23.018  0.00  0.00           C  
ATOM   3824  CG2 THR A 242      -7.207 -22.062  23.647  0.00  0.00           C  
ATOM   3825  OG1 THR A 242      -7.958 -20.569  22.015  0.00  0.00           O  
ATOM   3826  H   THR A 242      -6.807 -18.190  22.250  0.00  0.00           H  
ATOM   3827  HA  THR A 242      -8.063 -19.582  24.383  0.00  0.00           H  
ATOM   3828  HB  THR A 242      -6.052 -20.624  22.575  0.00  0.00           H  
ATOM   3829  HG1 THR A 242      -7.692 -19.883  21.325  0.00  0.00           H  
ATOM   3830 HG21 THR A 242      -6.396 -22.337  24.166  0.00  0.00           H  
ATOM   3831 HG22 THR A 242      -7.384 -22.733  22.925  0.00  0.00           H  
ATOM   3832 HG23 THR A 242      -7.997 -22.017  24.261  0.00  0.00           H  
ATOM   3833  N   VAL A 243      -4.856 -19.292  24.866  0.00  0.00           N  
ATOM   3834  CA  VAL A 243      -3.793 -19.234  25.863  0.00  0.00           C  
ATOM   3835  C   VAL A 243      -4.104 -18.279  27.014  0.00  0.00           C  
ATOM   3836  O   VAL A 243      -3.916 -18.604  28.189  0.00  0.00           O  
ATOM   3837  CB  VAL A 243      -2.491 -18.829  25.167  0.00  0.00           C  
ATOM   3838  CG1 VAL A 243      -1.397 -18.334  26.136  0.00  0.00           C  
ATOM   3839  CG2 VAL A 243      -1.972 -20.033  24.354  0.00  0.00           C  
ATOM   3840  H   VAL A 243      -4.696 -19.023  23.852  0.00  0.00           H  
ATOM   3841  HA  VAL A 243      -3.679 -20.163  26.255  0.00  0.00           H  
ATOM   3842  HB  VAL A 243      -2.691 -18.057  24.553  0.00  0.00           H  
ATOM   3843 HG11 VAL A 243      -1.256 -19.022  26.843  0.00  0.00           H  
ATOM   3844 HG12 VAL A 243      -0.553 -18.192  25.626  0.00  0.00           H  
ATOM   3845 HG13 VAL A 243      -1.694 -17.477  26.549  0.00  0.00           H  
ATOM   3846 HG21 VAL A 243      -2.262 -19.928  23.407  0.00  0.00           H  
ATOM   3847 HG22 VAL A 243      -2.354 -20.868  24.740  0.00  0.00           H  
ATOM   3848 HG23 VAL A 243      -0.977 -20.051  24.410  0.00  0.00           H  
ATOM   3849  N   VAL A 244      -4.632 -17.079  26.718  0.00  0.00           N  
ATOM   3850  CA  VAL A 244      -5.046 -16.102  27.720  0.00  0.00           C  
ATOM   3851  C   VAL A 244      -6.181 -16.599  28.597  0.00  0.00           C  
ATOM   3852  O   VAL A 244      -6.208 -16.341  29.798  0.00  0.00           O  
ATOM   3853  CB  VAL A 244      -5.410 -14.777  27.072  0.00  0.00           C  
ATOM   3854  CG1 VAL A 244      -5.853 -13.707  28.100  0.00  0.00           C  
ATOM   3855  CG2 VAL A 244      -4.167 -14.261  26.326  0.00  0.00           C  
ATOM   3856  H   VAL A 244      -4.721 -16.906  25.684  0.00  0.00           H  
ATOM   3857  HA  VAL A 244      -4.248 -15.912  28.318  0.00  0.00           H  
ATOM   3858  HB  VAL A 244      -6.199 -14.922  26.469  0.00  0.00           H  
ATOM   3859 HG11 VAL A 244      -6.800 -13.878  28.353  0.00  0.00           H  
ATOM   3860 HG12 VAL A 244      -5.267 -13.771  28.902  0.00  0.00           H  
ATOM   3861 HG13 VAL A 244      -5.767 -12.807  27.683  0.00  0.00           H  
ATOM   3862 HG21 VAL A 244      -4.159 -13.265  26.365  0.00  0.00           H  
ATOM   3863 HG22 VAL A 244      -4.211 -14.566  25.378  0.00  0.00           H  
ATOM   3864 HG23 VAL A 244      -3.352 -14.628  26.767  0.00  0.00           H  
ATOM   3865  N   ILE A 245      -7.145 -17.357  28.045  0.00  0.00           N  
ATOM   3866  CA  ILE A 245      -8.205 -18.001  28.816  0.00  0.00           C  
ATOM   3867  C   ILE A 245      -7.671 -19.042  29.797  0.00  0.00           C  
ATOM   3868  O   ILE A 245      -8.074 -19.071  30.963  0.00  0.00           O  
ATOM   3869  CB  ILE A 245      -9.261 -18.586  27.879  0.00  0.00           C  
ATOM   3870  CG1 ILE A 245      -9.949 -17.442  27.092  0.00  0.00           C  
ATOM   3871  CG2 ILE A 245     -10.320 -19.410  28.654  0.00  0.00           C  
ATOM   3872  CD1 ILE A 245     -10.645 -17.916  25.809  0.00  0.00           C  
ATOM   3873  H   ILE A 245      -7.065 -17.444  27.003  0.00  0.00           H  
ATOM   3874  HA  ILE A 245      -8.631 -17.273  29.373  0.00  0.00           H  
ATOM   3875  HB  ILE A 245      -8.810 -19.170  27.219  0.00  0.00           H  
ATOM   3876 HG12 ILE A 245     -10.623 -17.017  27.684  0.00  0.00           H  
ATOM   3877 HG13 ILE A 245      -9.254 -16.775  26.847  0.00  0.00           H  
ATOM   3878 HG21 ILE A 245      -9.850 -20.133  29.147  0.00  0.00           H  
ATOM   3879 HG22 ILE A 245     -10.959 -19.791  27.995  0.00  0.00           H  
ATOM   3880 HG23 ILE A 245     -10.787 -18.800  29.285  0.00  0.00           H  
ATOM   3881 HD11 ILE A 245      -9.966 -18.332  25.211  0.00  0.00           H  
ATOM   3882 HD12 ILE A 245     -11.061 -17.130  25.361  0.00  0.00           H  
ATOM   3883 HD13 ILE A 245     -11.344 -18.583  26.051  0.00  0.00           H  
ATOM   3884  N   ILE A 246      -6.699 -19.880  29.376  0.00  0.00           N  
ATOM   3885  CA  ILE A 246      -5.995 -20.829  30.237  0.00  0.00           C  
ATOM   3886  C   ILE A 246      -5.244 -20.131  31.363  0.00  0.00           C  
ATOM   3887  O   ILE A 246      -5.336 -20.499  32.537  0.00  0.00           O  
ATOM   3888  CB  ILE A 246      -5.007 -21.646  29.398  0.00  0.00           C  
ATOM   3889  CG1 ILE A 246      -5.709 -22.517  28.329  0.00  0.00           C  
ATOM   3890  CG2 ILE A 246      -4.095 -22.528  30.277  0.00  0.00           C  
ATOM   3891  CD1 ILE A 246      -6.500 -23.686  28.907  0.00  0.00           C  
ATOM   3892  H   ILE A 246      -6.491 -19.784  28.347  0.00  0.00           H  
ATOM   3893  HA  ILE A 246      -6.707 -21.395  30.672  0.00  0.00           H  
ATOM   3894  HB  ILE A 246      -4.402 -21.009  28.915  0.00  0.00           H  
ATOM   3895 HG12 ILE A 246      -6.326 -21.934  27.809  0.00  0.00           H  
ATOM   3896 HG13 ILE A 246      -5.009 -22.876  27.717  0.00  0.00           H  
ATOM   3897 HG21 ILE A 246      -3.656 -21.947  30.955  0.00  0.00           H  
ATOM   3898 HG22 ILE A 246      -3.415 -22.957  29.691  0.00  0.00           H  
ATOM   3899 HG23 ILE A 246      -4.659 -23.217  30.720  0.00  0.00           H  
ATOM   3900 HD11 ILE A 246      -5.880 -24.278  29.416  0.00  0.00           H  
ATOM   3901 HD12 ILE A 246      -6.920 -24.196  28.160  0.00  0.00           H  
ATOM   3902 HD13 ILE A 246      -7.206 -23.332  29.515  0.00  0.00           H  
ATOM   3903  N   LEU A 247      -4.506 -19.055  31.041  0.00  0.00           N  
ATOM   3904  CA  LEU A 247      -3.818 -18.230  32.014  0.00  0.00           C  
ATOM   3905  C   LEU A 247      -4.756 -17.491  32.960  0.00  0.00           C  
ATOM   3906  O   LEU A 247      -4.536 -17.424  34.171  0.00  0.00           O  
ATOM   3907  CB  LEU A 247      -2.928 -17.214  31.267  0.00  0.00           C  
ATOM   3908  CG  LEU A 247      -1.784 -16.636  32.123  0.00  0.00           C  
ATOM   3909  CD1 LEU A 247      -0.447 -17.201  31.638  0.00  0.00           C  
ATOM   3910  CD2 LEU A 247      -1.747 -15.099  32.099  0.00  0.00           C  
ATOM   3911  H   LEU A 247      -4.476 -18.868  30.005  0.00  0.00           H  
ATOM   3912  HA  LEU A 247      -3.211 -18.826  32.574  0.00  0.00           H  
ATOM   3913  HB2 LEU A 247      -2.519 -17.677  30.500  0.00  0.00           H  
ATOM   3914  HB3 LEU A 247      -3.497 -16.462  30.986  0.00  0.00           H  
ATOM   3915  HG  LEU A 247      -1.929 -16.896  33.070  0.00  0.00           H  
ATOM   3916 HD11 LEU A 247      -0.458 -18.196  31.724  0.00  0.00           H  
ATOM   3917 HD12 LEU A 247       0.292 -16.825  32.195  0.00  0.00           H  
ATOM   3918 HD13 LEU A 247      -0.309 -16.948  30.681  0.00  0.00           H  
ATOM   3919 HD21 LEU A 247      -1.617 -14.790  31.160  0.00  0.00           H  
ATOM   3920 HD22 LEU A 247      -2.609 -14.745  32.455  0.00  0.00           H  
ATOM   3921 HD23 LEU A 247      -0.991 -14.781  32.667  0.00  0.00           H  
ATOM   3922  N   GLY A 248      -5.861 -16.933  32.433  0.00  0.00           N  
ATOM   3923  CA  GLY A 248      -6.862 -16.191  33.180  0.00  0.00           C  
ATOM   3924  C   GLY A 248      -7.561 -17.014  34.218  0.00  0.00           C  
ATOM   3925  O   GLY A 248      -7.676 -16.603  35.369  0.00  0.00           O  
ATOM   3926  H   GLY A 248      -5.936 -17.091  31.385  0.00  0.00           H  
ATOM   3927  HA2 GLY A 248      -6.415 -15.388  33.624  0.00  0.00           H  
ATOM   3928  HA3 GLY A 248      -7.547 -15.810  32.527  0.00  0.00           H  
ATOM   3929  N   ALA A 249      -7.989 -18.236  33.852  0.00  0.00           N  
ATOM   3930  CA  ALA A 249      -8.560 -19.191  34.776  0.00  0.00           C  
ATOM   3931  C   ALA A 249      -7.584 -19.582  35.886  0.00  0.00           C  
ATOM   3932  O   ALA A 249      -7.961 -19.636  37.057  0.00  0.00           O  
ATOM   3933  CB  ALA A 249      -9.056 -20.422  33.984  0.00  0.00           C  
ATOM   3934  H   ALA A 249      -7.867 -18.428  32.826  0.00  0.00           H  
ATOM   3935  HA  ALA A 249      -9.382 -18.783  35.208  0.00  0.00           H  
ATOM   3936  HB1 ALA A 249      -9.616 -20.111  33.222  0.00  0.00           H  
ATOM   3937  HB2 ALA A 249      -9.595 -21.000  34.590  0.00  0.00           H  
ATOM   3938  HB3 ALA A 249      -8.267 -20.926  33.644  0.00  0.00           H  
ATOM   3939  N   PHE A 250      -6.287 -19.765  35.540  0.00  0.00           N  
ATOM   3940  CA  PHE A 250      -5.211 -20.066  36.468  0.00  0.00           C  
ATOM   3941  C   PHE A 250      -5.038 -18.972  37.527  0.00  0.00           C  
ATOM   3942  O   PHE A 250      -4.962 -19.236  38.726  0.00  0.00           O  
ATOM   3943  CB  PHE A 250      -3.897 -20.281  35.643  0.00  0.00           C  
ATOM   3944  CG  PHE A 250      -2.797 -20.996  36.392  0.00  0.00           C  
ATOM   3945  CD1 PHE A 250      -2.656 -22.384  36.254  0.00  0.00           C  
ATOM   3946  CD2 PHE A 250      -1.871 -20.307  37.193  0.00  0.00           C  
ATOM   3947  CE1 PHE A 250      -1.668 -23.089  36.950  0.00  0.00           C  
ATOM   3948  CE2 PHE A 250      -0.856 -21.006  37.865  0.00  0.00           C  
ATOM   3949  CZ  PHE A 250      -0.756 -22.394  37.744  0.00  0.00           C  
ATOM   3950  H   PHE A 250      -6.130 -19.664  34.496  0.00  0.00           H  
ATOM   3951  HA  PHE A 250      -5.471 -20.906  36.965  0.00  0.00           H  
ATOM   3952  HB2 PHE A 250      -4.138 -20.821  34.853  0.00  0.00           H  
ATOM   3953  HB3 PHE A 250      -3.569 -19.386  35.386  0.00  0.00           H  
ATOM   3954  HD1 PHE A 250      -3.270 -22.882  35.647  0.00  0.00           H  
ATOM   3955  HD2 PHE A 250      -1.935 -19.321  37.283  0.00  0.00           H  
ATOM   3956  HE1 PHE A 250      -1.624 -24.087  36.874  0.00  0.00           H  
ATOM   3957  HE2 PHE A 250      -0.199 -20.494  38.439  0.00  0.00           H  
ATOM   3958  HZ  PHE A 250      -0.035 -22.889  38.222  0.00  0.00           H  
ATOM   3959  N   VAL A 251      -5.029 -17.686  37.124  0.00  0.00           N  
ATOM   3960  CA  VAL A 251      -4.918 -16.575  38.061  0.00  0.00           C  
ATOM   3961  C   VAL A 251      -6.123 -16.457  38.985  0.00  0.00           C  
ATOM   3962  O   VAL A 251      -5.982 -16.355  40.205  0.00  0.00           O  
ATOM   3963  CB  VAL A 251      -4.713 -15.263  37.308  0.00  0.00           C  
ATOM   3964  CG1 VAL A 251      -4.680 -14.050  38.263  0.00  0.00           C  
ATOM   3965  CG2 VAL A 251      -3.377 -15.324  36.540  0.00  0.00           C  
ATOM   3966  H   VAL A 251      -5.108 -17.565  36.093  0.00  0.00           H  
ATOM   3967  HA  VAL A 251      -4.098 -16.732  38.638  0.00  0.00           H  
ATOM   3968  HB  VAL A 251      -5.497 -15.121  36.704  0.00  0.00           H  
ATOM   3969 HG11 VAL A 251      -5.484 -13.486  38.096  0.00  0.00           H  
ATOM   3970 HG12 VAL A 251      -4.684 -14.379  39.203  0.00  0.00           H  
ATOM   3971 HG13 VAL A 251      -3.852 -13.524  38.089  0.00  0.00           H  
ATOM   3972 HG21 VAL A 251      -3.312 -14.526  35.947  0.00  0.00           H  
ATOM   3973 HG22 VAL A 251      -3.358 -16.159  35.997  0.00  0.00           H  
ATOM   3974 HG23 VAL A 251      -2.629 -15.325  37.199  0.00  0.00           H  
ATOM   3975  N   VAL A 252      -7.350 -16.530  38.436  0.00  0.00           N  
ATOM   3976  CA  VAL A 252      -8.604 -16.393  39.171  0.00  0.00           C  
ATOM   3977  C   VAL A 252      -8.754 -17.417  40.296  0.00  0.00           C  
ATOM   3978  O   VAL A 252      -9.263 -17.100  41.374  0.00  0.00           O  
ATOM   3979  CB  VAL A 252      -9.788 -16.437  38.200  0.00  0.00           C  
ATOM   3980  CG1 VAL A 252     -11.161 -16.494  38.906  0.00  0.00           C  
ATOM   3981  CG2 VAL A 252      -9.755 -15.172  37.314  0.00  0.00           C  
ATOM   3982  H   VAL A 252      -7.322 -16.701  37.391  0.00  0.00           H  
ATOM   3983  HA  VAL A 252      -8.623 -15.469  39.590  0.00  0.00           H  
ATOM   3984  HB  VAL A 252      -9.717 -17.281  37.658  0.00  0.00           H  
ATOM   3985 HG11 VAL A 252     -11.020 -16.703  39.870  0.00  0.00           H  
ATOM   3986 HG12 VAL A 252     -11.610 -15.610  38.811  0.00  0.00           H  
ATOM   3987 HG13 VAL A 252     -11.713 -17.205  38.480  0.00  0.00           H  
ATOM   3988 HG21 VAL A 252     -10.269 -15.353  36.480  0.00  0.00           H  
ATOM   3989 HG22 VAL A 252      -8.806 -14.961  37.096  0.00  0.00           H  
ATOM   3990 HG23 VAL A 252     -10.169 -14.419  37.818  0.00  0.00           H  
ATOM   3991  N   CYS A 253      -8.298 -18.666  40.084  0.00  0.00           N  
ATOM   3992  CA  CYS A 253      -8.379 -19.732  41.065  0.00  0.00           C  
ATOM   3993  C   CYS A 253      -7.215 -19.829  42.051  0.00  0.00           C  
ATOM   3994  O   CYS A 253      -7.407 -20.132  43.230  0.00  0.00           O  
ATOM   3995  CB  CYS A 253      -8.577 -21.081  40.329  0.00  0.00           C  
ATOM   3996  SG  CYS A 253      -7.151 -21.718  39.405  0.00  0.00           S  
ATOM   3997  H   CYS A 253      -7.874 -18.795  39.130  0.00  0.00           H  
ATOM   3998  HA  CYS A 253      -9.237 -19.595  41.614  0.00  0.00           H  
ATOM   3999  HB2 CYS A 253      -8.840 -21.764  41.019  0.00  0.00           H  
ATOM   4000  HB3 CYS A 253      -9.344 -20.964  39.688  0.00  0.00           H  
ATOM   4001  HG  CYS A 253      -6.530 -20.964  39.196  0.00  0.00           H  
ATOM   4002  N   TRP A 254      -5.962 -19.591  41.607  0.00  0.00           N  
ATOM   4003  CA  TRP A 254      -4.783 -19.771  42.437  0.00  0.00           C  
ATOM   4004  C   TRP A 254      -4.514 -18.571  43.313  0.00  0.00           C  
ATOM   4005  O   TRP A 254      -4.077 -18.718  44.452  0.00  0.00           O  
ATOM   4006  CB  TRP A 254      -3.524 -20.089  41.589  0.00  0.00           C  
ATOM   4007  CG  TRP A 254      -3.428 -21.544  41.141  0.00  0.00           C  
ATOM   4008  CD1 TRP A 254      -3.709 -22.098  39.921  0.00  0.00           C  
ATOM   4009  CD2 TRP A 254      -2.970 -22.618  41.981  0.00  0.00           C  
ATOM   4010  CE2 TRP A 254      -2.993 -23.798  41.188  0.00  0.00           C  
ATOM   4011  CE3 TRP A 254      -2.547 -22.661  43.307  0.00  0.00           C  
ATOM   4012  NE1 TRP A 254      -3.457 -23.450  39.948  0.00  0.00           N  
ATOM   4013  CZ2 TRP A 254      -2.588 -25.010  41.718  0.00  0.00           C  
ATOM   4014  CZ3 TRP A 254      -2.141 -23.894  43.840  0.00  0.00           C  
ATOM   4015  CH2 TRP A 254      -2.158 -25.057  43.051  0.00  0.00           C  
ATOM   4016  H   TRP A 254      -5.926 -19.267  40.614  0.00  0.00           H  
ATOM   4017  HA  TRP A 254      -4.954 -20.564  43.044  0.00  0.00           H  
ATOM   4018  HB2 TRP A 254      -3.543 -19.535  40.769  0.00  0.00           H  
ATOM   4019  HB3 TRP A 254      -2.718 -19.900  42.131  0.00  0.00           H  
ATOM   4020  HD1 TRP A 254      -4.047 -21.597  39.128  0.00  0.00           H  
ATOM   4021  HE1 TRP A 254      -3.591 -24.080  39.182  0.00  0.00           H  
ATOM   4022  HE3 TRP A 254      -2.526 -21.847  43.876  0.00  0.00           H  
ATOM   4023  HZ2 TRP A 254      -2.601 -25.850  41.156  0.00  0.00           H  
ATOM   4024  HZ3 TRP A 254      -1.842 -23.934  44.782  0.00  0.00           H  
ATOM   4025  HH2 TRP A 254      -1.863 -25.918  43.439  0.00  0.00           H  
ATOM   4026  N   THR A 255      -4.805 -17.344  42.841  0.00  0.00           N  
ATOM   4027  CA  THR A 255      -4.622 -16.126  43.633  0.00  0.00           C  
ATOM   4028  C   THR A 255      -5.348 -16.109  44.972  0.00  0.00           C  
ATOM   4029  O   THR A 255      -4.668 -15.769  45.938  0.00  0.00           O  
ATOM   4030  CB  THR A 255      -4.972 -14.857  42.871  0.00  0.00           C  
ATOM   4031  CG2 THR A 255      -4.694 -13.563  43.646  0.00  0.00           C  
ATOM   4032  OG1 THR A 255      -4.138 -14.744  41.737  0.00  0.00           O  
ATOM   4033  H   THR A 255      -5.171 -17.341  41.864  0.00  0.00           H  
ATOM   4034  HA  THR A 255      -3.620 -16.014  43.813  0.00  0.00           H  
ATOM   4035  HB  THR A 255      -5.944 -14.917  42.553  0.00  0.00           H  
ATOM   4036  HG1 THR A 255      -4.611 -15.073  40.908  0.00  0.00           H  
ATOM   4037 HG21 THR A 255      -5.140 -13.607  44.541  0.00  0.00           H  
ATOM   4038 HG22 THR A 255      -5.053 -12.782  43.133  0.00  0.00           H  
ATOM   4039 HG23 THR A 255      -3.707 -13.454  43.771  0.00  0.00           H  
ATOM   4040  N   PRO A 256      -6.615 -16.483  45.209  0.00  0.00           N  
ATOM   4041  CA  PRO A 256      -7.183 -16.528  46.559  0.00  0.00           C  
ATOM   4042  C   PRO A 256      -6.435 -17.485  47.483  0.00  0.00           C  
ATOM   4043  O   PRO A 256      -6.271 -17.172  48.666  0.00  0.00           O  
ATOM   4044  CB  PRO A 256      -8.660 -16.929  46.338  0.00  0.00           C  
ATOM   4045  CG  PRO A 256      -8.682 -17.601  44.964  0.00  0.00           C  
ATOM   4046  CD  PRO A 256      -7.613 -16.829  44.196  0.00  0.00           C  
ATOM   4047  HA  PRO A 256      -7.217 -15.597  46.962  0.00  0.00           H  
ATOM   4048  HB2 PRO A 256      -8.962 -17.570  47.041  0.00  0.00           H  
ATOM   4049  HB3 PRO A 256      -9.250 -16.125  46.339  0.00  0.00           H  
ATOM   4050  HG2 PRO A 256      -8.439 -18.555  45.048  0.00  0.00           H  
ATOM   4051  HG3 PRO A 256      -9.570 -17.489  44.546  0.00  0.00           H  
ATOM   4052  HD2 PRO A 256      -7.212 -17.400  43.476  0.00  0.00           H  
ATOM   4053  HD3 PRO A 256      -8.003 -16.004  43.777  0.00  0.00           H  
ATOM   4054  N   GLY A 257      -5.942 -18.631  46.963  0.00  0.00           N  
ATOM   4055  CA  GLY A 257      -5.162 -19.620  47.681  0.00  0.00           C  
ATOM   4056  C   GLY A 257      -3.682 -19.321  47.831  0.00  0.00           C  
ATOM   4057  O   GLY A 257      -2.982 -20.026  48.485  0.00  0.00           O  
ATOM   4058  H   GLY A 257      -6.192 -18.742  45.933  0.00  0.00           H  
ATOM   4059  HA2 GLY A 257      -5.570 -19.753  48.618  0.00  0.00           H  
ATOM   4060  HA3 GLY A 257      -5.270 -20.533  47.217  0.00  0.00           H  
ATOM   4061  N   GLN A 258      -3.186 -18.236  47.187  0.00  0.00           N  
ATOM   4062  CA  GLN A 258      -1.883 -17.675  47.514  0.00  0.00           C  
ATOM   4063  C   GLN A 258      -1.989 -16.454  48.413  0.00  0.00           C  
ATOM   4064  O   GLN A 258      -1.134 -16.214  49.266  0.00  0.00           O  
ATOM   4065  CB  GLN A 258      -1.115 -17.335  46.213  0.00  0.00           C  
ATOM   4066  CG  GLN A 258      -0.818 -18.582  45.333  0.00  0.00           C  
ATOM   4067  CD  GLN A 258       0.111 -19.600  45.998  0.00  0.00           C  
ATOM   4068  NE2 GLN A 258      -0.267 -20.897  45.976  0.00  0.00           N  
ATOM   4069  OE1 GLN A 258       1.194 -19.267  46.485  0.00  0.00           O  
ATOM   4070  H   GLN A 258      -3.816 -17.856  46.455  0.00  0.00           H  
ATOM   4071  HA  GLN A 258      -1.357 -18.381  48.013  0.00  0.00           H  
ATOM   4072  HB2 GLN A 258      -1.662 -16.708  45.671  0.00  0.00           H  
ATOM   4073  HB3 GLN A 258      -0.244 -16.922  46.453  0.00  0.00           H  
ATOM   4074  HG2 GLN A 258      -1.688 -19.029  45.127  0.00  0.00           H  
ATOM   4075  HG3 GLN A 258      -0.395 -18.267  44.484  0.00  0.00           H  
ATOM   4076 HE21 GLN A 258       0.308 -21.612  46.385  0.00  0.00           H  
ATOM   4077 HE22 GLN A 258      -1.160 -21.100  45.525  0.00  0.00           H  
ATOM   4078  N   VAL A 259      -3.085 -15.684  48.329  0.00  0.00           N  
ATOM   4079  CA  VAL A 259      -3.396 -14.610  49.265  0.00  0.00           C  
ATOM   4080  C   VAL A 259      -3.691 -15.137  50.664  0.00  0.00           C  
ATOM   4081  O   VAL A 259      -3.274 -14.555  51.665  0.00  0.00           O  
ATOM   4082  CB  VAL A 259      -4.522 -13.741  48.720  0.00  0.00           C  
ATOM   4083  CG1 VAL A 259      -4.998 -12.686  49.739  0.00  0.00           C  
ATOM   4084  CG2 VAL A 259      -4.014 -13.018  47.451  0.00  0.00           C  
ATOM   4085  H   VAL A 259      -3.707 -15.929  47.516  0.00  0.00           H  
ATOM   4086  HA  VAL A 259      -2.589 -14.003  49.326  0.00  0.00           H  
ATOM   4087  HB  VAL A 259      -5.314 -14.328  48.536  0.00  0.00           H  
ATOM   4088 HG11 VAL A 259      -4.448 -11.862  49.633  0.00  0.00           H  
ATOM   4089 HG12 VAL A 259      -5.958 -12.479  49.567  0.00  0.00           H  
ATOM   4090 HG13 VAL A 259      -4.888 -13.052  50.659  0.00  0.00           H  
ATOM   4091 HG21 VAL A 259      -4.292 -12.063  47.497  0.00  0.00           H  
ATOM   4092 HG22 VAL A 259      -4.416 -13.457  46.653  0.00  0.00           H  
ATOM   4093 HG23 VAL A 259      -3.021 -13.088  47.421  0.00  0.00           H  
ATOM   4094  N   VAL A 260      -4.361 -16.302  50.774  0.00  0.00           N  
ATOM   4095  CA  VAL A 260      -4.619 -16.990  52.038  0.00  0.00           C  
ATOM   4096  C   VAL A 260      -3.319 -17.334  52.787  0.00  0.00           C  
ATOM   4097  O   VAL A 260      -3.237 -17.181  54.006  0.00  0.00           O  
ATOM   4098  CB  VAL A 260      -5.531 -18.209  51.797  0.00  0.00           C  
ATOM   4099  CG1 VAL A 260      -4.723 -19.409  51.279  0.00  0.00           C  
ATOM   4100  CG2 VAL A 260      -6.403 -18.573  53.021  0.00  0.00           C  
ATOM   4101  H   VAL A 260      -4.689 -16.679  49.845  0.00  0.00           H  
ATOM   4102  HA  VAL A 260      -5.157 -16.373  52.629  0.00  0.00           H  
ATOM   4103  HB  VAL A 260      -6.178 -17.970  51.079  0.00  0.00           H  
ATOM   4104 HG11 VAL A 260      -4.067 -19.687  51.977  0.00  0.00           H  
ATOM   4105 HG12 VAL A 260      -5.347 -20.162  51.081  0.00  0.00           H  
ATOM   4106 HG13 VAL A 260      -4.240 -19.143  50.448  0.00  0.00           H  
ATOM   4107 HG21 VAL A 260      -6.950 -19.373  52.794  0.00  0.00           H  
ATOM   4108 HG22 VAL A 260      -6.993 -17.799  53.232  0.00  0.00           H  
ATOM   4109 HG23 VAL A 260      -5.803 -18.771  53.791  0.00  0.00           H  
ATOM   4110  N   LEU A 261      -2.239 -17.740  52.076  0.00  0.00           N  
ATOM   4111  CA  LEU A 261      -0.911 -18.007  52.611  0.00  0.00           C  
ATOM   4112  C   LEU A 261      -0.245 -16.763  53.186  0.00  0.00           C  
ATOM   4113  O   LEU A 261       0.414 -16.811  54.226  0.00  0.00           O  
ATOM   4114  CB  LEU A 261       0.005 -18.597  51.503  0.00  0.00           C  
ATOM   4115  CG  LEU A 261      -0.360 -20.023  51.036  0.00  0.00           C  
ATOM   4116  CD1 LEU A 261       0.301 -20.333  49.683  0.00  0.00           C  
ATOM   4117  CD2 LEU A 261       0.113 -21.067  52.059  0.00  0.00           C  
ATOM   4118  H   LEU A 261      -2.464 -17.851  51.039  0.00  0.00           H  
ATOM   4119  HA  LEU A 261      -0.995 -18.693  53.353  0.00  0.00           H  
ATOM   4120  HB2 LEU A 261      -0.058 -18.002  50.716  0.00  0.00           H  
ATOM   4121  HB3 LEU A 261       0.925 -18.628  51.861  0.00  0.00           H  
ATOM   4122  HG  LEU A 261      -1.349 -20.087  50.941  0.00  0.00           H  
ATOM   4123 HD11 LEU A 261      -0.019 -19.675  49.004  0.00  0.00           H  
ATOM   4124 HD12 LEU A 261       0.052 -21.257  49.402  0.00  0.00           H  
ATOM   4125 HD13 LEU A 261       1.292 -20.264  49.780  0.00  0.00           H  
ATOM   4126 HD21 LEU A 261       1.103 -21.002  52.160  0.00  0.00           H  
ATOM   4127 HD22 LEU A 261      -0.328 -20.889  52.936  0.00  0.00           H  
ATOM   4128 HD23 LEU A 261      -0.134 -21.978  51.736  0.00  0.00           H  
ATOM   4129  N   LEU A 262      -0.405 -15.600  52.529  0.00  0.00           N  
ATOM   4130  CA  LEU A 262       0.047 -14.314  53.037  0.00  0.00           C  
ATOM   4131  C   LEU A 262      -0.704 -13.862  54.285  0.00  0.00           C  
ATOM   4132  O   LEU A 262      -0.118 -13.353  55.243  0.00  0.00           O  
ATOM   4133  CB  LEU A 262      -0.111 -13.220  51.952  0.00  0.00           C  
ATOM   4134  CG  LEU A 262       0.764 -13.422  50.698  0.00  0.00           C  
ATOM   4135  CD1 LEU A 262       0.265 -12.523  49.553  0.00  0.00           C  
ATOM   4136  CD2 LEU A 262       2.249 -13.131  50.983  0.00  0.00           C  
ATOM   4137  H   LEU A 262      -0.893 -15.710  51.603  0.00  0.00           H  
ATOM   4138  HA  LEU A 262       1.033 -14.388  53.271  0.00  0.00           H  
ATOM   4139  HB2 LEU A 262      -1.054 -13.222  51.659  0.00  0.00           H  
ATOM   4140  HB3 LEU A 262       0.143 -12.357  52.356  0.00  0.00           H  
ATOM   4141  HG  LEU A 262       0.708 -14.374  50.415  0.00  0.00           H  
ATOM   4142 HD11 LEU A 262      -0.680 -12.762  49.339  0.00  0.00           H  
ATOM   4143 HD12 LEU A 262       0.841 -12.666  48.751  0.00  0.00           H  
ATOM   4144 HD13 LEU A 262       0.316 -11.569  49.841  0.00  0.00           H  
ATOM   4145 HD21 LEU A 262       2.344 -12.186  51.286  0.00  0.00           H  
ATOM   4146 HD22 LEU A 262       2.571 -13.749  51.696  0.00  0.00           H  
ATOM   4147 HD23 LEU A 262       2.775 -13.274  50.148  0.00  0.00           H  
ATOM   4148  N   LEU A 263      -2.036 -14.066  54.318  0.00  0.00           N  
ATOM   4149  CA  LEU A 263      -2.889 -13.731  55.446  0.00  0.00           C  
ATOM   4150  C   LEU A 263      -2.684 -14.650  56.657  0.00  0.00           C  
ATOM   4151  O   LEU A 263      -3.072 -14.288  57.765  0.00  0.00           O  
ATOM   4152  CB  LEU A 263      -4.386 -13.754  55.032  0.00  0.00           C  
ATOM   4153  CG  LEU A 263      -4.819 -12.656  54.028  0.00  0.00           C  
ATOM   4154  CD1 LEU A 263      -6.172 -13.030  53.396  0.00  0.00           C  
ATOM   4155  CD2 LEU A 263      -4.913 -11.262  54.681  0.00  0.00           C  
ATOM   4156  H   LEU A 263      -2.407 -14.500  53.430  0.00  0.00           H  
ATOM   4157  HA  LEU A 263      -2.684 -12.780  55.738  0.00  0.00           H  
ATOM   4158  HB2 LEU A 263      -4.566 -14.629  54.607  0.00  0.00           H  
ATOM   4159  HB3 LEU A 263      -4.926 -13.634  55.851  0.00  0.00           H  
ATOM   4160  HG  LEU A 263      -4.132 -12.585  53.315  0.00  0.00           H  
ATOM   4161 HD11 LEU A 263      -6.079 -13.900  52.918  0.00  0.00           H  
ATOM   4162 HD12 LEU A 263      -6.439 -12.316  52.752  0.00  0.00           H  
ATOM   4163 HD13 LEU A 263      -6.857 -13.111  54.117  0.00  0.00           H  
ATOM   4164 HD21 LEU A 263      -5.585 -11.293  55.417  0.00  0.00           H  
ATOM   4165 HD22 LEU A 263      -4.020 -11.014  55.047  0.00  0.00           H  
ATOM   4166 HD23 LEU A 263      -5.194 -10.599  53.992  0.00  0.00           H  
ATOM   4167  N   ASP A 264      -2.005 -15.813  56.490  0.00  0.00           N  
ATOM   4168  CA  ASP A 264      -1.735 -16.816  57.508  0.00  0.00           C  
ATOM   4169  C   ASP A 264      -0.554 -16.424  58.417  0.00  0.00           C  
ATOM   4170  O   ASP A 264      -0.110 -17.145  59.304  0.00  0.00           O  
ATOM   4171  CB  ASP A 264      -1.383 -18.157  56.793  0.00  0.00           C  
ATOM   4172  CG  ASP A 264      -1.398 -19.328  57.758  0.00  0.00           C  
ATOM   4173  OD1 ASP A 264      -0.370 -20.047  57.879  0.00  0.00           O  
ATOM   4174  OD2 ASP A 264      -2.460 -19.548  58.385  0.00  0.00           O1-
ATOM   4175  H   ASP A 264      -1.668 -15.929  55.480  0.00  0.00           H  
ATOM   4176  HA  ASP A 264      -2.549 -16.872  58.104  0.00  0.00           H  
ATOM   4177  HB2 ASP A 264      -2.061 -18.303  56.092  0.00  0.00           H  
ATOM   4178  HB3 ASP A 264      -0.479 -18.059  56.412  0.00  0.00           H  
ATOM   4179  N   GLY A 265       0.024 -15.214  58.227  0.00  0.00           N  
ATOM   4180  CA  GLY A 265       1.016 -14.705  59.162  0.00  0.00           C  
ATOM   4181  C   GLY A 265       0.500 -14.582  60.577  0.00  0.00           C  
ATOM   4182  O   GLY A 265      -0.592 -14.087  60.794  0.00  0.00           O  
ATOM   4183  H   GLY A 265      -0.299 -14.713  57.387  0.00  0.00           H  
ATOM   4184  HA2 GLY A 265       1.829 -15.319  59.152  0.00  0.00           H  
ATOM   4185  HA3 GLY A 265       1.340 -13.794  58.841  0.00  0.00           H  
ATOM   4186  N   LEU A 266       1.316 -14.948  61.594  0.00  0.00           N  
ATOM   4187  CA  LEU A 266       0.952 -14.892  63.011  0.00  0.00           C  
ATOM   4188  C   LEU A 266       0.488 -13.512  63.446  0.00  0.00           C  
ATOM   4189  O   LEU A 266      -0.487 -13.349  64.191  0.00  0.00           O  
ATOM   4190  CB  LEU A 266       2.193 -15.264  63.870  0.00  0.00           C  
ATOM   4191  CG  LEU A 266       1.985 -15.156  65.399  0.00  0.00           C  
ATOM   4192  CD1 LEU A 266       0.896 -16.118  65.888  0.00  0.00           C  
ATOM   4193  CD2 LEU A 266       3.304 -15.404  66.145  0.00  0.00           C  
ATOM   4194  H   LEU A 266       2.259 -15.284  61.262  0.00  0.00           H  
ATOM   4195  HA  LEU A 266       0.197 -15.550  63.171  0.00  0.00           H  
ATOM   4196  HB2 LEU A 266       2.426 -16.202  63.669  0.00  0.00           H  
ATOM   4197  HB3 LEU A 266       2.922 -14.647  63.626  0.00  0.00           H  
ATOM   4198  HG  LEU A 266       1.721 -14.217  65.620  0.00  0.00           H  
ATOM   4199 HD11 LEU A 266       0.034 -15.898  65.434  0.00  0.00           H  
ATOM   4200 HD12 LEU A 266       0.790 -16.020  66.876  0.00  0.00           H  
ATOM   4201 HD13 LEU A 266       1.162 -17.055  65.669  0.00  0.00           H  
ATOM   4202 HD21 LEU A 266       3.638 -16.319  65.926  0.00  0.00           H  
ATOM   4203 HD22 LEU A 266       3.975 -14.723  65.860  0.00  0.00           H  
ATOM   4204 HD23 LEU A 266       3.145 -15.329  67.127  0.00  0.00           H  
ATOM   4205  N   GLY A 267       1.152 -12.466  62.930  0.00  0.00           N  
ATOM   4206  CA  GLY A 267       0.782 -11.073  63.140  0.00  0.00           C  
ATOM   4207  C   GLY A 267      -0.571 -10.687  62.600  0.00  0.00           C  
ATOM   4208  O   GLY A 267      -1.159  -9.709  63.065  0.00  0.00           O  
ATOM   4209  H   GLY A 267       1.984 -12.751  62.346  0.00  0.00           H  
ATOM   4210  HA2 GLY A 267       0.816 -10.870  64.145  0.00  0.00           H  
ATOM   4211  HA3 GLY A 267       1.499 -10.474  62.717  0.00  0.00           H  
ATOM   4212  N   CYS A 268      -1.078 -11.425  61.597  0.00  0.00           N  
ATOM   4213  CA  CYS A 268      -2.304 -11.127  60.887  0.00  0.00           C  
ATOM   4214  C   CYS A 268      -3.350 -12.220  61.006  0.00  0.00           C  
ATOM   4215  O   CYS A 268      -4.382 -12.138  60.361  0.00  0.00           O  
ATOM   4216  CB  CYS A 268      -2.048 -10.938  59.367  0.00  0.00           C  
ATOM   4217  SG  CYS A 268      -0.866  -9.602  59.010  0.00  0.00           S  
ATOM   4218  H   CYS A 268      -0.477 -12.270  61.369  0.00  0.00           H  
ATOM   4219  HA  CYS A 268      -2.698 -10.273  61.276  0.00  0.00           H  
ATOM   4220  HB2 CYS A 268      -1.680 -11.784  59.014  0.00  0.00           H  
ATOM   4221  HB3 CYS A 268      -2.911 -10.714  58.941  0.00  0.00           H  
ATOM   4222  HG  CYS A 268      -0.737  -9.051  59.832  0.00  0.00           H  
ATOM   4223  N   GLU A 269      -3.150 -13.248  61.860  0.00  0.00           N  
ATOM   4224  CA  GLU A 269      -4.110 -14.292  62.163  0.00  0.00           C  
ATOM   4225  C   GLU A 269      -5.378 -13.770  62.838  0.00  0.00           C  
ATOM   4226  O   GLU A 269      -6.502 -14.122  62.510  0.00  0.00           O  
ATOM   4227  CB  GLU A 269      -3.421 -15.317  63.111  0.00  0.00           C  
ATOM   4228  CG  GLU A 269      -4.306 -16.518  63.532  0.00  0.00           C  
ATOM   4229  CD  GLU A 269      -3.609 -17.520  64.462  0.00  0.00           C  
ATOM   4230  OE1 GLU A 269      -2.380 -17.408  64.750  0.00  0.00           O  
ATOM   4231  OE2 GLU A 269      -4.309 -18.468  64.898  0.00  0.00           O1-
ATOM   4232  H   GLU A 269      -2.183 -13.216  62.306  0.00  0.00           H  
ATOM   4233  HA  GLU A 269      -4.367 -14.779  61.307  0.00  0.00           H  
ATOM   4234  HB2 GLU A 269      -2.642 -15.681  62.635  0.00  0.00           H  
ATOM   4235  HB3 GLU A 269      -3.169 -14.838  63.931  0.00  0.00           H  
ATOM   4236  HG2 GLU A 269      -5.087 -16.161  64.013  0.00  0.00           H  
ATOM   4237  HG3 GLU A 269      -4.565 -17.002  62.715  0.00  0.00           H  
ATOM   4238  N   SER A 270      -5.205 -12.850  63.808  0.00  0.00           N  
ATOM   4239  CA  SER A 270      -6.266 -12.293  64.634  0.00  0.00           C  
ATOM   4240  C   SER A 270      -7.226 -11.351  63.912  0.00  0.00           C  
ATOM   4241  O   SER A 270      -8.288 -11.043  64.437  0.00  0.00           O  
ATOM   4242  CB  SER A 270      -5.677 -11.549  65.871  0.00  0.00           C  
ATOM   4243  OG  SER A 270      -4.857 -10.446  65.476  0.00  0.00           O  
ATOM   4244  H   SER A 270      -4.190 -12.560  63.917  0.00  0.00           H  
ATOM   4245  HA  SER A 270      -6.819 -13.072  65.002  0.00  0.00           H  
ATOM   4246  HB2 SER A 270      -6.432 -11.213  66.420  0.00  0.00           H  
ATOM   4247  HB3 SER A 270      -5.127 -12.194  66.388  0.00  0.00           H  
ATOM   4248  HG  SER A 270      -4.300 -10.716  64.695  0.00  0.00           H  
ATOM   4249  N   CYS A 271      -6.882 -10.875  62.684  0.00  0.00           N  
ATOM   4250  CA  CYS A 271      -7.770 -10.043  61.884  0.00  0.00           C  
ATOM   4251  C   CYS A 271      -8.906 -10.851  61.246  0.00  0.00           C  
ATOM   4252  O   CYS A 271     -10.045 -10.387  61.190  0.00  0.00           O  
ATOM   4253  CB  CYS A 271      -7.080  -9.095  60.831  0.00  0.00           C  
ATOM   4254  SG  CYS A 271      -5.280  -8.932  60.835  0.00  0.00           S  
ATOM   4255  H   CYS A 271      -5.928 -11.165  62.380  0.00  0.00           H  
ATOM   4256  HA  CYS A 271      -8.188  -9.349  62.489  0.00  0.00           H  
ATOM   4257  HB2 CYS A 271      -7.380  -9.421  59.915  0.00  0.00           H  
ATOM   4258  HB3 CYS A 271      -7.495  -8.175  60.963  0.00  0.00           H  
ATOM   4259  HG  CYS A 271      -4.864  -9.828  60.677  0.00  0.00           H  
ATOM   4260  N   ASN A 272      -8.658 -12.084  60.745  0.00  0.00           N  
ATOM   4261  CA  ASN A 272      -9.725 -12.907  60.190  0.00  0.00           C  
ATOM   4262  C   ASN A 272      -9.383 -14.398  60.247  0.00  0.00           C  
ATOM   4263  O   ASN A 272      -8.229 -14.793  60.154  0.00  0.00           O  
ATOM   4264  CB  ASN A 272     -10.143 -12.481  58.744  0.00  0.00           C  
ATOM   4265  CG  ASN A 272      -9.018 -12.616  57.723  0.00  0.00           C  
ATOM   4266  ND2 ASN A 272      -8.936 -13.766  57.025  0.00  0.00           N  
ATOM   4267  OD1 ASN A 272      -8.184 -11.718  57.570  0.00  0.00           O  
ATOM   4268  H   ASN A 272      -7.667 -12.372  60.795  0.00  0.00           H  
ATOM   4269  HA  ASN A 272     -10.540 -12.773  60.770  0.00  0.00           H  
ATOM   4270  HB2 ASN A 272     -10.902 -13.062  58.466  0.00  0.00           H  
ATOM   4271  HB3 ASN A 272     -10.432 -11.529  58.782  0.00  0.00           H  
ATOM   4272 HD21 ASN A 272      -9.617 -14.484  57.197  0.00  0.00           H  
ATOM   4273 HD22 ASN A 272      -8.227 -13.898  56.364  0.00  0.00           H  
ATOM   4274  N   VAL A 273     -10.395 -15.279  60.402  0.00  0.00           N  
ATOM   4275  CA  VAL A 273     -10.177 -16.720  60.480  0.00  0.00           C  
ATOM   4276  C   VAL A 273     -10.044 -17.357  59.094  0.00  0.00           C  
ATOM   4277  O   VAL A 273     -10.809 -17.062  58.182  0.00  0.00           O  
ATOM   4278  CB  VAL A 273     -11.332 -17.424  61.201  0.00  0.00           C  
ATOM   4279  CG1 VAL A 273     -10.932 -18.867  61.592  0.00  0.00           C  
ATOM   4280  CG2 VAL A 273     -11.737 -16.643  62.471  0.00  0.00           C  
ATOM   4281  H   VAL A 273     -11.335 -14.835  60.460  0.00  0.00           H  
ATOM   4282  HA  VAL A 273      -9.312 -16.881  60.977  0.00  0.00           H  
ATOM   4283  HB  VAL A 273     -12.091 -17.509  60.566  0.00  0.00           H  
ATOM   4284 HG11 VAL A 273     -11.341 -19.086  62.473  0.00  0.00           H  
ATOM   4285 HG12 VAL A 273     -11.267 -19.493  60.894  0.00  0.00           H  
ATOM   4286 HG13 VAL A 273      -9.940 -18.920  61.652  0.00  0.00           H  
ATOM   4287 HG21 VAL A 273     -11.876 -15.688  62.226  0.00  0.00           H  
ATOM   4288 HG22 VAL A 273     -11.005 -16.724  63.142  0.00  0.00           H  
ATOM   4289 HG23 VAL A 273     -12.580 -17.034  62.830  0.00  0.00           H  
ATOM   4290  N   LEU A 274      -9.104 -18.316  58.911  0.00  0.00           N  
ATOM   4291  CA  LEU A 274      -8.863 -18.981  57.637  0.00  0.00           C  
ATOM   4292  C   LEU A 274      -9.791 -20.181  57.442  0.00  0.00           C  
ATOM   4293  O   LEU A 274      -9.371 -21.312  57.222  0.00  0.00           O  
ATOM   4294  CB  LEU A 274      -7.377 -19.413  57.470  0.00  0.00           C  
ATOM   4295  CG  LEU A 274      -6.318 -18.273  57.534  0.00  0.00           C  
ATOM   4296  CD1 LEU A 274      -6.680 -17.024  56.700  0.00  0.00           C  
ATOM   4297  CD2 LEU A 274      -5.909 -17.877  58.970  0.00  0.00           C  
ATOM   4298  H   LEU A 274      -8.563 -18.534  59.784  0.00  0.00           H  
ATOM   4299  HA  LEU A 274      -9.037 -18.324  56.891  0.00  0.00           H  
ATOM   4300  HB2 LEU A 274      -7.165 -20.049  58.200  0.00  0.00           H  
ATOM   4301  HB3 LEU A 274      -7.287 -19.846  56.584  0.00  0.00           H  
ATOM   4302  HG  LEU A 274      -5.436 -18.641  57.208  0.00  0.00           H  
ATOM   4303 HD11 LEU A 274      -6.773 -17.290  55.744  0.00  0.00           H  
ATOM   4304 HD12 LEU A 274      -5.953 -16.349  56.797  0.00  0.00           H  
ATOM   4305 HD13 LEU A 274      -7.541 -16.650  57.036  0.00  0.00           H  
ATOM   4306 HD21 LEU A 274      -6.717 -17.563  59.462  0.00  0.00           H  
ATOM   4307 HD22 LEU A 274      -5.520 -18.673  59.427  0.00  0.00           H  
ATOM   4308 HD23 LEU A 274      -5.233 -17.147  58.924  0.00  0.00           H  
ATOM   4309  N   ALA A 275     -11.119 -19.969  57.536  0.00  0.00           N  
ATOM   4310  CA  ALA A 275     -12.112 -21.022  57.397  0.00  0.00           C  
ATOM   4311  C   ALA A 275     -12.252 -21.580  55.980  0.00  0.00           C  
ATOM   4312  O   ALA A 275     -12.411 -22.784  55.751  0.00  0.00           O  
ATOM   4313  CB  ALA A 275     -13.470 -20.478  57.882  0.00  0.00           C  
ATOM   4314  H   ALA A 275     -11.368 -18.966  57.720  0.00  0.00           H  
ATOM   4315  HA  ALA A 275     -11.859 -21.793  58.018  0.00  0.00           H  
ATOM   4316  HB1 ALA A 275     -13.985 -21.220  58.303  0.00  0.00           H  
ATOM   4317  HB2 ALA A 275     -13.972 -20.116  57.101  0.00  0.00           H  
ATOM   4318  HB3 ALA A 275     -13.311 -19.754  58.548  0.00  0.00           H  
ATOM   4319  N   VAL A 276     -12.195 -20.693  54.969  0.00  0.00           N  
ATOM   4320  CA  VAL A 276     -12.281 -21.014  53.556  0.00  0.00           C  
ATOM   4321  C   VAL A 276     -10.961 -21.622  53.059  0.00  0.00           C  
ATOM   4322  O   VAL A 276     -10.236 -21.061  52.247  0.00  0.00           O  
ATOM   4323  CB  VAL A 276     -12.717 -19.786  52.743  0.00  0.00           C  
ATOM   4324  CG1 VAL A 276     -12.984 -20.153  51.272  0.00  0.00           C  
ATOM   4325  CG2 VAL A 276     -14.037 -19.226  53.317  0.00  0.00           C  
ATOM   4326  H   VAL A 276     -12.076 -19.693  55.317  0.00  0.00           H  
ATOM   4327  HA  VAL A 276     -13.000 -21.705  53.428  0.00  0.00           H  
ATOM   4328  HB  VAL A 276     -11.963 -19.134  52.739  0.00  0.00           H  
ATOM   4329 HG11 VAL A 276     -12.114 -20.220  50.790  0.00  0.00           H  
ATOM   4330 HG12 VAL A 276     -13.460 -21.028  51.236  0.00  0.00           H  
ATOM   4331 HG13 VAL A 276     -13.548 -19.443  50.857  0.00  0.00           H  
ATOM   4332 HG21 VAL A 276     -14.787 -19.812  53.022  0.00  0.00           H  
ATOM   4333 HG22 VAL A 276     -14.167 -18.300  52.973  0.00  0.00           H  
ATOM   4334 HG23 VAL A 276     -13.975 -19.219  54.311  0.00  0.00           H  
ATOM   4335  N   GLU A 277     -10.611 -22.822  53.571  0.00  0.00           N  
ATOM   4336  CA  GLU A 277      -9.364 -23.498  53.247  0.00  0.00           C  
ATOM   4337  C   GLU A 277      -9.621 -24.615  52.252  0.00  0.00           C  
ATOM   4338  O   GLU A 277      -8.967 -24.756  51.217  0.00  0.00           O  
ATOM   4339  CB  GLU A 277      -8.757 -24.069  54.556  0.00  0.00           C  
ATOM   4340  CG  GLU A 277      -7.222 -24.278  54.523  0.00  0.00           C  
ATOM   4341  CD  GLU A 277      -6.712 -25.007  55.767  0.00  0.00           C  
ATOM   4342  OE1 GLU A 277      -6.128 -24.319  56.636  0.00  0.00           O  
ATOM   4343  OE2 GLU A 277      -6.885 -26.257  55.897  0.00  0.00           O1-
ATOM   4344  H   GLU A 277     -11.327 -23.219  54.226  0.00  0.00           H  
ATOM   4345  HA  GLU A 277      -8.713 -22.841  52.855  0.00  0.00           H  
ATOM   4346  HB2 GLU A 277      -8.948 -23.429  55.276  0.00  0.00           H  
ATOM   4347  HB3 GLU A 277      -9.167 -24.947  54.716  0.00  0.00           H  
ATOM   4348  HG2 GLU A 277      -7.013 -24.831  53.746  0.00  0.00           H  
ATOM   4349  HG3 GLU A 277      -6.800 -23.398  54.499  0.00  0.00           H  
ATOM   4350  N   LYS A 278     -10.679 -25.411  52.508  0.00  0.00           N  
ATOM   4351  CA  LYS A 278     -11.120 -26.497  51.649  0.00  0.00           C  
ATOM   4352  C   LYS A 278     -11.611 -26.023  50.285  0.00  0.00           C  
ATOM   4353  O   LYS A 278     -11.328 -26.638  49.256  0.00  0.00           O  
ATOM   4354  CB  LYS A 278     -12.231 -27.335  52.344  0.00  0.00           C  
ATOM   4355  CG  LYS A 278     -11.784 -28.025  53.652  0.00  0.00           C  
ATOM   4356  CD  LYS A 278     -12.952 -28.769  54.342  0.00  0.00           C  
ATOM   4357  CE  LYS A 278     -12.647 -29.400  55.721  0.00  0.00           C  
ATOM   4358  NZ  LYS A 278     -11.815 -30.625  55.604  0.00  0.00           N1+
ATOM   4359  H   LYS A 278     -11.167 -25.164  53.413  0.00  0.00           H  
ATOM   4360  HA  LYS A 278     -10.343 -27.138  51.505  0.00  0.00           H  
ATOM   4361  HB2 LYS A 278     -12.986 -26.725  52.558  0.00  0.00           H  
ATOM   4362  HB3 LYS A 278     -12.526 -28.040  51.707  0.00  0.00           H  
ATOM   4363  HG2 LYS A 278     -11.069 -28.686  53.439  0.00  0.00           H  
ATOM   4364  HG3 LYS A 278     -11.434 -27.334  54.278  0.00  0.00           H  
ATOM   4365  HD2 LYS A 278     -13.716 -28.118  54.460  0.00  0.00           H  
ATOM   4366  HD3 LYS A 278     -13.266 -29.506  53.726  0.00  0.00           H  
ATOM   4367  HE2 LYS A 278     -12.167 -28.718  56.277  0.00  0.00           H  
ATOM   4368  HE3 LYS A 278     -13.519 -29.626  56.161  0.00  0.00           H  
ATOM   4369  HZ1 LYS A 278     -12.063 -31.118  54.770  0.00  0.00           H  
ATOM   4370  HZ2 LYS A 278     -11.973 -31.212  56.398  0.00  0.00           H  
ATOM   4371  HZ3 LYS A 278     -10.849 -30.369  55.565  0.00  0.00           H  
ATOM   4372  N   TYR A 279     -12.349 -24.897  50.235  0.00  0.00           N  
ATOM   4373  CA  TYR A 279     -12.884 -24.338  49.007  0.00  0.00           C  
ATOM   4374  C   TYR A 279     -11.786 -23.890  48.038  0.00  0.00           C  
ATOM   4375  O   TYR A 279     -11.801 -24.248  46.861  0.00  0.00           O  
ATOM   4376  CB  TYR A 279     -13.789 -23.135  49.399  0.00  0.00           C  
ATOM   4377  CG  TYR A 279     -14.448 -22.456  48.227  0.00  0.00           C  
ATOM   4378  CD1 TYR A 279     -13.928 -21.249  47.733  0.00  0.00           C  
ATOM   4379  CD2 TYR A 279     -15.570 -23.018  47.599  0.00  0.00           C  
ATOM   4380  CE1 TYR A 279     -14.480 -20.640  46.599  0.00  0.00           C  
ATOM   4381  CE2 TYR A 279     -16.146 -22.394  46.481  0.00  0.00           C  
ATOM   4382  CZ  TYR A 279     -15.591 -21.211  45.978  0.00  0.00           C  
ATOM   4383  OH  TYR A 279     -16.150 -20.579  44.853  0.00  0.00           O  
ATOM   4384  H   TYR A 279     -12.501 -24.459  51.179  0.00  0.00           H  
ATOM   4385  HA  TYR A 279     -13.433 -25.051  48.542  0.00  0.00           H  
ATOM   4386  HB2 TYR A 279     -14.495 -23.479  50.010  0.00  0.00           H  
ATOM   4387  HB3 TYR A 279     -13.217 -22.472  49.873  0.00  0.00           H  
ATOM   4388  HD1 TYR A 279     -13.157 -20.819  48.194  0.00  0.00           H  
ATOM   4389  HD2 TYR A 279     -15.958 -23.860  47.944  0.00  0.00           H  
ATOM   4390  HE1 TYR A 279     -14.078 -19.801  46.237  0.00  0.00           H  
ATOM   4391  HE2 TYR A 279     -16.949 -22.792  46.046  0.00  0.00           H  
ATOM   4392  HH  TYR A 279     -15.419 -20.382  44.210  0.00  0.00           H  
ATOM   4393  N   PHE A 280     -10.765 -23.144  48.520  0.00  0.00           N  
ATOM   4394  CA  PHE A 280      -9.663 -22.670  47.695  0.00  0.00           C  
ATOM   4395  C   PHE A 280      -8.807 -23.810  47.165  0.00  0.00           C  
ATOM   4396  O   PHE A 280      -8.280 -23.747  46.052  0.00  0.00           O  
ATOM   4397  CB  PHE A 280      -8.775 -21.630  48.442  0.00  0.00           C  
ATOM   4398  CG  PHE A 280      -9.450 -20.305  48.753  0.00  0.00           C  
ATOM   4399  CD1 PHE A 280     -10.606 -19.819  48.107  0.00  0.00           C  
ATOM   4400  CD2 PHE A 280      -8.838 -19.474  49.708  0.00  0.00           C  
ATOM   4401  CE1 PHE A 280     -11.167 -18.582  48.456  0.00  0.00           C  
ATOM   4402  CE2 PHE A 280      -9.372 -18.222  50.036  0.00  0.00           C  
ATOM   4403  CZ  PHE A 280     -10.549 -17.781  49.423  0.00  0.00           C  
ATOM   4404  H   PHE A 280     -10.846 -22.942  49.544  0.00  0.00           H  
ATOM   4405  HA  PHE A 280     -10.072 -22.214  46.890  0.00  0.00           H  
ATOM   4406  HB2 PHE A 280      -8.499 -22.041  49.299  0.00  0.00           H  
ATOM   4407  HB3 PHE A 280      -7.991 -21.446  47.866  0.00  0.00           H  
ATOM   4408  HD1 PHE A 280     -11.032 -20.362  47.393  0.00  0.00           H  
ATOM   4409  HD2 PHE A 280      -8.003 -19.787  50.162  0.00  0.00           H  
ATOM   4410  HE1 PHE A 280     -12.011 -18.278  48.007  0.00  0.00           H  
ATOM   4411  HE2 PHE A 280      -8.902 -17.641  50.715  0.00  0.00           H  
ATOM   4412  HZ  PHE A 280     -10.948 -16.905  49.670  0.00  0.00           H  
ATOM   4413  N   LEU A 281      -8.681 -24.905  47.937  0.00  0.00           N  
ATOM   4414  CA  LEU A 281      -7.983 -26.106  47.526  0.00  0.00           C  
ATOM   4415  C   LEU A 281      -8.621 -26.765  46.295  0.00  0.00           C  
ATOM   4416  O   LEU A 281      -7.970 -26.979  45.269  0.00  0.00           O  
ATOM   4417  CB  LEU A 281      -7.979 -27.069  48.749  0.00  0.00           C  
ATOM   4418  CG  LEU A 281      -6.739 -27.980  48.909  0.00  0.00           C  
ATOM   4419  CD1 LEU A 281      -6.532 -28.953  47.736  0.00  0.00           C  
ATOM   4420  CD2 LEU A 281      -5.457 -27.175  49.206  0.00  0.00           C  
ATOM   4421  H   LEU A 281      -9.144 -24.802  48.878  0.00  0.00           H  
ATOM   4422  HA  LEU A 281      -7.028 -25.866  47.289  0.00  0.00           H  
ATOM   4423  HB2 LEU A 281      -8.043 -26.510  49.569  0.00  0.00           H  
ATOM   4424  HB3 LEU A 281      -8.773 -27.660  48.666  0.00  0.00           H  
ATOM   4425  HG  LEU A 281      -6.839 -28.510  49.762  0.00  0.00           H  
ATOM   4426 HD11 LEU A 281      -7.332 -29.545  47.657  0.00  0.00           H  
ATOM   4427 HD12 LEU A 281      -5.719 -29.504  47.909  0.00  0.00           H  
ATOM   4428 HD13 LEU A 281      -6.414 -28.430  46.895  0.00  0.00           H  
ATOM   4429 HD21 LEU A 281      -5.288 -26.545  48.453  0.00  0.00           H  
ATOM   4430 HD22 LEU A 281      -5.583 -26.665  50.053  0.00  0.00           H  
ATOM   4431 HD23 LEU A 281      -4.692 -27.807  49.300  0.00  0.00           H  
ATOM   4432  N   LEU A 282      -9.949 -26.994  46.337  0.00  0.00           N  
ATOM   4433  CA  LEU A 282     -10.739 -27.551  45.248  0.00  0.00           C  
ATOM   4434  C   LEU A 282     -10.806 -26.625  44.037  0.00  0.00           C  
ATOM   4435  O   LEU A 282     -10.808 -27.054  42.882  0.00  0.00           O  
ATOM   4436  CB  LEU A 282     -12.179 -27.846  45.734  0.00  0.00           C  
ATOM   4437  CG  LEU A 282     -12.293 -28.995  46.765  0.00  0.00           C  
ATOM   4438  CD1 LEU A 282     -13.593 -28.855  47.573  0.00  0.00           C  
ATOM   4439  CD2 LEU A 282     -12.238 -30.377  46.087  0.00  0.00           C  
ATOM   4440  H   LEU A 282     -10.379 -26.722  47.268  0.00  0.00           H  
ATOM   4441  HA  LEU A 282     -10.315 -28.424  44.956  0.00  0.00           H  
ATOM   4442  HB2 LEU A 282     -12.525 -27.029  46.166  0.00  0.00           H  
ATOM   4443  HB3 LEU A 282     -12.717 -28.101  44.948  0.00  0.00           H  
ATOM   4444  HG  LEU A 282     -11.515 -28.950  47.382  0.00  0.00           H  
ATOM   4445 HD11 LEU A 282     -13.587 -27.980  48.053  0.00  0.00           H  
ATOM   4446 HD12 LEU A 282     -13.651 -29.602  48.232  0.00  0.00           H  
ATOM   4447 HD13 LEU A 282     -14.371 -28.893  46.950  0.00  0.00           H  
ATOM   4448 HD21 LEU A 282     -12.994 -30.454  45.442  0.00  0.00           H  
ATOM   4449 HD22 LEU A 282     -11.370 -30.469  45.604  0.00  0.00           H  
ATOM   4450 HD23 LEU A 282     -12.314 -31.085  46.785  0.00  0.00           H  
ATOM   4451  N   LEU A 283     -10.851 -25.298  44.272  0.00  0.00           N  
ATOM   4452  CA  LEU A 283     -10.871 -24.281  43.237  0.00  0.00           C  
ATOM   4453  C   LEU A 283      -9.642 -24.337  42.326  0.00  0.00           C  
ATOM   4454  O   LEU A 283      -9.739 -24.292  41.095  0.00  0.00           O  
ATOM   4455  CB  LEU A 283     -10.966 -22.898  43.936  0.00  0.00           C  
ATOM   4456  CG  LEU A 283     -11.354 -21.698  43.048  0.00  0.00           C  
ATOM   4457  CD1 LEU A 283     -12.825 -21.757  42.594  0.00  0.00           C  
ATOM   4458  CD2 LEU A 283     -11.081 -20.378  43.795  0.00  0.00           C  
ATOM   4459  H   LEU A 283     -10.871 -25.066  45.303  0.00  0.00           H  
ATOM   4460  HA  LEU A 283     -11.694 -24.419  42.661  0.00  0.00           H  
ATOM   4461  HB2 LEU A 283     -11.653 -22.972  44.652  0.00  0.00           H  
ATOM   4462  HB3 LEU A 283     -10.075 -22.701  44.331  0.00  0.00           H  
ATOM   4463  HG  LEU A 283     -10.762 -21.691  42.237  0.00  0.00           H  
ATOM   4464 HD11 LEU A 283     -12.971 -22.593  42.070  0.00  0.00           H  
ATOM   4465 HD12 LEU A 283     -13.022 -20.962  42.025  0.00  0.00           H  
ATOM   4466 HD13 LEU A 283     -13.414 -21.754  43.399  0.00  0.00           H  
ATOM   4467 HD21 LEU A 283     -11.623 -20.360  44.632  0.00  0.00           H  
ATOM   4468 HD22 LEU A 283     -10.111 -20.325  44.018  0.00  0.00           H  
ATOM   4469 HD23 LEU A 283     -11.337 -19.613  43.208  0.00  0.00           H  
ATOM   4470  N   ALA A 284      -8.443 -24.497  42.918  0.00  0.00           N  
ATOM   4471  CA  ALA A 284      -7.201 -24.707  42.210  0.00  0.00           C  
ATOM   4472  C   ALA A 284      -7.101 -26.081  41.548  0.00  0.00           C  
ATOM   4473  O   ALA A 284      -6.561 -26.219  40.451  0.00  0.00           O  
ATOM   4474  CB  ALA A 284      -6.038 -24.482  43.190  0.00  0.00           C  
ATOM   4475  H   ALA A 284      -8.501 -24.453  43.974  0.00  0.00           H  
ATOM   4476  HA  ALA A 284      -7.111 -23.999  41.483  0.00  0.00           H  
ATOM   4477  HB1 ALA A 284      -6.398 -24.120  44.047  0.00  0.00           H  
ATOM   4478  HB2 ALA A 284      -5.396 -23.831  42.791  0.00  0.00           H  
ATOM   4479  HB3 ALA A 284      -5.579 -25.351  43.357  0.00  0.00           H  
ATOM   4480  N   GLU A 285      -7.649 -27.132  42.195  0.00  0.00           N  
ATOM   4481  CA  GLU A 285      -7.687 -28.494  41.686  0.00  0.00           C  
ATOM   4482  C   GLU A 285      -8.484 -28.622  40.403  0.00  0.00           C  
ATOM   4483  O   GLU A 285      -8.063 -29.267  39.438  0.00  0.00           O  
ATOM   4484  CB  GLU A 285      -8.293 -29.439  42.743  0.00  0.00           C  
ATOM   4485  CG  GLU A 285      -8.117 -30.939  42.403  0.00  0.00           C  
ATOM   4486  CD  GLU A 285      -8.786 -31.854  43.424  0.00  0.00           C  
ATOM   4487  OE1 GLU A 285      -9.445 -31.338  44.359  0.00  0.00           O  
ATOM   4488  OE2 GLU A 285      -8.625 -33.090  43.280  0.00  0.00           O1-
ATOM   4489  H   GLU A 285      -8.059 -26.863  43.133  0.00  0.00           H  
ATOM   4490  HA  GLU A 285      -6.738 -28.822  41.528  0.00  0.00           H  
ATOM   4491  HB2 GLU A 285      -7.831 -29.279  43.590  0.00  0.00           H  
ATOM   4492  HB3 GLU A 285      -9.253 -29.264  42.789  0.00  0.00           H  
ATOM   4493  HG2 GLU A 285      -8.538 -31.099  41.535  0.00  0.00           H  
ATOM   4494  HG3 GLU A 285      -7.159 -31.136  42.406  0.00  0.00           H  
ATOM   4495  N   ALA A 286      -9.644 -27.939  40.328  0.00  0.00           N  
ATOM   4496  CA  ALA A 286     -10.494 -27.937  39.157  0.00  0.00           C  
ATOM   4497  C   ALA A 286      -9.771 -27.415  37.921  0.00  0.00           C  
ATOM   4498  O   ALA A 286      -9.928 -27.968  36.836  0.00  0.00           O  
ATOM   4499  CB  ALA A 286     -11.788 -27.142  39.438  0.00  0.00           C  
ATOM   4500  H   ALA A 286      -9.869 -27.408  41.206  0.00  0.00           H  
ATOM   4501  HA  ALA A 286     -10.800 -28.885  38.970  0.00  0.00           H  
ATOM   4502  HB1 ALA A 286     -12.346 -27.132  38.613  0.00  0.00           H  
ATOM   4503  HB2 ALA A 286     -11.546 -26.211  39.697  0.00  0.00           H  
ATOM   4504  HB3 ALA A 286     -12.284 -27.584  40.180  0.00  0.00           H  
ATOM   4505  N   ASN A 287      -8.899 -26.397  38.047  0.00  0.00           N  
ATOM   4506  CA  ASN A 287      -8.150 -25.775  36.966  0.00  0.00           C  
ATOM   4507  C   ASN A 287      -7.361 -26.765  36.125  0.00  0.00           C  
ATOM   4508  O   ASN A 287      -7.319 -26.673  34.898  0.00  0.00           O  
ATOM   4509  CB  ASN A 287      -7.218 -24.707  37.562  0.00  0.00           C  
ATOM   4510  CG  ASN A 287      -6.633 -23.849  36.461  0.00  0.00           C  
ATOM   4511  ND2 ASN A 287      -5.419 -24.172  35.993  0.00  0.00           N  
ATOM   4512  OD1 ASN A 287      -7.297 -22.916  35.977  0.00  0.00           O  
ATOM   4513  H   ASN A 287      -8.803 -26.073  39.059  0.00  0.00           H  
ATOM   4514  HA  ASN A 287      -8.827 -25.335  36.348  0.00  0.00           H  
ATOM   4515  HB2 ASN A 287      -7.747 -24.136  38.167  0.00  0.00           H  
ATOM   4516  HB3 ASN A 287      -6.485 -25.165  38.036  0.00  0.00           H  
ATOM   4517 HD21 ASN A 287      -4.944 -24.970  36.381  0.00  0.00           H  
ATOM   4518 HD22 ASN A 287      -4.995 -23.641  35.281  0.00  0.00           H  
ATOM   4519  N   SER A 288      -6.793 -27.791  36.768  0.00  0.00           N  
ATOM   4520  CA  SER A 288      -6.074 -28.866  36.113  0.00  0.00           C  
ATOM   4521  C   SER A 288      -6.964 -29.686  35.184  0.00  0.00           C  
ATOM   4522  O   SER A 288      -6.493 -30.386  34.290  0.00  0.00           O  
ATOM   4523  CB  SER A 288      -5.497 -29.835  37.173  0.00  0.00           C  
ATOM   4524  OG  SER A 288      -4.742 -29.133  38.163  0.00  0.00           O  
ATOM   4525  H   SER A 288      -6.919 -27.745  37.816  0.00  0.00           H  
ATOM   4526  HA  SER A 288      -5.337 -28.457  35.549  0.00  0.00           H  
ATOM   4527  HB2 SER A 288      -6.252 -30.305  37.615  0.00  0.00           H  
ATOM   4528  HB3 SER A 288      -4.902 -30.486  36.715  0.00  0.00           H  
ATOM   4529  HG  SER A 288      -5.324 -28.447  38.593  0.00  0.00           H  
ATOM   4530  N   LEU A 289      -8.297 -29.622  35.351  0.00  0.00           N  
ATOM   4531  CA  LEU A 289      -9.276 -30.219  34.472  0.00  0.00           C  
ATOM   4532  C   LEU A 289      -9.866 -29.213  33.486  0.00  0.00           C  
ATOM   4533  O   LEU A 289     -10.323 -29.581  32.402  0.00  0.00           O  
ATOM   4534  CB  LEU A 289     -10.421 -30.780  35.364  0.00  0.00           C  
ATOM   4535  CG  LEU A 289     -11.480 -31.642  34.658  0.00  0.00           C  
ATOM   4536  CD1 LEU A 289     -10.804 -32.813  33.967  0.00  0.00           C  
ATOM   4537  CD2 LEU A 289     -12.515 -32.185  35.650  0.00  0.00           C  
ATOM   4538  H   LEU A 289      -8.569 -29.072  36.220  0.00  0.00           H  
ATOM   4539  HA  LEU A 289      -8.830 -30.956  33.938  0.00  0.00           H  
ATOM   4540  HB2 LEU A 289      -9.999 -31.340  36.069  0.00  0.00           H  
ATOM   4541  HB3 LEU A 289     -10.888 -30.003  35.770  0.00  0.00           H  
ATOM   4542  HG  LEU A 289     -11.952 -31.082  33.984  0.00  0.00           H  
ATOM   4543 HD11 LEU A 289     -10.149 -32.472  33.291  0.00  0.00           H  
ATOM   4544 HD12 LEU A 289     -11.493 -33.375  33.507  0.00  0.00           H  
ATOM   4545 HD13 LEU A 289     -10.321 -33.370  34.644  0.00  0.00           H  
ATOM   4546 HD21 LEU A 289     -12.053 -32.746  36.334  0.00  0.00           H  
ATOM   4547 HD22 LEU A 289     -12.975 -31.420  36.098  0.00  0.00           H  
ATOM   4548 HD23 LEU A 289     -13.185 -32.738  35.158  0.00  0.00           H  
ATOM   4549  N   VAL A 290      -9.808 -27.900  33.810  0.00  0.00           N  
ATOM   4550  CA  VAL A 290     -10.291 -26.792  32.990  0.00  0.00           C  
ATOM   4551  C   VAL A 290      -9.543 -26.747  31.671  0.00  0.00           C  
ATOM   4552  O   VAL A 290     -10.151 -26.580  30.617  0.00  0.00           O  
ATOM   4553  CB  VAL A 290     -10.224 -25.438  33.723  0.00  0.00           C  
ATOM   4554  CG1 VAL A 290     -10.606 -24.234  32.835  0.00  0.00           C  
ATOM   4555  CG2 VAL A 290     -11.204 -25.451  34.913  0.00  0.00           C  
ATOM   4556  H   VAL A 290      -9.357 -27.742  34.762  0.00  0.00           H  
ATOM   4557  HA  VAL A 290     -11.264 -26.951  32.794  0.00  0.00           H  
ATOM   4558  HB  VAL A 290      -9.272 -25.288  34.008  0.00  0.00           H  
ATOM   4559 HG11 VAL A 290      -9.774 -23.826  32.469  0.00  0.00           H  
ATOM   4560 HG12 VAL A 290     -11.186 -24.553  32.090  0.00  0.00           H  
ATOM   4561 HG13 VAL A 290     -11.098 -23.567  33.389  0.00  0.00           H  
ATOM   4562 HG21 VAL A 290     -11.911 -24.767  34.753  0.00  0.00           H  
ATOM   4563 HG22 VAL A 290     -10.700 -25.236  35.745  0.00  0.00           H  
ATOM   4564 HG23 VAL A 290     -11.612 -26.358  34.982  0.00  0.00           H  
ATOM   4565  N   ASN A 291      -8.210 -26.954  31.663  0.00  0.00           N  
ATOM   4566  CA  ASN A 291      -7.404 -26.724  30.473  0.00  0.00           C  
ATOM   4567  C   ASN A 291      -7.823 -27.479  29.206  0.00  0.00           C  
ATOM   4568  O   ASN A 291      -7.993 -26.894  28.137  0.00  0.00           O  
ATOM   4569  CB  ASN A 291      -5.908 -27.053  30.737  0.00  0.00           C  
ATOM   4570  CG  ASN A 291      -5.255 -26.014  31.625  0.00  0.00           C  
ATOM   4571  ND2 ASN A 291      -3.928 -26.134  31.803  0.00  0.00           N  
ATOM   4572  OD1 ASN A 291      -5.897 -25.086  32.147  0.00  0.00           O  
ATOM   4573  H   ASN A 291      -7.826 -27.286  32.568  0.00  0.00           H  
ATOM   4574  HA  ASN A 291      -7.474 -25.723  30.251  0.00  0.00           H  
ATOM   4575  HB2 ASN A 291      -5.866 -27.935  31.184  0.00  0.00           H  
ATOM   4576  HB3 ASN A 291      -5.444 -27.072  29.863  0.00  0.00           H  
ATOM   4577 HD21 ASN A 291      -3.437 -26.877  31.352  0.00  0.00           H  
ATOM   4578 HD22 ASN A 291      -3.445 -25.484  32.380  0.00  0.00           H  
ATOM   4579  N   ALA A 292      -8.071 -28.796  29.318  0.00  0.00           N  
ATOM   4580  CA  ALA A 292      -8.591 -29.628  28.245  0.00  0.00           C  
ATOM   4581  C   ALA A 292      -9.993 -29.224  27.784  0.00  0.00           C  
ATOM   4582  O   ALA A 292     -10.324 -29.285  26.597  0.00  0.00           O  
ATOM   4583  CB  ALA A 292      -8.539 -31.115  28.641  0.00  0.00           C  
ATOM   4584  H   ALA A 292      -7.848 -29.177  30.278  0.00  0.00           H  
ATOM   4585  HA  ALA A 292      -7.963 -29.562  27.446  0.00  0.00           H  
ATOM   4586  HB1 ALA A 292      -9.341 -31.333  29.192  0.00  0.00           H  
ATOM   4587  HB2 ALA A 292      -7.710 -31.283  29.168  0.00  0.00           H  
ATOM   4588  HB3 ALA A 292      -8.534 -31.672  27.814  0.00  0.00           H  
ATOM   4589  N   ALA A 293     -10.852 -28.762  28.711  0.00  0.00           N  
ATOM   4590  CA  ALA A 293     -12.156 -28.214  28.407  0.00  0.00           C  
ATOM   4591  C   ALA A 293     -12.094 -26.922  27.585  0.00  0.00           C  
ATOM   4592  O   ALA A 293     -12.851 -26.741  26.630  0.00  0.00           O  
ATOM   4593  CB  ALA A 293     -12.925 -28.009  29.729  0.00  0.00           C  
ATOM   4594  H   ALA A 293     -10.476 -28.840  29.694  0.00  0.00           H  
ATOM   4595  HA  ALA A 293     -12.688 -28.900  27.875  0.00  0.00           H  
ATOM   4596  HB1 ALA A 293     -13.463 -28.825  29.920  0.00  0.00           H  
ATOM   4597  HB2 ALA A 293     -13.526 -27.220  29.635  0.00  0.00           H  
ATOM   4598  HB3 ALA A 293     -12.270 -27.853  30.463  0.00  0.00           H  
ATOM   4599  N   VAL A 294     -11.152 -26.006  27.895  0.00  0.00           N  
ATOM   4600  CA  VAL A 294     -10.914 -24.788  27.123  0.00  0.00           C  
ATOM   4601  C   VAL A 294     -10.469 -25.074  25.693  0.00  0.00           C  
ATOM   4602  O   VAL A 294     -10.998 -24.503  24.734  0.00  0.00           O  
ATOM   4603  CB  VAL A 294      -9.859 -23.925  27.810  0.00  0.00           C  
ATOM   4604  CG1 VAL A 294      -9.445 -22.690  26.977  0.00  0.00           C  
ATOM   4605  CG2 VAL A 294     -10.377 -23.448  29.179  0.00  0.00           C  
ATOM   4606  H   VAL A 294     -10.599 -26.254  28.754  0.00  0.00           H  
ATOM   4607  HA  VAL A 294     -11.784 -24.270  27.080  0.00  0.00           H  
ATOM   4608  HB  VAL A 294      -9.026 -24.475  27.924  0.00  0.00           H  
ATOM   4609 HG11 VAL A 294     -10.018 -21.919  27.238  0.00  0.00           H  
ATOM   4610 HG12 VAL A 294      -8.488 -22.483  27.162  0.00  0.00           H  
ATOM   4611 HG13 VAL A 294      -9.570 -22.897  26.011  0.00  0.00           H  
ATOM   4612 HG21 VAL A 294     -10.323 -24.206  29.825  0.00  0.00           H  
ATOM   4613 HG22 VAL A 294     -11.323 -23.150  29.078  0.00  0.00           H  
ATOM   4614 HG23 VAL A 294      -9.809 -22.690  29.491  0.00  0.00           H  
ATOM   4615  N   TYR A 295      -9.522 -26.017  25.491  0.00  0.00           N  
ATOM   4616  CA  TYR A 295      -9.059 -26.411  24.164  0.00  0.00           C  
ATOM   4617  C   TYR A 295     -10.145 -27.085  23.324  0.00  0.00           C  
ATOM   4618  O   TYR A 295     -10.133 -26.995  22.096  0.00  0.00           O  
ATOM   4619  CB  TYR A 295      -7.828 -27.361  24.206  0.00  0.00           C  
ATOM   4620  CG  TYR A 295      -6.620 -26.777  24.899  0.00  0.00           C  
ATOM   4621  CD1 TYR A 295      -6.000 -25.589  24.468  0.00  0.00           C  
ATOM   4622  CD2 TYR A 295      -6.050 -27.469  25.978  0.00  0.00           C  
ATOM   4623  CE1 TYR A 295      -4.897 -25.064  25.165  0.00  0.00           C  
ATOM   4624  CE2 TYR A 295      -4.960 -26.949  26.680  0.00  0.00           C  
ATOM   4625  CZ  TYR A 295      -4.417 -25.726  26.302  0.00  0.00           C  
ATOM   4626  OH  TYR A 295      -3.386 -25.192  27.092  0.00  0.00           O  
ATOM   4627  H   TYR A 295      -9.154 -26.436  26.375  0.00  0.00           H  
ATOM   4628  HA  TYR A 295      -8.759 -25.575  23.672  0.00  0.00           H  
ATOM   4629  HB2 TYR A 295      -8.103 -28.188  24.686  0.00  0.00           H  
ATOM   4630  HB3 TYR A 295      -7.582 -27.576  23.265  0.00  0.00           H  
ATOM   4631  HD1 TYR A 295      -6.342 -25.116  23.665  0.00  0.00           H  
ATOM   4632  HD2 TYR A 295      -6.432 -28.349  26.249  0.00  0.00           H  
ATOM   4633  HE1 TYR A 295      -4.461 -24.225  24.851  0.00  0.00           H  
ATOM   4634  HE2 TYR A 295      -4.573 -27.454  27.449  0.00  0.00           H  
ATOM   4635  HH  TYR A 295      -3.163 -25.850  27.803  0.00  0.00           H  
ATOM   4636  N   SER A 296     -11.125 -27.754  23.965  0.00  0.00           N  
ATOM   4637  CA  SER A 296     -12.246 -28.436  23.318  0.00  0.00           C  
ATOM   4638  C   SER A 296     -13.185 -27.512  22.554  0.00  0.00           C  
ATOM   4639  O   SER A 296     -13.595 -27.774  21.417  0.00  0.00           O  
ATOM   4640  CB  SER A 296     -13.025 -29.293  24.358  0.00  0.00           C  
ATOM   4641  OG  SER A 296     -13.931 -30.202  23.729  0.00  0.00           O  
ATOM   4642  H   SER A 296     -11.006 -27.741  25.019  0.00  0.00           H  
ATOM   4643  HA  SER A 296     -11.859 -29.105  22.653  0.00  0.00           H  
ATOM   4644  HB2 SER A 296     -12.365 -29.810  24.893  0.00  0.00           H  
ATOM   4645  HB3 SER A 296     -13.539 -28.677  24.946  0.00  0.00           H  
ATOM   4646  HG  SER A 296     -13.440 -30.727  23.037  0.00  0.00           H  
ATOM   4647  N   CYS A 297     -13.528 -26.351  23.133  0.00  0.00           N  
ATOM   4648  CA  CYS A 297     -14.489 -25.464  22.502  0.00  0.00           C  
ATOM   4649  C   CYS A 297     -13.824 -24.322  21.759  0.00  0.00           C  
ATOM   4650  O   CYS A 297     -14.437 -23.711  20.886  0.00  0.00           O  
ATOM   4651  CB  CYS A 297     -15.498 -24.934  23.547  0.00  0.00           C  
ATOM   4652  SG  CYS A 297     -16.481 -26.292  24.265  0.00  0.00           S  
ATOM   4653  H   CYS A 297     -13.061 -26.160  24.032  0.00  0.00           H  
ATOM   4654  HA  CYS A 297     -15.027 -26.004  21.833  0.00  0.00           H  
ATOM   4655  HB2 CYS A 297     -14.994 -24.503  24.270  0.00  0.00           H  
ATOM   4656  HB3 CYS A 297     -16.112 -24.316  23.095  0.00  0.00           H  
ATOM   4657  HG  CYS A 297     -16.312 -27.126  23.745  0.00  0.00           H  
ATOM   4658  N   ARG A 298     -12.534 -24.034  22.018  0.00  0.00           N  
ATOM   4659  CA  ARG A 298     -11.808 -23.012  21.288  0.00  0.00           C  
ATOM   4660  C   ARG A 298     -11.088 -23.534  20.052  0.00  0.00           C  
ATOM   4661  O   ARG A 298     -11.277 -22.994  18.960  0.00  0.00           O  
ATOM   4662  CB  ARG A 298     -10.812 -22.300  22.237  0.00  0.00           C  
ATOM   4663  CG  ARG A 298     -11.459 -21.181  23.083  0.00  0.00           C  
ATOM   4664  CD  ARG A 298     -11.619 -19.893  22.264  0.00  0.00           C  
ATOM   4665  NE  ARG A 298     -12.444 -18.927  23.066  0.00  0.00           N  
ATOM   4666  CZ  ARG A 298     -12.761 -17.698  22.637  0.00  0.00           C  
ATOM   4667  NH1 ARG A 298     -12.310 -17.251  21.469  0.00  0.00           N1+
ATOM   4668  NH2 ARG A 298     -13.554 -16.917  23.367  0.00  0.00           N  
ATOM   4669  H   ARG A 298     -12.118 -24.608  22.781  0.00  0.00           H  
ATOM   4670  HA  ARG A 298     -12.466 -22.290  20.994  0.00  0.00           H  
ATOM   4671  HB2 ARG A 298     -10.442 -22.974  22.859  0.00  0.00           H  
ATOM   4672  HB3 ARG A 298     -10.100 -21.890  21.687  0.00  0.00           H  
ATOM   4673  HG2 ARG A 298     -12.358 -21.475  23.378  0.00  0.00           H  
ATOM   4674  HG3 ARG A 298     -10.877 -20.984  23.860  0.00  0.00           H  
ATOM   4675  HD2 ARG A 298     -10.737 -19.505  22.117  0.00  0.00           H  
ATOM   4676  HD3 ARG A 298     -12.097 -20.105  21.441  0.00  0.00           H  
ATOM   4677  HE  ARG A 298     -12.764 -19.227  23.956  0.00  0.00           H  
ATOM   4678 HH11 ARG A 298     -11.747 -17.835  20.891  0.00  0.00           H  
ATOM   4679 HH12 ARG A 298     -12.543 -16.321  21.174  0.00  0.00           H  
ATOM   4680 HH21 ARG A 298     -13.930 -17.261  24.232  0.00  0.00           H  
ATOM   4681 HH22 ARG A 298     -13.774 -16.001  23.060  0.00  0.00           H  
ATOM   4682  N   ASP A 299     -10.267 -24.601  20.152  0.00  0.00           N  
ATOM   4683  CA  ASP A 299      -9.520 -25.105  19.018  0.00  0.00           C  
ATOM   4684  C   ASP A 299     -10.420 -25.945  18.107  0.00  0.00           C  
ATOM   4685  O   ASP A 299     -11.117 -26.870  18.518  0.00  0.00           O  
ATOM   4686  CB  ASP A 299      -8.260 -25.881  19.482  0.00  0.00           C  
ATOM   4687  CG  ASP A 299      -7.303 -26.085  18.316  0.00  0.00           C  
ATOM   4688  OD1 ASP A 299      -7.687 -26.781  17.336  0.00  0.00           O  
ATOM   4689  OD2 ASP A 299      -6.174 -25.542  18.369  0.00  0.00           O1-
ATOM   4690  H   ASP A 299     -10.228 -25.014  21.106  0.00  0.00           H  
ATOM   4691  HA  ASP A 299      -9.218 -24.313  18.475  0.00  0.00           H  
ATOM   4692  HB2 ASP A 299      -7.816 -25.344  20.173  0.00  0.00           H  
ATOM   4693  HB3 ASP A 299      -8.553 -26.755  19.815  0.00  0.00           H  
ATOM   4694  N   ALA A 300     -10.473 -25.594  16.809  0.00  0.00           N  
ATOM   4695  CA  ALA A 300     -11.294 -26.313  15.867  0.00  0.00           C  
ATOM   4696  C   ALA A 300     -10.783 -27.666  15.428  0.00  0.00           C  
ATOM   4697  O   ALA A 300     -11.556 -28.626  15.337  0.00  0.00           O  
ATOM   4698  CB  ALA A 300     -11.564 -25.420  14.645  0.00  0.00           C  
ATOM   4699  H   ALA A 300      -9.880 -24.778  16.566  0.00  0.00           H  
ATOM   4700  HA  ALA A 300     -12.231 -26.443  16.283  0.00  0.00           H  
ATOM   4701  HB1 ALA A 300     -10.887 -24.689  14.619  0.00  0.00           H  
ATOM   4702  HB2 ALA A 300     -12.479 -25.031  14.721  0.00  0.00           H  
ATOM   4703  HB3 ALA A 300     -11.498 -25.971  13.817  0.00  0.00           H  
ATOM   4704  N   GLU A 301      -9.474 -27.761  15.156  0.00  0.00           N  
ATOM   4705  CA  GLU A 301      -8.813 -28.971  14.728  0.00  0.00           C  
ATOM   4706  C   GLU A 301      -8.796 -29.976  15.883  0.00  0.00           C  
ATOM   4707  O   GLU A 301      -9.146 -31.148  15.739  0.00  0.00           O  
ATOM   4708  CB  GLU A 301      -7.393 -28.588  14.225  0.00  0.00           C  
ATOM   4709  CG  GLU A 301      -6.613 -29.734  13.527  0.00  0.00           C  
ATOM   4710  CD  GLU A 301      -7.168 -30.050  12.139  0.00  0.00           C  
ATOM   4711  OE1 GLU A 301      -7.260 -29.087  11.337  0.00  0.00           O  
ATOM   4712  OE2 GLU A 301      -7.458 -31.245  11.870  0.00  0.00           O1-
ATOM   4713  H   GLU A 301      -8.960 -26.843  15.288  0.00  0.00           H  
ATOM   4714  HA  GLU A 301      -9.296 -29.375  13.949  0.00  0.00           H  
ATOM   4715  HB2 GLU A 301      -7.496 -27.865  13.568  0.00  0.00           H  
ATOM   4716  HB3 GLU A 301      -6.866 -28.311  15.006  0.00  0.00           H  
ATOM   4717  HG2 GLU A 301      -5.688 -29.441  13.421  0.00  0.00           H  
ATOM   4718  HG3 GLU A 301      -6.706 -30.536  14.077  0.00  0.00           H  
ATOM   4719  N   MET A 302      -8.471 -29.507  17.111  0.00  0.00           N  
ATOM   4720  CA  MET A 302      -8.315 -30.350  18.289  0.00  0.00           C  
ATOM   4721  C   MET A 302      -9.576 -31.088  18.694  0.00  0.00           C  
ATOM   4722  O   MET A 302      -9.555 -32.279  19.012  0.00  0.00           O  
ATOM   4723  CB  MET A 302      -7.737 -29.537  19.470  0.00  0.00           C  
ATOM   4724  CG  MET A 302      -6.758 -30.329  20.360  0.00  0.00           C  
ATOM   4725  SD  MET A 302      -5.929 -29.308  21.620  0.00  0.00           S  
ATOM   4726  CE  MET A 302      -4.813 -28.366  20.530  0.00  0.00           C  
ATOM   4727  H   MET A 302      -8.341 -28.464  17.131  0.00  0.00           H  
ATOM   4728  HA  MET A 302      -7.597 -31.045  18.083  0.00  0.00           H  
ATOM   4729  HB2 MET A 302      -7.251 -28.736  19.106  0.00  0.00           H  
ATOM   4730  HB3 MET A 302      -8.496 -29.218  20.047  0.00  0.00           H  
ATOM   4731  HG2 MET A 302      -7.278 -31.095  20.801  0.00  0.00           H  
ATOM   4732  HG3 MET A 302      -6.068 -30.782  19.751  0.00  0.00           H  
ATOM   4733  HE1 MET A 302      -4.549 -27.524  20.992  0.00  0.00           H  
ATOM   4734  HE2 MET A 302      -4.008 -28.921  20.340  0.00  0.00           H  
ATOM   4735  HE3 MET A 302      -5.294 -28.157  19.683  0.00  0.00           H  
ATOM   4736  N   ARG A 303     -10.726 -30.402  18.598  0.00  0.00           N  
ATOM   4737  CA  ARG A 303     -12.044 -30.913  18.916  0.00  0.00           C  
ATOM   4738  C   ARG A 303     -12.426 -32.151  18.108  0.00  0.00           C  
ATOM   4739  O   ARG A 303     -13.029 -33.112  18.599  0.00  0.00           O  
ATOM   4740  CB  ARG A 303     -13.065 -29.783  18.653  0.00  0.00           C  
ATOM   4741  CG  ARG A 303     -14.520 -30.129  19.048  0.00  0.00           C  
ATOM   4742  CD  ARG A 303     -15.545 -28.982  18.993  0.00  0.00           C  
ATOM   4743  NE  ARG A 303     -15.301 -28.167  17.752  0.00  0.00           N  
ATOM   4744  CZ  ARG A 303     -14.793 -26.928  17.756  0.00  0.00           C  
ATOM   4745  NH1 ARG A 303     -14.605 -26.302  16.595  0.00  0.00           N1+
ATOM   4746  NH2 ARG A 303     -14.366 -26.342  18.869  0.00  0.00           N  
ATOM   4747  H   ARG A 303     -10.573 -29.404  18.252  0.00  0.00           H  
ATOM   4748  HA  ARG A 303     -12.073 -31.157  19.904  0.00  0.00           H  
ATOM   4749  HB2 ARG A 303     -12.791 -28.987  19.180  0.00  0.00           H  
ATOM   4750  HB3 ARG A 303     -13.058 -29.577  17.682  0.00  0.00           H  
ATOM   4751  HG2 ARG A 303     -14.854 -30.870  18.440  0.00  0.00           H  
ATOM   4752  HG3 ARG A 303     -14.521 -30.496  19.994  0.00  0.00           H  
ATOM   4753  HD2 ARG A 303     -16.441 -29.368  18.943  0.00  0.00           H  
ATOM   4754  HD3 ARG A 303     -15.413 -28.410  19.775  0.00  0.00           H  
ATOM   4755  HE  ARG A 303     -15.537 -28.588  16.879  0.00  0.00           H  
ATOM   4756 HH11 ARG A 303     -14.853 -26.734  15.741  0.00  0.00           H  
ATOM   4757 HH12 ARG A 303     -14.203 -25.373  16.605  0.00  0.00           H  
ATOM   4758 HH21 ARG A 303     -14.445 -26.840  19.747  0.00  0.00           H  
ATOM   4759 HH22 ARG A 303     -13.980 -25.442  18.855  0.00  0.00           H  
ATOM   4760  N   ARG A 304     -12.063 -32.176  16.815  0.00  0.00           N  
ATOM   4761  CA  ARG A 304     -12.265 -33.329  15.967  0.00  0.00           C  
ATOM   4762  C   ARG A 304     -11.299 -34.466  16.277  0.00  0.00           C  
ATOM   4763  O   ARG A 304     -11.656 -35.634  16.127  0.00  0.00           O  
ATOM   4764  CB  ARG A 304     -12.155 -32.932  14.479  0.00  0.00           C  
ATOM   4765  CG  ARG A 304     -13.267 -31.962  14.026  0.00  0.00           C  
ATOM   4766  CD  ARG A 304     -13.108 -31.539  12.562  0.00  0.00           C  
ATOM   4767  NE  ARG A 304     -14.270 -30.642  12.231  0.00  0.00           N  
ATOM   4768  CZ  ARG A 304     -14.412 -30.004  11.059  0.00  0.00           C  
ATOM   4769  NH1 ARG A 304     -15.441 -29.176  10.876  0.00  0.00           N1+
ATOM   4770  NH2 ARG A 304     -13.544 -30.163  10.068  0.00  0.00           N  
ATOM   4771  H   ARG A 304     -11.623 -31.285  16.486  0.00  0.00           H  
ATOM   4772  HA  ARG A 304     -13.213 -33.672  16.096  0.00  0.00           H  
ATOM   4773  HB2 ARG A 304     -11.286 -32.482  14.341  0.00  0.00           H  
ATOM   4774  HB3 ARG A 304     -12.228 -33.751  13.932  0.00  0.00           H  
ATOM   4775  HG2 ARG A 304     -14.151 -32.411  14.126  0.00  0.00           H  
ATOM   4776  HG3 ARG A 304     -13.233 -31.143  14.591  0.00  0.00           H  
ATOM   4777  HD2 ARG A 304     -12.286 -31.030  12.470  0.00  0.00           H  
ATOM   4778  HD3 ARG A 304     -13.156 -32.331  12.001  0.00  0.00           H  
ATOM   4779  HE  ARG A 304     -14.967 -30.523  12.931  0.00  0.00           H  
ATOM   4780 HH11 ARG A 304     -16.092 -29.013  11.606  0.00  0.00           H  
ATOM   4781 HH12 ARG A 304     -15.545 -28.719   9.985  0.00  0.00           H  
ATOM   4782 HH21 ARG A 304     -12.744 -30.764  10.206  0.00  0.00           H  
ATOM   4783 HH22 ARG A 304     -13.667 -29.706   9.208  0.00  0.00           H  
ATOM   4784  N   THR A 305     -10.067 -34.143  16.720  0.00  0.00           N  
ATOM   4785  CA  THR A 305      -9.007 -35.085  17.084  0.00  0.00           C  
ATOM   4786  C   THR A 305      -9.336 -35.922  18.301  0.00  0.00           C  
ATOM   4787  O   THR A 305      -9.038 -37.115  18.331  0.00  0.00           O  
ATOM   4788  CB  THR A 305      -7.649 -34.422  17.272  0.00  0.00           C  
ATOM   4789  CG2 THR A 305      -6.488 -35.419  17.310  0.00  0.00           C  
ATOM   4790  OG1 THR A 305      -7.348 -33.645  16.131  0.00  0.00           O  
ATOM   4791  H   THR A 305      -9.926 -33.088  16.785  0.00  0.00           H  
ATOM   4792  HA  THR A 305      -8.856 -35.709  16.294  0.00  0.00           H  
ATOM   4793  HB  THR A 305      -7.692 -33.802  18.084  0.00  0.00           H  
ATOM   4794  HG1 THR A 305      -7.977 -32.860  16.054  0.00  0.00           H  
ATOM   4795 HG21 THR A 305      -6.502 -35.983  16.482  0.00  0.00           H  
ATOM   4796 HG22 THR A 305      -6.578 -36.008  18.115  0.00  0.00           H  
ATOM   4797 HG23 THR A 305      -5.620 -34.922  17.358  0.00  0.00           H  
ATOM   4798  N   PHE A 306     -10.007 -35.345  19.322  0.00  0.00           N  
ATOM   4799  CA  PHE A 306     -10.432 -36.064  20.525  0.00  0.00           C  
ATOM   4800  C   PHE A 306     -11.359 -37.238  20.236  0.00  0.00           C  
ATOM   4801  O   PHE A 306     -11.216 -38.317  20.816  0.00  0.00           O  
ATOM   4802  CB  PHE A 306     -11.180 -35.129  21.520  0.00  0.00           C  
ATOM   4803  CG  PHE A 306     -10.332 -33.985  22.011  0.00  0.00           C  
ATOM   4804  CD1 PHE A 306      -9.076 -34.194  22.603  0.00  0.00           C  
ATOM   4805  CD2 PHE A 306     -10.834 -32.675  21.954  0.00  0.00           C  
ATOM   4806  CE1 PHE A 306      -8.351 -33.121  23.132  0.00  0.00           C  
ATOM   4807  CE2 PHE A 306     -10.083 -31.594  22.432  0.00  0.00           C  
ATOM   4808  CZ  PHE A 306      -8.844 -31.817  23.037  0.00  0.00           C  
ATOM   4809  H   PHE A 306     -10.197 -34.324  19.171  0.00  0.00           H  
ATOM   4810  HA  PHE A 306      -9.593 -36.450  20.945  0.00  0.00           H  
ATOM   4811  HB2 PHE A 306     -11.957 -34.759  21.044  0.00  0.00           H  
ATOM   4812  HB3 PHE A 306     -11.442 -35.677  22.293  0.00  0.00           H  
ATOM   4813  HD1 PHE A 306      -8.697 -35.108  22.646  0.00  0.00           H  
ATOM   4814  HD2 PHE A 306     -11.739 -32.513  21.566  0.00  0.00           H  
ATOM   4815  HE1 PHE A 306      -7.469 -33.298  23.584  0.00  0.00           H  
ATOM   4816  HE2 PHE A 306     -10.444 -30.656  22.337  0.00  0.00           H  
ATOM   4817  HZ  PHE A 306      -8.315 -31.058  23.397  0.00  0.00           H  
ATOM   4818  N   ARG A 307     -12.313 -37.067  19.302  0.00  0.00           N  
ATOM   4819  CA  ARG A 307     -13.239 -38.104  18.875  0.00  0.00           C  
ATOM   4820  C   ARG A 307     -12.591 -39.236  18.106  0.00  0.00           C  
ATOM   4821  O   ARG A 307     -13.099 -40.355  18.114  0.00  0.00           O  
ATOM   4822  CB  ARG A 307     -14.356 -37.526  17.971  0.00  0.00           C  
ATOM   4823  CG  ARG A 307     -15.263 -36.507  18.689  0.00  0.00           C  
ATOM   4824  CD  ARG A 307     -16.535 -36.133  17.916  0.00  0.00           C  
ATOM   4825  NE  ARG A 307     -16.109 -35.368  16.700  0.00  0.00           N  
ATOM   4826  CZ  ARG A 307     -16.958 -34.921  15.765  0.00  0.00           C  
ATOM   4827  NH1 ARG A 307     -18.263 -35.166  15.850  0.00  0.00           N1+
ATOM   4828  NH2 ARG A 307     -16.511 -34.237  14.716  0.00  0.00           N  
ATOM   4829  H   ARG A 307     -12.326 -36.090  18.901  0.00  0.00           H  
ATOM   4830  HA  ARG A 307     -13.694 -38.493  19.704  0.00  0.00           H  
ATOM   4831  HB2 ARG A 307     -13.927 -37.067  17.207  0.00  0.00           H  
ATOM   4832  HB3 ARG A 307     -14.924 -38.276  17.665  0.00  0.00           H  
ATOM   4833  HG2 ARG A 307     -15.541 -36.887  19.577  0.00  0.00           H  
ATOM   4834  HG3 ARG A 307     -14.741 -35.663  18.851  0.00  0.00           H  
ATOM   4835  HD2 ARG A 307     -16.979 -36.950  17.634  0.00  0.00           H  
ATOM   4836  HD3 ARG A 307     -17.080 -35.555  18.477  0.00  0.00           H  
ATOM   4837  HE  ARG A 307     -15.135 -35.187  16.591  0.00  0.00           H  
ATOM   4838 HH11 ARG A 307     -18.627 -35.672  16.628  0.00  0.00           H  
ATOM   4839 HH12 ARG A 307     -18.875 -34.838  15.130  0.00  0.00           H  
ATOM   4840 HH21 ARG A 307     -15.529 -34.038  14.636  0.00  0.00           H  
ATOM   4841 HH22 ARG A 307     -17.137 -33.924  14.017  0.00  0.00           H  
ATOM   4842  N   ARG A 308     -11.483 -38.967  17.398  0.00  0.00           N  
ATOM   4843  CA  ARG A 308     -10.723 -39.962  16.662  0.00  0.00           C  
ATOM   4844  C   ARG A 308      -9.942 -40.930  17.540  0.00  0.00           C  
ATOM   4845  O   ARG A 308      -9.661 -42.051  17.116  0.00  0.00           O  
ATOM   4846  CB  ARG A 308      -9.697 -39.267  15.728  0.00  0.00           C  
ATOM   4847  CG  ARG A 308     -10.333 -38.475  14.568  0.00  0.00           C  
ATOM   4848  CD  ARG A 308      -9.292 -37.705  13.742  0.00  0.00           C  
ATOM   4849  NE  ARG A 308     -10.026 -36.994  12.641  0.00  0.00           N  
ATOM   4850  CZ  ARG A 308      -9.467 -36.108  11.802  0.00  0.00           C  
ATOM   4851  NH1 ARG A 308     -10.211 -35.508  10.874  0.00  0.00           N1+
ATOM   4852  NH2 ARG A 308      -8.179 -35.796  11.858  0.00  0.00           N  
ATOM   4853  H   ARG A 308     -11.211 -37.947  17.427  0.00  0.00           H  
ATOM   4854  HA  ARG A 308     -11.369 -40.503  16.084  0.00  0.00           H  
ATOM   4855  HB2 ARG A 308      -9.165 -38.633  16.274  0.00  0.00           H  
ATOM   4856  HB3 ARG A 308      -9.115 -39.968  15.336  0.00  0.00           H  
ATOM   4857  HG2 ARG A 308     -10.804 -39.108  13.959  0.00  0.00           H  
ATOM   4858  HG3 ARG A 308     -10.981 -37.815  14.940  0.00  0.00           H  
ATOM   4859  HD2 ARG A 308      -8.868 -37.043  14.314  0.00  0.00           H  
ATOM   4860  HD3 ARG A 308      -8.676 -38.344  13.346  0.00  0.00           H  
ATOM   4861  HE  ARG A 308     -10.999 -37.203  12.535  0.00  0.00           H  
ATOM   4862 HH11 ARG A 308     -11.184 -35.696  10.810  0.00  0.00           H  
ATOM   4863 HH12 ARG A 308      -9.773 -34.861  10.241  0.00  0.00           H  
ATOM   4864 HH21 ARG A 308      -7.600 -36.224  12.570  0.00  0.00           H  
ATOM   4865 HH22 ARG A 308      -7.780 -35.162  11.228  0.00  0.00           H  
ATOM   4866  N   LEU A 309      -9.506 -40.498  18.738  0.00  0.00           N  
ATOM   4867  CA  LEU A 309      -8.845 -41.354  19.713  0.00  0.00           C  
ATOM   4868  C   LEU A 309      -9.752 -42.319  20.469  0.00  0.00           C  
ATOM   4869  O   LEU A 309      -9.295 -43.393  20.862  0.00  0.00           O  
ATOM   4870  CB  LEU A 309      -8.133 -40.501  20.791  0.00  0.00           C  
ATOM   4871  CG  LEU A 309      -6.939 -39.659  20.296  0.00  0.00           C  
ATOM   4872  CD1 LEU A 309      -6.491 -38.704  21.411  0.00  0.00           C  
ATOM   4873  CD2 LEU A 309      -5.742 -40.526  19.857  0.00  0.00           C  
ATOM   4874  H   LEU A 309      -9.689 -39.477  18.904  0.00  0.00           H  
ATOM   4875  HA  LEU A 309      -8.133 -41.908  19.223  0.00  0.00           H  
ATOM   4876  HB2 LEU A 309      -8.802 -39.873  21.168  0.00  0.00           H  
ATOM   4877  HB3 LEU A 309      -7.793 -41.118  21.487  0.00  0.00           H  
ATOM   4878  HG  LEU A 309      -7.223 -39.132  19.505  0.00  0.00           H  
ATOM   4879 HD11 LEU A 309      -7.250 -38.101  21.651  0.00  0.00           H  
ATOM   4880 HD12 LEU A 309      -5.718 -38.161  21.087  0.00  0.00           H  
ATOM   4881 HD13 LEU A 309      -6.217 -39.237  22.209  0.00  0.00           H  
ATOM   4882 HD21 LEU A 309      -5.435 -41.073  20.632  0.00  0.00           H  
ATOM   4883 HD22 LEU A 309      -6.029 -41.124  19.113  0.00  0.00           H  
ATOM   4884 HD23 LEU A 309      -5.005 -39.930  19.549  0.00  0.00           H  
ATOM   4885  N   LEU A 310     -11.002 -41.901  20.751  0.00  0.00           N  
ATOM   4886  CA  LEU A 310     -12.039 -42.685  21.401  0.00  0.00           C  
ATOM   4887  C   LEU A 310     -12.643 -43.838  20.547  0.00  0.00           C  
ATOM   4888  O   LEU A 310     -12.291 -44.006  19.352  0.00  0.00           O  
ATOM   4889  CB  LEU A 310     -13.234 -41.758  21.775  0.00  0.00           C  
ATOM   4890  CG  LEU A 310     -12.960 -40.682  22.852  0.00  0.00           C  
ATOM   4891  CD1 LEU A 310     -13.990 -39.540  22.759  0.00  0.00           C  
ATOM   4892  CD2 LEU A 310     -12.979 -41.276  24.274  0.00  0.00           C  
ATOM   4893  OXT LEU A 310     -13.504 -44.564  21.122  0.00  0.00           O1-
ATOM   4894  H   LEU A 310     -11.168 -40.894  20.438  0.00  0.00           H  
ATOM   4895  HA  LEU A 310     -11.651 -43.108  22.247  0.00  0.00           H  
ATOM   4896  HB2 LEU A 310     -13.514 -41.285  20.948  0.00  0.00           H  
ATOM   4897  HB3 LEU A 310     -13.965 -42.337  22.113  0.00  0.00           H  
ATOM   4898  HG  LEU A 310     -12.046 -40.311  22.711  0.00  0.00           H  
ATOM   4899 HD11 LEU A 310     -13.929 -39.120  21.857  0.00  0.00           H  
ATOM   4900 HD12 LEU A 310     -13.789 -38.863  23.463  0.00  0.00           H  
ATOM   4901 HD13 LEU A 310     -14.904 -39.914  22.898  0.00  0.00           H  
ATOM   4902 HD21 LEU A 310     -13.876 -41.676  24.447  0.00  0.00           H  
ATOM   4903 HD22 LEU A 310     -12.275 -41.979  24.342  0.00  0.00           H  
ATOM   4904 HD23 LEU A 310     -12.799 -40.549  24.932  0.00  0.00           H  
TER   
HETATM 4905  C   UNK     0       1.298 -24.865  51.234  0.00  0.00           C  
HETATM 4906  C   UNK     0       0.082 -25.323  51.940  0.00  0.00           C  
HETATM 4907  N   UNK     0      -0.198 -24.958  53.223  0.00  0.00           N  
HETATM 4908  N   UNK     0      -1.334 -25.481  53.711  0.00  0.00           N  
HETATM 4909  C   UNK     0      -1.818 -26.252  52.710  0.00  0.00           C  
HETATM 4910  C   UNK     0      -0.967 -26.137  51.571  0.00  0.00           C  
HETATM 4911  H   UNK     0       0.346 -24.355  53.831  0.00  0.00           H  
HETATM 4912  C   UNK     0      -3.068 -27.012  52.889  0.00  0.00           C  
HETATM 4913  C   UNK     0      -4.319 -26.386  52.780  0.00  0.00           C  
HETATM 4914  C   UNK     0      -5.512 -27.101  52.969  0.00  0.00           C  
HETATM 4915  C   UNK     0      -5.481 -28.462  53.268  0.00  0.00           C  
HETATM 4916  C   UNK     0      -4.247 -29.103  53.369  0.00  0.00           C  
HETATM 4917  C   UNK     0      -3.061 -28.391  53.177  0.00  0.00           C  
HETATM 4918  O   UNK     0      -6.569 -29.262  53.481  0.00  0.00           O  
HETATM 4919  C   UNK     0      -7.741 -28.632  54.028  0.00  0.00           C  
HETATM 4920  C   UNK     0      -8.019 -29.183  55.441  0.00  0.00           C  
HETATM 4921  O   UNK     0      -7.085 -29.026  56.282  0.00  0.00           O  
HETATM 4922  O   UNK     0      -9.124 -29.786  55.581  0.00  0.00           O  
HETATM 4923  O   UNK     0      -1.898 -29.116  53.284  0.00  0.00           O  
HETATM 4924  H   UNK     0      -1.242 -28.650  52.719  0.00  0.00           H  
HETATM 4925  O   UNK     0      -1.100 -26.747  50.372  0.00  0.00           O  
HETATM 4926  C   UNK     0      -1.849 -26.173  49.373  0.00  0.00           C  
HETATM 4927  C   UNK     0      -1.980 -26.897  48.187  0.00  0.00           C  
HETATM 4928  C   UNK     0      -2.750 -26.386  47.141  0.00  0.00           C  
HETATM 4929  C   UNK     0      -3.400 -25.160  47.288  0.00  0.00           C  
HETATM 4930  C   UNK     0      -3.287 -24.448  48.482  0.00  0.00           C  
HETATM 4931  C   UNK     0      -2.515 -24.956  49.529  0.00  0.00           C  
END
