# Supplementary material for: Novel Antagonist of the Type 2 Lysophosphatidic Acid Receptor (LPA2), UCM-14216, Ameliorates Spinal Cord Injury in Mice
Source: J Med Chem. 2022 Aug 10;65(16):10956–74. doi: 10.1021/acs.jmedchem.2c00046 (PMC9421655; doi:10.1021/acs.jmedchem.2c00046)
Supplement: Supplementary file 2 — jm2c00046_si_002.zip [file jm2c00046_si_002.zip › LPA2_model5_ad4.pdb]

COMPND    LPA2_model5.pdbqt 
AUTHOR    GENERATED BY OPEN BABEL 3.1.0
ATOM      1  N   GLN A   6      12.572 -31.160  69.436  1.00  0.00           N  
ATOM      2  CA  GLN A   6      11.881 -30.495  68.284  1.00  0.00           C  
ATOM      3  C   GLN A   6      12.603 -30.592  66.960  1.00  0.00           C  
ATOM      4  O   GLN A   6      12.041 -31.099  65.992  1.00  0.00           O  
ATOM      5  CB  GLN A   6      11.687 -29.004  68.652  1.00  0.00           C  
ATOM      6  CG  GLN A   6      10.821 -28.730  69.913  1.00  0.00           C  
ATOM      7  CD  GLN A   6      11.399 -28.808  71.333  1.00  0.00           C  
ATOM      8  H2  GLN A   6      13.132 -30.483  69.906  1.00  0.00           H  
ATOM      9  H3  GLN A   6      11.881 -31.526  70.054  1.00  0.00           H  
ATOM     10  H   GLN A   6      13.144 -31.896  69.083  1.00  0.00           H  
ATOM     11 2HE2 GLN A   6       9.988 -27.443  71.917  1.00  0.00           H  
ATOM     12  OE1 GLN A   6      12.309 -29.570  71.616  1.00  0.00           O  
ATOM     13  NE2 GLN A   6      10.752 -28.013  72.225  1.00  0.00           N  
ATOM     14 1HE2 GLN A   6      11.058 -28.009  73.204  1.00  0.00           H  
ATOM     15  N   CYS A   7      13.874 -30.143  66.891  1.00  0.00           N  
ATOM     16  CA  CYS A   7      14.706 -30.241  65.709  1.00  0.00           C  
ATOM     17  C   CYS A   7      14.931 -31.687  65.295  1.00  0.00           C  
ATOM     18  O   CYS A   7      15.723 -32.396  65.908  1.00  0.00           O  
ATOM     19  CB  CYS A   7      16.045 -29.503  65.994  1.00  0.00           C  
ATOM     20  SG  CYS A   7      17.198 -29.383  64.593  1.00  0.00           S  
ATOM     21  H   CYS A   7      14.205 -29.709  67.793  1.00  0.00           H  
ATOM     22  N   TYR A   8      14.156 -32.146  64.288  1.00  0.00           N  
ATOM     23  CA  TYR A   8      14.169 -33.489  63.732  1.00  0.00           C  
ATOM     24  C   TYR A   8      14.014 -34.609  64.766  1.00  0.00           C  
ATOM     25  O   TYR A   8      14.711 -35.621  64.764  1.00  0.00           O  
ATOM     26  CB  TYR A   8      15.376 -33.683  62.775  1.00  0.00           C  
ATOM     27  CG  TYR A   8      15.097 -34.733  61.722  1.00  0.00           C  
ATOM     28  CD1 TYR A   8      15.806 -35.943  61.718  1.00  0.00           C  
ATOM     29  CD2 TYR A   8      14.135 -34.516  60.716  1.00  0.00           C  
ATOM     30  CE1 TYR A   8      15.560 -36.915  60.735  1.00  0.00           C  
ATOM     31  CE2 TYR A   8      13.898 -35.484  59.725  1.00  0.00           C  
ATOM     32  CZ  TYR A   8      14.606 -36.688  59.735  1.00  0.00           C  
ATOM     33  OH  TYR A   8      14.377 -37.676  58.746  1.00  0.00           O  
ATOM     34  H   TYR A   8      13.496 -31.388  63.918  1.00  0.00           H  
ATOM     35  HH  TYR A   8      13.726 -37.312  58.093  1.00  0.00           H  
ATOM     36  N   TYR A   9      13.050 -34.454  65.690  1.00  0.00           N  
ATOM     37  CA  TYR A   9      12.758 -35.473  66.675  1.00  0.00           C  
ATOM     38  C   TYR A   9      11.780 -36.481  66.075  1.00  0.00           C  
ATOM     39  O   TYR A   9      11.118 -36.191  65.083  1.00  0.00           O  
ATOM     40  CB  TYR A   9      12.140 -34.798  67.927  1.00  0.00           C  
ATOM     41  CG  TYR A   9      12.892 -35.088  69.186  1.00  0.00           C  
ATOM     42  CD1 TYR A   9      12.563 -36.212  69.960  1.00  0.00           C  
ATOM     43  CD2 TYR A   9      13.889 -34.212  69.642  1.00  0.00           C  
ATOM     44  CE1 TYR A   9      13.227 -36.461  71.168  1.00  0.00           C  
ATOM     45  CE2 TYR A   9      14.515 -34.432  70.878  1.00  0.00           C  
ATOM     46  CZ  TYR A   9      14.195 -35.568  71.631  1.00  0.00           C  
ATOM     47  OH  TYR A   9      14.846 -35.832  72.850  1.00  0.00           O  
ATOM     48  H   TYR A   9      12.545 -33.545  65.626  1.00  0.00           H  
ATOM     49  HH  TYR A   9      14.528 -36.709  73.190  1.00  0.00           H  
ATOM     50  N   ASN A  10      11.625 -37.682  66.683  1.00  0.00           N  
ATOM     51  CA  ASN A  10      10.680 -38.697  66.230  1.00  0.00           C  
ATOM     52  C   ASN A  10       9.257 -38.396  66.730  1.00  0.00           C  
ATOM     53  O   ASN A  10       8.600 -39.230  67.348  1.00  0.00           O  
ATOM     54  CB  ASN A  10      11.174 -40.100  66.702  1.00  0.00           C  
ATOM     55  CG  ASN A  10      10.492 -41.229  65.946  1.00  0.00           C  
ATOM     56  H   ASN A  10      12.252 -37.810  67.512  1.00  0.00           H  
ATOM     57  OD1 ASN A  10      10.128 -41.083  64.763  1.00  0.00           O  
ATOM     58  ND2 ASN A  10      10.326 -42.402  66.582  1.00  0.00           N  
ATOM     59 2HD2 ASN A  10       9.896 -43.159  66.132  1.00  0.00           H  
ATOM     60 1HD2 ASN A  10      10.651 -42.489  67.530  1.00  0.00           H  
ATOM     61  N   GLU A  11       8.777 -37.166  66.458  1.00  0.00           N  
ATOM     62  CA  GLU A  11       7.488 -36.647  66.869  1.00  0.00           C  
ATOM     63  C   GLU A  11       6.455 -36.901  65.792  1.00  0.00           C  
ATOM     64  O   GLU A  11       6.721 -36.841  64.594  1.00  0.00           O  
ATOM     65  CB  GLU A  11       7.528 -35.116  67.137  1.00  0.00           C  
ATOM     66  CG  GLU A  11       8.324 -34.735  68.406  1.00  0.00           C  
ATOM     67  CD  GLU A  11       7.686 -35.162  69.725  1.00  0.00           C  
ATOM     68  OE1 GLU A  11       8.487 -35.299  70.688  1.00  0.00           O  
ATOM     69  OE2 GLU A  11       6.447 -35.352  69.782  1.00  0.00           O  
ATOM     70  H   GLU A  11       9.467 -36.585  65.886  1.00  0.00           H  
ATOM     71  N   THR A  12       5.213 -37.196  66.215  1.00  0.00           N  
ATOM     72  CA  THR A  12       4.087 -37.411  65.308  1.00  0.00           C  
ATOM     73  C   THR A  12       3.590 -36.112  64.708  1.00  0.00           C  
ATOM     74  O   THR A  12       3.935 -35.011  65.125  1.00  0.00           O  
ATOM     75  CB  THR A  12       2.889 -38.129  65.946  1.00  0.00           C  
ATOM     76  OG1 THR A  12       2.308 -37.374  67.002  1.00  0.00           O  
ATOM     77  CG2 THR A  12       3.353 -39.471  66.529  1.00  0.00           C  
ATOM     78  H   THR A  12       5.127 -37.258  67.257  1.00  0.00           H  
ATOM     79  HG1 THR A  12       3.003 -37.133  67.690  1.00  0.00           H  
ATOM     80  N   ILE A  13       2.694 -36.198  63.701  1.00  0.00           N  
ATOM     81  CA  ILE A  13       2.067 -35.020  63.117  1.00  0.00           C  
ATOM     82  C   ILE A  13       1.276 -34.213  64.144  1.00  0.00           C  
ATOM     83  O   ILE A  13       1.222 -32.980  64.102  1.00  0.00           O  
ATOM     84  CB  ILE A  13       1.271 -35.400  61.865  1.00  0.00           C  
ATOM     85  CG1 ILE A  13       1.787 -34.632  60.631  1.00  0.00           C  
ATOM     86  CG2 ILE A  13      -0.259 -35.237  62.020  1.00  0.00           C  
ATOM     87  CD1 ILE A  13       3.157 -35.120  60.138  1.00  0.00           C  
ATOM     88  H   ILE A  13       2.500 -37.171  63.390  1.00  0.00           H  
ATOM     89  N   GLY A  14       0.703 -34.897  65.160  1.00  0.00           N  
ATOM     90  CA  GLY A  14      -0.039 -34.284  66.253  1.00  0.00           C  
ATOM     91  C   GLY A  14       0.718 -33.270  67.067  1.00  0.00           C  
ATOM     92  O   GLY A  14       0.124 -32.310  67.544  1.00  0.00           O  
ATOM     93  H   GLY A  14       0.848 -35.940  65.083  1.00  0.00           H  
ATOM     94  N   PHE A  15       2.049 -33.421  67.213  1.00  0.00           N  
ATOM     95  CA  PHE A  15       2.900 -32.452  67.878  1.00  0.00           C  
ATOM     96  C   PHE A  15       2.923 -31.107  67.139  1.00  0.00           C  
ATOM     97  O   PHE A  15       2.699 -30.040  67.715  1.00  0.00           O  
ATOM     98  CB  PHE A  15       4.318 -33.091  67.960  1.00  0.00           C  
ATOM     99  CG  PHE A  15       5.343 -32.200  68.599  1.00  0.00           C  
ATOM    100  CD1 PHE A  15       5.393 -32.078  69.993  1.00  0.00           C  
ATOM    101  CD2 PHE A  15       6.276 -31.500  67.819  1.00  0.00           C  
ATOM    102  CE1 PHE A  15       6.339 -31.249  70.602  1.00  0.00           C  
ATOM    103  CE2 PHE A  15       7.229 -30.670  68.423  1.00  0.00           C  
ATOM    104  CZ  PHE A  15       7.245 -30.529  69.817  1.00  0.00           C  
ATOM    105  H   PHE A  15       2.412 -34.315  66.795  1.00  0.00           H  
ATOM    106  N   PHE A  16       3.129 -31.128  65.811  1.00  0.00           N  
ATOM    107  CA  PHE A  16       3.188 -29.919  65.005  1.00  0.00           C  
ATOM    108  C   PHE A  16       1.823 -29.254  64.872  1.00  0.00           C  
ATOM    109  O   PHE A  16       1.670 -28.046  65.066  1.00  0.00           O  
ATOM    110  CB  PHE A  16       3.763 -30.218  63.594  1.00  0.00           C  
ATOM    111  CG  PHE A  16       5.139 -30.821  63.667  1.00  0.00           C  
ATOM    112  CD1 PHE A  16       6.275 -29.997  63.747  1.00  0.00           C  
ATOM    113  CD2 PHE A  16       5.319 -32.213  63.607  1.00  0.00           C  
ATOM    114  CE1 PHE A  16       7.562 -30.553  63.768  1.00  0.00           C  
ATOM    115  CE2 PHE A  16       6.601 -32.773  63.627  1.00  0.00           C  
ATOM    116  CZ  PHE A  16       7.725 -31.942  63.706  1.00  0.00           C  
ATOM    117  H   PHE A  16       3.242 -32.089  65.417  1.00  0.00           H  
ATOM    118  N   TYR A  17       0.778 -30.059  64.585  1.00  0.00           N  
ATOM    119  CA  TYR A  17      -0.595 -29.613  64.410  1.00  0.00           C  
ATOM    120  C   TYR A  17      -1.213 -29.007  65.663  1.00  0.00           C  
ATOM    121  O   TYR A  17      -2.009 -28.081  65.542  1.00  0.00           O  
ATOM    122  CB  TYR A  17      -1.509 -30.754  63.867  1.00  0.00           C  
ATOM    123  CG  TYR A  17      -1.485 -30.857  62.358  1.00  0.00           C  
ATOM    124  CD1 TYR A  17      -0.423 -31.462  61.665  1.00  0.00           C  
ATOM    125  CD2 TYR A  17      -2.568 -30.360  61.610  1.00  0.00           C  
ATOM    126  CE1 TYR A  17      -0.456 -31.599  60.269  1.00  0.00           C  
ATOM    127  CE2 TYR A  17      -2.596 -30.478  60.213  1.00  0.00           C  
ATOM    128  CZ  TYR A  17      -1.544 -31.105  59.543  1.00  0.00           C  
ATOM    129  OH  TYR A  17      -1.603 -31.208  58.139  1.00  0.00           O  
ATOM    130  H   TYR A  17       1.062 -31.077  64.497  1.00  0.00           H  
ATOM    131  HH  TYR A  17      -2.336 -31.835  57.904  1.00  0.00           H  
ATOM    132  N   ASN A  18      -0.893 -29.506  66.878  1.00  0.00           N  
ATOM    133  CA  ASN A  18      -1.387 -28.968  68.138  1.00  0.00           C  
ATOM    134  C   ASN A  18      -0.761 -27.632  68.533  1.00  0.00           C  
ATOM    135  O   ASN A  18      -1.445 -26.748  69.055  1.00  0.00           O  
ATOM    136  CB  ASN A  18      -1.168 -30.027  69.257  1.00  0.00           C  
ATOM    137  CG  ASN A  18      -1.874 -29.688  70.560  1.00  0.00           C  
ATOM    138  H   ASN A  18      -0.243 -30.333  66.824  1.00  0.00           H  
ATOM    139  OD1 ASN A  18      -1.243 -29.387  71.586  1.00  0.00           O  
ATOM    140  ND2 ASN A  18      -3.215 -29.760  70.578  1.00  0.00           N  
ATOM    141 2HD2 ASN A  18      -3.717 -29.545  71.396  1.00  0.00           H  
ATOM    142 1HD2 ASN A  18      -3.698 -30.038  69.742  1.00  0.00           H  
ATOM    143  N   ASN A  19       0.556 -27.449  68.305  1.00  0.00           N  
ATOM    144  CA  ASN A  19       1.270 -26.216  68.618  1.00  0.00           C  
ATOM    145  C   ASN A  19       0.746 -25.037  67.820  1.00  0.00           C  
ATOM    146  O   ASN A  19       0.653 -23.897  68.286  1.00  0.00           O  
ATOM    147  CB  ASN A  19       2.771 -26.342  68.258  1.00  0.00           C  
ATOM    148  CG  ASN A  19       3.489 -27.246  69.239  1.00  0.00           C  
ATOM    149  H   ASN A  19       1.023 -28.287  67.876  1.00  0.00           H  
ATOM    150  OD1 ASN A  19       3.061 -27.484  70.374  1.00  0.00           O  
ATOM    151  ND2 ASN A  19       4.669 -27.744  68.823  1.00  0.00           N  
ATOM    152 2HD2 ASN A  19       5.186 -28.349  69.422  1.00  0.00           H  
ATOM    153 1HD2 ASN A  19       5.014 -27.502  67.921  1.00  0.00           H  
ATOM    154  N   SER A  20       0.419 -25.295  66.547  1.00  0.00           N  
ATOM    155  CA  SER A  20      -0.226 -24.314  65.703  1.00  0.00           C  
ATOM    156  C   SER A  20      -1.738 -24.341  65.809  1.00  0.00           C  
ATOM    157  O   SER A  20      -2.350 -25.327  66.199  1.00  0.00           O  
ATOM    158  CB  SER A  20       0.220 -24.377  64.224  1.00  0.00           C  
ATOM    159  OG  SER A  20       1.595 -24.010  64.121  1.00  0.00           O  
ATOM    160  H   SER A  20       0.671 -26.256  66.230  1.00  0.00           H  
ATOM    161  HG  SER A  20       1.791 -23.730  63.184  1.00  0.00           H  
ATOM    162  N   GLY A  21      -2.421 -23.229  65.463  1.00  0.00           N  
ATOM    163  CA  GLY A  21      -3.877 -23.139  65.414  1.00  0.00           C  
ATOM    164  C   GLY A  21      -4.459 -23.854  64.229  1.00  0.00           C  
ATOM    165  O   GLY A  21      -4.980 -23.238  63.304  1.00  0.00           O  
ATOM    166  H   GLY A  21      -1.792 -22.416  65.227  1.00  0.00           H  
ATOM    167  N   LYS A  22      -4.393 -25.191  64.249  1.00  0.00           N  
ATOM    168  CA  LYS A  22      -4.837 -26.021  63.161  1.00  0.00           C  
ATOM    169  C   LYS A  22      -5.548 -27.245  63.699  1.00  0.00           C  
ATOM    170  O   LYS A  22      -5.151 -27.861  64.683  1.00  0.00           O  
ATOM    171  CB  LYS A  22      -3.637 -26.467  62.287  1.00  0.00           C  
ATOM    172  CG  LYS A  22      -4.022 -27.115  60.943  1.00  0.00           C  
ATOM    173  CD  LYS A  22      -4.618 -26.104  59.943  1.00  0.00           C  
ATOM    174  CE  LYS A  22      -4.826 -26.645  58.526  1.00  0.00           C  
ATOM    175  NZ  LYS A  22      -5.969 -27.573  58.495  1.00  0.00           N  
ATOM    176  HZ1 LYS A  22      -5.737 -28.414  58.988  1.00  0.00           H  
ATOM    177  HZ3 LYS A  22      -6.765 -27.146  58.930  1.00  0.00           H  
ATOM    178  HZ2 LYS A  22      -6.196 -27.801  57.546  1.00  0.00           H  
ATOM    179  H   LYS A  22      -3.984 -25.574  65.140  1.00  0.00           H  
ATOM    180  N   GLU A  23      -6.663 -27.633  63.059  1.00  0.00           N  
ATOM    181  CA  GLU A  23      -7.429 -28.790  63.463  1.00  0.00           C  
ATOM    182  C   GLU A  23      -6.869 -30.108  62.938  1.00  0.00           C  
ATOM    183  O   GLU A  23      -6.316 -30.185  61.841  1.00  0.00           O  
ATOM    184  CB  GLU A  23      -8.872 -28.631  62.963  1.00  0.00           C  
ATOM    185  CG  GLU A  23      -9.604 -27.429  63.600  1.00  0.00           C  
ATOM    186  CD  GLU A  23     -11.024 -27.317  63.060  1.00  0.00           C  
ATOM    187  OE1 GLU A  23     -11.350 -28.040  62.081  1.00  0.00           O  
ATOM    188  OE2 GLU A  23     -11.782 -26.494  63.628  1.00  0.00           O  
ATOM    189  H   GLU A  23      -6.918 -27.022  62.250  1.00  0.00           H  
ATOM    190  N   LEU A  24      -7.027 -31.192  63.735  1.00  0.00           N  
ATOM    191  CA  LEU A  24      -6.629 -32.531  63.353  1.00  0.00           C  
ATOM    192  C   LEU A  24      -7.711 -33.518  63.794  1.00  0.00           C  
ATOM    193  O   LEU A  24      -8.063 -33.593  64.965  1.00  0.00           O  
ATOM    194  CB  LEU A  24      -5.267 -32.884  64.008  1.00  0.00           C  
ATOM    195  CG  LEU A  24      -4.592 -34.178  63.499  1.00  0.00           C  
ATOM    196  CD1 LEU A  24      -3.983 -33.992  62.096  1.00  0.00           C  
ATOM    197  CD2 LEU A  24      -3.498 -34.625  64.483  1.00  0.00           C  
ATOM    198  H   LEU A  24      -7.468 -30.961  64.659  1.00  0.00           H  
ATOM    199  N   SER A  25      -8.296 -34.289  62.847  1.00  0.00           N  
ATOM    200  CA  SER A  25      -9.386 -35.219  63.130  1.00  0.00           C  
ATOM    201  C   SER A  25      -8.847 -36.620  63.403  1.00  0.00           C  
ATOM    202  O   SER A  25      -7.763 -36.991  62.966  1.00  0.00           O  
ATOM    203  CB  SER A  25     -10.427 -35.223  61.967  1.00  0.00           C  
ATOM    204  OG  SER A  25     -11.624 -35.968  62.230  1.00  0.00           O  
ATOM    205  H   SER A  25      -7.891 -34.153  61.892  1.00  0.00           H  
ATOM    206  HG  SER A  25     -11.433 -36.654  62.927  1.00  0.00           H  
ATOM    207  N   SER A  26      -9.599 -37.427  64.179  1.00  0.00           N  
ATOM    208  CA  SER A  26      -9.269 -38.811  64.499  1.00  0.00           C  
ATOM    209  C   SER A  26     -10.365 -39.763  64.041  1.00  0.00           C  
ATOM    210  O   SER A  26     -10.115 -40.943  63.797  1.00  0.00           O  
ATOM    211  CB  SER A  26      -9.103 -38.976  66.037  1.00  0.00           C  
ATOM    212  OG  SER A  26     -10.265 -38.526  66.747  1.00  0.00           O  
ATOM    213  H   SER A  26     -10.470 -36.952  64.542  1.00  0.00           H  
ATOM    214  HG  SER A  26     -11.068 -38.657  66.172  1.00  0.00           H  
ATOM    215  N   HIS A  27     -11.602 -39.259  63.855  1.00  0.00           N  
ATOM    216  CA  HIS A  27     -12.757 -40.035  63.432  1.00  0.00           C  
ATOM    217  C   HIS A  27     -13.088 -39.713  61.985  1.00  0.00           C  
ATOM    218  O   HIS A  27     -12.769 -38.633  61.491  1.00  0.00           O  
ATOM    219  CB  HIS A  27     -14.015 -39.680  64.261  1.00  0.00           C  
ATOM    220  CG  HIS A  27     -13.912 -40.076  65.696  1.00  0.00           C  
ATOM    221  H   HIS A  27     -11.654 -38.220  64.051  1.00  0.00           H  
ATOM    222  CD2 HIS A  27     -13.797 -39.330  66.834  1.00  0.00           C  
ATOM    223  HD1 HIS A  27     -14.096 -42.155  65.382  1.00  0.00           H  
ATOM    224  CE1 HIS A  27     -13.948 -41.466  67.322  1.00  0.00           C  
ATOM    225  ND1 HIS A  27     -14.006 -41.410  66.004  1.00  0.00           N  
ATOM    226  NE2 HIS A  27     -13.824 -40.238  67.867  1.00  0.00           N  
ATOM    227  N   TRP A  28     -13.777 -40.627  61.265  1.00  0.00           N  
ATOM    228  CA  TRP A  28     -14.211 -40.376  59.898  1.00  0.00           C  
ATOM    229  C   TRP A  28     -15.419 -39.446  59.832  1.00  0.00           C  
ATOM    230  O   TRP A  28     -16.541 -39.806  60.175  1.00  0.00           O  
ATOM    231  CB  TRP A  28     -14.490 -41.708  59.146  1.00  0.00           C  
ATOM    232  CG  TRP A  28     -13.275 -42.248  58.419  1.00  0.00           C  
ATOM    233  CD1 TRP A  28     -12.448 -43.281  58.767  1.00  0.00           C  
ATOM    234  CD2 TRP A  28     -12.773 -41.706  57.187  1.00  0.00           C  
ATOM    235  NE1 TRP A  28     -11.467 -43.429  57.822  1.00  0.00           N  
ATOM    236  CE2 TRP A  28     -11.641 -42.487  56.840  1.00  0.00           C  
ATOM    237  CE3 TRP A  28     -13.182 -40.649  56.370  1.00  0.00           C  
ATOM    238  CZ2 TRP A  28     -10.944 -42.216  55.689  1.00  0.00           C  
ATOM    239  CZ3 TRP A  28     -12.446 -40.374  55.206  1.00  0.00           C  
ATOM    240  CH2 TRP A  28     -11.330 -41.153  54.867  1.00  0.00           C  
ATOM    241  HE1 TRP A  28     -10.737 -44.114  57.841  1.00  0.00           H  
ATOM    242  H   TRP A  28     -13.963 -41.513  61.778  1.00  0.00           H  
ATOM    243  N   ARG A  29     -15.195 -38.186  59.404  1.00  0.00           N  
ATOM    244  CA  ARG A  29     -16.197 -37.141  59.377  1.00  0.00           C  
ATOM    245  C   ARG A  29     -17.066 -37.169  58.120  1.00  0.00           C  
ATOM    246  O   ARG A  29     -16.632 -37.672  57.091  1.00  0.00           O  
ATOM    247  CB  ARG A  29     -15.476 -35.766  59.398  1.00  0.00           C  
ATOM    248  CG  ARG A  29     -14.592 -35.531  60.632  1.00  0.00           C  
ATOM    249  CD  ARG A  29     -15.396 -35.297  61.906  1.00  0.00           C  
ATOM    250  NE  ARG A  29     -14.455 -35.463  63.053  1.00  0.00           N  
ATOM    251  CZ  ARG A  29     -14.833 -35.352  64.335  1.00  0.00           C  
ATOM    252  NH1 ARG A  29     -13.948 -35.574  65.301  1.00  0.00           N  
ATOM    253  NH2 ARG A  29     -16.073 -35.011  64.664  1.00  0.00           N  
ATOM    254  HE  ARG A  29     -13.505 -35.665  62.848  1.00  0.00           H  
ATOM    255 2HH2 ARG A  29     -16.348 -34.950  65.607  1.00  0.00           H  
ATOM    256 1HH2 ARG A  29     -16.740 -34.811  63.934  1.00  0.00           H  
ATOM    257  H   ARG A  29     -14.199 -38.035  59.085  1.00  0.00           H  
ATOM    258 2HH1 ARG A  29     -14.249 -35.506  66.263  1.00  0.00           H  
ATOM    259 1HH1 ARG A  29     -13.008 -35.802  65.084  1.00  0.00           H  
ATOM    260  N   PRO A  30     -18.272 -36.611  58.098  1.00  0.00           N  
ATOM    261  CA  PRO A  30     -19.122 -36.669  56.909  1.00  0.00           C  
ATOM    262  C   PRO A  30     -18.608 -35.826  55.753  1.00  0.00           C  
ATOM    263  O   PRO A  30     -18.634 -36.277  54.609  1.00  0.00           O  
ATOM    264  CB  PRO A  30     -20.495 -36.196  57.420  1.00  0.00           C  
ATOM    265  CG  PRO A  30     -20.223 -35.382  58.698  1.00  0.00           C  
ATOM    266  CD  PRO A  30     -18.884 -35.902  59.223  1.00  0.00           C  
ATOM    267  N   LYS A  31     -18.116 -34.602  56.009  1.00  0.00           N  
ATOM    268  CA  LYS A  31     -17.556 -33.761  54.963  1.00  0.00           C  
ATOM    269  C   LYS A  31     -16.226 -34.281  54.444  1.00  0.00           C  
ATOM    270  O   LYS A  31     -15.909 -34.092  53.268  1.00  0.00           O  
ATOM    271  CB  LYS A  31     -17.401 -32.284  55.411  1.00  0.00           C  
ATOM    272  CG  LYS A  31     -18.740 -31.546  55.611  1.00  0.00           C  
ATOM    273  CD  LYS A  31     -18.548 -30.060  55.989  1.00  0.00           C  
ATOM    274  CE  LYS A  31     -19.872 -29.298  56.190  1.00  0.00           C  
ATOM    275  NZ  LYS A  31     -19.635 -27.894  56.616  1.00  0.00           N  
ATOM    276  HZ1 LYS A  31     -19.721 -27.288  55.826  1.00  0.00           H  
ATOM    277  HZ3 LYS A  31     -20.310 -27.638  57.308  1.00  0.00           H  
ATOM    278  HZ2 LYS A  31     -18.715 -27.814  57.000  1.00  0.00           H  
ATOM    279  H   LYS A  31     -18.174 -34.320  57.008  1.00  0.00           H  
ATOM    280  N   ASP A  32     -15.434 -34.973  55.291  1.00  0.00           N  
ATOM    281  CA  ASP A  32     -14.181 -35.598  54.911  1.00  0.00           C  
ATOM    282  C   ASP A  32     -14.400 -36.708  53.879  1.00  0.00           C  
ATOM    283  O   ASP A  32     -13.675 -36.807  52.892  1.00  0.00           O  
ATOM    284  CB  ASP A  32     -13.393 -36.109  56.143  1.00  0.00           C  
ATOM    285  CG  ASP A  32     -12.815 -34.970  56.981  1.00  0.00           C  
ATOM    286  OD1 ASP A  32     -12.831 -33.784  56.546  1.00  0.00           O  
ATOM    287  OD2 ASP A  32     -12.328 -35.301  58.094  1.00  0.00           O  
ATOM    288  H   ASP A  32     -15.822 -35.015  56.272  1.00  0.00           H  
ATOM    289  N   VAL A  33     -15.454 -37.536  54.026  1.00  0.00           N  
ATOM    290  CA  VAL A  33     -15.810 -38.550  53.040  1.00  0.00           C  
ATOM    291  C   VAL A  33     -16.163 -37.935  51.688  1.00  0.00           C  
ATOM    292  O   VAL A  33     -15.672 -38.364  50.646  1.00  0.00           O  
ATOM    293  CB  VAL A  33     -16.951 -39.416  53.574  1.00  0.00           C  
ATOM    294  CG1 VAL A  33     -17.425 -40.465  52.544  1.00  0.00           C  
ATOM    295  CG2 VAL A  33     -16.452 -40.155  54.832  1.00  0.00           C  
ATOM    296  H   VAL A  33     -15.989 -37.382  54.910  1.00  0.00           H  
ATOM    297  N   VAL A  34     -16.978 -36.861  51.678  1.00  0.00           N  
ATOM    298  CA  VAL A  34     -17.409 -36.158  50.475  1.00  0.00           C  
ATOM    299  C   VAL A  34     -16.279 -35.428  49.768  1.00  0.00           C  
ATOM    300  O   VAL A  34     -16.149 -35.506  48.548  1.00  0.00           O  
ATOM    301  CB  VAL A  34     -18.570 -35.212  50.770  1.00  0.00           C  
ATOM    302  CG1 VAL A  34     -19.022 -34.456  49.498  1.00  0.00           C  
ATOM    303  CG2 VAL A  34     -19.750 -36.047  51.311  1.00  0.00           C  
ATOM    304  H   VAL A  34     -17.283 -36.569  52.647  1.00  0.00           H  
ATOM    305  N   VAL A  35     -15.397 -34.724  50.506  1.00  0.00           N  
ATOM    306  CA  VAL A  35     -14.252 -34.033  49.920  1.00  0.00           C  
ATOM    307  C   VAL A  35     -13.255 -34.999  49.291  1.00  0.00           C  
ATOM    308  O   VAL A  35     -12.722 -34.741  48.211  1.00  0.00           O  
ATOM    309  CB  VAL A  35     -13.617 -33.039  50.901  1.00  0.00           C  
ATOM    310  CG1 VAL A  35     -12.737 -33.732  51.957  1.00  0.00           C  
ATOM    311  CG2 VAL A  35     -12.814 -31.963  50.149  1.00  0.00           C  
ATOM    312  H   VAL A  35     -15.609 -34.720  51.527  1.00  0.00           H  
ATOM    313  N   VAL A  36     -13.036 -36.177  49.914  1.00  0.00           N  
ATOM    314  CA  VAL A  36     -12.290 -37.288  49.340  1.00  0.00           C  
ATOM    315  C   VAL A  36     -12.971 -37.870  48.116  1.00  0.00           C  
ATOM    316  O   VAL A  36     -12.334 -38.074  47.079  1.00  0.00           O  
ATOM    317  CB  VAL A  36     -12.094 -38.382  50.390  1.00  0.00           C  
ATOM    318  CG1 VAL A  36     -11.540 -39.700  49.805  1.00  0.00           C  
ATOM    319  CG2 VAL A  36     -11.104 -37.836  51.431  1.00  0.00           C  
ATOM    320  H   VAL A  36     -13.467 -36.216  50.878  1.00  0.00           H  
ATOM    321  N   ALA A  37     -14.296 -38.120  48.185  1.00  0.00           N  
ATOM    322  CA  ALA A  37     -15.087 -38.667  47.101  1.00  0.00           C  
ATOM    323  C   ALA A  37     -15.101 -37.780  45.865  1.00  0.00           C  
ATOM    324  O   ALA A  37     -14.826 -38.228  44.750  1.00  0.00           O  
ATOM    325  CB  ALA A  37     -16.543 -38.849  47.599  1.00  0.00           C  
ATOM    326  H   ALA A  37     -14.708 -37.872  49.127  1.00  0.00           H  
ATOM    327  N   LEU A  38     -15.363 -36.475  46.035  1.00  0.00           N  
ATOM    328  CA  LEU A  38     -15.297 -35.502  44.970  1.00  0.00           C  
ATOM    329  C   LEU A  38     -13.877 -35.330  44.452  1.00  0.00           C  
ATOM    330  O   LEU A  38     -13.656 -35.358  43.239  1.00  0.00           O  
ATOM    331  CB  LEU A  38     -15.872 -34.159  45.480  1.00  0.00           C  
ATOM    332  CG  LEU A  38     -16.110 -33.084  44.397  1.00  0.00           C  
ATOM    333  CD1 LEU A  38     -17.347 -33.394  43.529  1.00  0.00           C  
ATOM    334  CD2 LEU A  38     -16.256 -31.700  45.054  1.00  0.00           C  
ATOM    335  H   LEU A  38     -15.622 -36.229  47.025  1.00  0.00           H  
ATOM    336  N   GLY A  39     -12.881 -35.224  45.358  1.00  0.00           N  
ATOM    337  CA  GLY A  39     -11.457 -35.139  45.050  1.00  0.00           C  
ATOM    338  C   GLY A  39     -10.950 -36.228  44.146  1.00  0.00           C  
ATOM    339  O   GLY A  39     -10.391 -35.988  43.080  1.00  0.00           O  
ATOM    340  H   GLY A  39     -13.245 -35.207  46.357  1.00  0.00           H  
ATOM    341  N   LEU A  40     -11.172 -37.505  44.501  1.00  0.00           N  
ATOM    342  CA  LEU A  40     -10.769 -38.601  43.639  1.00  0.00           C  
ATOM    343  C   LEU A  40     -11.469 -38.604  42.284  1.00  0.00           C  
ATOM    344  O   LEU A  40     -10.839 -38.848  41.258  1.00  0.00           O  
ATOM    345  CB  LEU A  40     -11.004 -39.970  44.307  1.00  0.00           C  
ATOM    346  CG  LEU A  40     -10.117 -40.250  45.541  1.00  0.00           C  
ATOM    347  CD1 LEU A  40     -10.614 -41.512  46.263  1.00  0.00           C  
ATOM    348  CD2 LEU A  40      -8.626 -40.410  45.184  1.00  0.00           C  
ATOM    349  H   LEU A  40     -11.640 -37.623  45.414  1.00  0.00           H  
ATOM    350  N   THR A  41     -12.780 -38.299  42.241  1.00  0.00           N  
ATOM    351  CA  THR A  41     -13.557 -38.181  41.005  1.00  0.00           C  
ATOM    352  C   THR A  41     -13.030 -37.115  40.066  1.00  0.00           C  
ATOM    353  O   THR A  41     -12.893 -37.350  38.866  1.00  0.00           O  
ATOM    354  CB  THR A  41     -15.023 -37.897  41.295  1.00  0.00           C  
ATOM    355  OG1 THR A  41     -15.561 -38.970  42.038  1.00  0.00           O  
ATOM    356  CG2 THR A  41     -15.922 -37.834  40.054  1.00  0.00           C  
ATOM    357  H   THR A  41     -13.204 -38.150  43.193  1.00  0.00           H  
ATOM    358  HG1 THR A  41     -15.395 -38.844  43.025  1.00  0.00           H  
ATOM    359  N   VAL A  42     -12.658 -35.923  40.581  1.00  0.00           N  
ATOM    360  CA  VAL A  42     -11.962 -34.901  39.810  1.00  0.00           C  
ATOM    361  C   VAL A  42     -10.575 -35.359  39.380  1.00  0.00           C  
ATOM    362  O   VAL A  42     -10.224 -35.237  38.206  1.00  0.00           O  
ATOM    363  CB  VAL A  42     -11.880 -33.585  40.577  1.00  0.00           C  
ATOM    364  CG1 VAL A  42     -11.081 -32.503  39.812  1.00  0.00           C  
ATOM    365  CG2 VAL A  42     -13.315 -33.072  40.825  1.00  0.00           C  
ATOM    366  H   VAL A  42     -12.919 -35.805  41.588  1.00  0.00           H  
ATOM    367  N   SER A  43      -9.773 -35.974  40.278  1.00  0.00           N  
ATOM    368  CA  SER A  43      -8.443 -36.487  39.942  1.00  0.00           C  
ATOM    369  C   SER A  43      -8.429 -37.485  38.805  1.00  0.00           C  
ATOM    370  O   SER A  43      -7.637 -37.356  37.876  1.00  0.00           O  
ATOM    371  CB  SER A  43      -7.721 -37.169  41.134  1.00  0.00           C  
ATOM    372  OG  SER A  43      -7.302 -36.183  42.069  1.00  0.00           O  
ATOM    373  H   SER A  43     -10.191 -36.048  41.232  1.00  0.00           H  
ATOM    374  HG  SER A  43      -6.931 -36.632  42.879  1.00  0.00           H  
ATOM    375  N   VAL A  44      -9.353 -38.468  38.792  1.00  0.00           N  
ATOM    376  CA  VAL A  44      -9.500 -39.427  37.699  1.00  0.00           C  
ATOM    377  C   VAL A  44      -9.814 -38.744  36.380  1.00  0.00           C  
ATOM    378  O   VAL A  44      -9.221 -39.062  35.347  1.00  0.00           O  
ATOM    379  CB  VAL A  44     -10.580 -40.463  38.008  1.00  0.00           C  
ATOM    380  CG1 VAL A  44     -10.837 -41.419  36.821  1.00  0.00           C  
ATOM    381  CG2 VAL A  44     -10.142 -41.303  39.223  1.00  0.00           C  
ATOM    382  H   VAL A  44      -9.961 -38.479  39.647  1.00  0.00           H  
ATOM    383  N   LEU A  45     -10.707 -37.735  36.379  1.00  0.00           N  
ATOM    384  CA  LEU A  45     -10.985 -36.927  35.207  1.00  0.00           C  
ATOM    385  C   LEU A  45      -9.763 -36.167  34.706  1.00  0.00           C  
ATOM    386  O   LEU A  45      -9.486 -36.188  33.509  1.00  0.00           O  
ATOM    387  CB  LEU A  45     -12.135 -35.924  35.467  1.00  0.00           C  
ATOM    388  CG  LEU A  45     -13.527 -36.552  35.695  1.00  0.00           C  
ATOM    389  CD1 LEU A  45     -14.506 -35.481  36.205  1.00  0.00           C  
ATOM    390  CD2 LEU A  45     -14.090 -37.217  34.426  1.00  0.00           C  
ATOM    391  H   LEU A  45     -11.178 -37.593  37.303  1.00  0.00           H  
ATOM    392  N   VAL A  46      -8.955 -35.537  35.592  1.00  0.00           N  
ATOM    393  CA  VAL A  46      -7.721 -34.834  35.228  1.00  0.00           C  
ATOM    394  C   VAL A  46      -6.744 -35.759  34.533  1.00  0.00           C  
ATOM    395  O   VAL A  46      -6.165 -35.418  33.499  1.00  0.00           O  
ATOM    396  CB  VAL A  46      -7.036 -34.215  36.451  1.00  0.00           C  
ATOM    397  CG1 VAL A  46      -5.667 -33.585  36.115  1.00  0.00           C  
ATOM    398  CG2 VAL A  46      -7.929 -33.099  37.015  1.00  0.00           C  
ATOM    399  H   VAL A  46      -9.302 -35.600  36.583  1.00  0.00           H  
ATOM    400  N   LEU A  47      -6.610 -36.992  35.050  1.00  0.00           N  
ATOM    401  CA  LEU A  47      -5.747 -38.014  34.498  1.00  0.00           C  
ATOM    402  C   LEU A  47      -6.232 -38.612  33.178  1.00  0.00           C  
ATOM    403  O   LEU A  47      -5.471 -39.288  32.488  1.00  0.00           O  
ATOM    404  CB  LEU A  47      -5.502 -39.164  35.516  1.00  0.00           C  
ATOM    405  CG  LEU A  47      -4.877 -38.762  36.878  1.00  0.00           C  
ATOM    406  CD1 LEU A  47      -4.910 -39.944  37.860  1.00  0.00           C  
ATOM    407  CD2 LEU A  47      -3.448 -38.216  36.794  1.00  0.00           C  
ATOM    408  H   LEU A  47      -7.204 -37.145  35.910  1.00  0.00           H  
ATOM    409  N   LEU A  48      -7.493 -38.376  32.777  1.00  0.00           N  
ATOM    410  CA  LEU A  48      -8.049 -38.833  31.518  1.00  0.00           C  
ATOM    411  C   LEU A  48      -8.121 -37.715  30.489  1.00  0.00           C  
ATOM    412  O   LEU A  48      -7.703 -37.878  29.346  1.00  0.00           O  
ATOM    413  CB  LEU A  48      -9.474 -39.382  31.769  1.00  0.00           C  
ATOM    414  CG  LEU A  48      -9.506 -40.763  32.460  1.00  0.00           C  
ATOM    415  CD1 LEU A  48     -10.908 -41.036  33.029  1.00  0.00           C  
ATOM    416  CD2 LEU A  48      -9.093 -41.892  31.497  1.00  0.00           C  
ATOM    417  H   LEU A  48      -8.050 -37.816  33.479  1.00  0.00           H  
ATOM    418  N   THR A  49      -8.629 -36.520  30.854  1.00  0.00           N  
ATOM    419  CA  THR A  49      -8.775 -35.394  29.927  1.00  0.00           C  
ATOM    420  C   THR A  49      -7.442 -34.855  29.443  1.00  0.00           C  
ATOM    421  O   THR A  49      -7.250 -34.571  28.258  1.00  0.00           O  
ATOM    422  CB  THR A  49      -9.530 -34.218  30.527  1.00  0.00           C  
ATOM    423  OG1 THR A  49      -8.893 -33.792  31.719  1.00  0.00           O  
ATOM    424  CG2 THR A  49     -10.964 -34.630  30.886  1.00  0.00           C  
ATOM    425  H   THR A  49      -8.909 -36.471  31.860  1.00  0.00           H  
ATOM    426  HG1 THR A  49      -9.008 -34.477  32.450  1.00  0.00           H  
ATOM    427  N   ASN A  50      -6.466 -34.713  30.363  1.00  0.00           N  
ATOM    428  CA  ASN A  50      -5.133 -34.239  30.052  1.00  0.00           C  
ATOM    429  C   ASN A  50      -4.359 -35.272  29.268  1.00  0.00           C  
ATOM    430  O   ASN A  50      -3.575 -34.952  28.378  1.00  0.00           O  
ATOM    431  CB  ASN A  50      -4.347 -33.774  31.298  1.00  0.00           C  
ATOM    432  CG  ASN A  50      -5.011 -32.497  31.766  1.00  0.00           C  
ATOM    433  H   ASN A  50      -6.771 -34.982  31.333  1.00  0.00           H  
ATOM    434  OD1 ASN A  50      -4.711 -31.421  31.219  1.00  0.00           O  
ATOM    435  ND2 ASN A  50      -5.955 -32.584  32.713  1.00  0.00           N  
ATOM    436 2HD2 ASN A  50      -6.417 -31.783  33.044  1.00  0.00           H  
ATOM    437 1HD2 ASN A  50      -6.187 -33.492  33.086  1.00  0.00           H  
ATOM    438  N   LEU A  51      -4.589 -36.564  29.529  1.00  0.00           N  
ATOM    439  CA  LEU A  51      -3.979 -37.634  28.773  1.00  0.00           C  
ATOM    440  C   LEU A  51      -4.465 -37.676  27.322  1.00  0.00           C  
ATOM    441  O   LEU A  51      -3.697 -37.879  26.379  1.00  0.00           O  
ATOM    442  CB  LEU A  51      -4.254 -38.961  29.505  1.00  0.00           C  
ATOM    443  CG  LEU A  51      -3.386 -40.157  29.068  1.00  0.00           C  
ATOM    444  CD1 LEU A  51      -1.948 -40.052  29.618  1.00  0.00           C  
ATOM    445  CD2 LEU A  51      -4.039 -41.464  29.547  1.00  0.00           C  
ATOM    446  H   LEU A  51      -5.248 -36.723  30.327  1.00  0.00           H  
ATOM    447  N   LEU A  52      -5.772 -37.421  27.110  1.00  0.00           N  
ATOM    448  CA  LEU A  52      -6.410 -37.364  25.809  1.00  0.00           C  
ATOM    449  C   LEU A  52      -5.834 -36.272  24.904  1.00  0.00           C  
ATOM    450  O   LEU A  52      -5.547 -36.494  23.725  1.00  0.00           O  
ATOM    451  CB  LEU A  52      -7.928 -37.147  26.040  1.00  0.00           C  
ATOM    452  CG  LEU A  52      -8.838 -37.402  24.822  1.00  0.00           C  
ATOM    453  CD1 LEU A  52      -8.999 -38.902  24.512  1.00  0.00           C  
ATOM    454  CD2 LEU A  52     -10.219 -36.764  25.059  1.00  0.00           C  
ATOM    455  H   LEU A  52      -6.305 -37.261  28.014  1.00  0.00           H  
ATOM    456  N   VAL A  53      -5.597 -35.060  25.444  1.00  0.00           N  
ATOM    457  CA  VAL A  53      -4.965 -33.967  24.715  1.00  0.00           C  
ATOM    458  C   VAL A  53      -3.489 -34.199  24.401  1.00  0.00           C  
ATOM    459  O   VAL A  53      -3.005 -33.824  23.333  1.00  0.00           O  
ATOM    460  CB  VAL A  53      -5.262 -32.613  25.370  1.00  0.00           C  
ATOM    461  CG1 VAL A  53      -4.490 -32.421  26.684  1.00  0.00           C  
ATOM    462  CG2 VAL A  53      -5.008 -31.449  24.395  1.00  0.00           C  
ATOM    463  H   VAL A  53      -5.911 -34.978  26.440  1.00  0.00           H  
ATOM    464  N   ILE A  54      -2.742 -34.890  25.291  1.00  0.00           N  
ATOM    465  CA  ILE A  54      -1.361 -35.306  25.055  1.00  0.00           C  
ATOM    466  C   ILE A  54      -1.260 -36.247  23.859  1.00  0.00           C  
ATOM    467  O   ILE A  54      -0.440 -36.056  22.961  1.00  0.00           O  
ATOM    468  CB  ILE A  54      -0.764 -35.936  26.323  1.00  0.00           C  
ATOM    469  CG1 ILE A  54      -0.570 -34.854  27.414  1.00  0.00           C  
ATOM    470  CG2 ILE A  54       0.589 -36.631  26.034  1.00  0.00           C  
ATOM    471  CD1 ILE A  54      -0.263 -35.444  28.800  1.00  0.00           C  
ATOM    472  H   ILE A  54      -3.257 -35.103  26.184  1.00  0.00           H  
ATOM    473  N   ALA A  55      -2.147 -37.257  23.769  1.00  0.00           N  
ATOM    474  CA  ALA A  55      -2.191 -38.153  22.632  1.00  0.00           C  
ATOM    475  C   ALA A  55      -2.628 -37.480  21.330  1.00  0.00           C  
ATOM    476  O   ALA A  55      -2.130 -37.799  20.249  1.00  0.00           O  
ATOM    477  CB  ALA A  55      -3.104 -39.344  22.963  1.00  0.00           C  
ATOM    478  H   ALA A  55      -2.789 -37.327  24.589  1.00  0.00           H  
ATOM    479  N   ALA A  56      -3.562 -36.513  21.406  1.00  0.00           N  
ATOM    480  CA  ALA A  56      -4.050 -35.739  20.281  1.00  0.00           C  
ATOM    481  C   ALA A  56      -2.983 -34.911  19.572  1.00  0.00           C  
ATOM    482  O   ALA A  56      -2.937 -34.839  18.343  1.00  0.00           O  
ATOM    483  CB  ALA A  56      -5.159 -34.793  20.795  1.00  0.00           C  
ATOM    484  H   ALA A  56      -3.917 -36.367  22.395  1.00  0.00           H  
ATOM    485  N   ILE A  57      -2.095 -34.266  20.350  1.00  0.00           N  
ATOM    486  CA  ILE A  57      -0.928 -33.543  19.863  1.00  0.00           C  
ATOM    487  C   ILE A  57       0.099 -34.482  19.249  1.00  0.00           C  
ATOM    488  O   ILE A  57       0.713 -34.173  18.227  1.00  0.00           O  
ATOM    489  CB  ILE A  57      -0.343 -32.683  20.986  1.00  0.00           C  
ATOM    490  CG1 ILE A  57      -1.377 -31.595  21.378  1.00  0.00           C  
ATOM    491  CG2 ILE A  57       1.002 -32.030  20.575  1.00  0.00           C  
ATOM    492  CD1 ILE A  57      -1.112 -30.966  22.752  1.00  0.00           C  
ATOM    493  H   ILE A  57      -2.330 -34.334  21.382  1.00  0.00           H  
ATOM    494  N   ALA A  58       0.301 -35.670  19.843  1.00  0.00           N  
ATOM    495  CA  ALA A  58       1.202 -36.685  19.343  1.00  0.00           C  
ATOM    496  C   ALA A  58       0.822 -37.304  17.992  1.00  0.00           C  
ATOM    497  O   ALA A  58       1.687 -37.513  17.138  1.00  0.00           O  
ATOM    498  CB  ALA A  58       1.327 -37.784  20.418  1.00  0.00           C  
ATOM    499  H   ALA A  58      -0.270 -35.792  20.723  1.00  0.00           H  
ATOM    500  N   SER A  59      -0.468 -37.632  17.764  1.00  0.00           N  
ATOM    501  CA  SER A  59      -0.921 -38.254  16.521  1.00  0.00           C  
ATOM    502  C   SER A  59      -1.203 -37.296  15.379  1.00  0.00           C  
ATOM    503  O   SER A  59      -0.987 -37.628  14.212  1.00  0.00           O  
ATOM    504  CB  SER A  59      -2.161 -39.171  16.726  1.00  0.00           C  
ATOM    505  OG  SER A  59      -3.331 -38.452  17.128  1.00  0.00           O  
ATOM    506  H   SER A  59      -1.107 -37.400  18.556  1.00  0.00           H  
ATOM    507  HG  SER A  59      -3.212 -38.134  18.065  1.00  0.00           H  
ATOM    508  N   ASN A  60      -1.713 -36.081  15.653  1.00  0.00           N  
ATOM    509  CA  ASN A  60      -2.046 -35.134  14.610  1.00  0.00           C  
ATOM    510  C   ASN A  60      -0.826 -34.368  14.081  1.00  0.00           C  
ATOM    511  O   ASN A  60      -0.059 -33.770  14.825  1.00  0.00           O  
ATOM    512  CB  ASN A  60      -3.108 -34.136  15.136  1.00  0.00           C  
ATOM    513  CG  ASN A  60      -3.784 -33.367  14.010  1.00  0.00           C  
ATOM    514  H   ASN A  60      -1.841 -35.896  16.669  1.00  0.00           H  
ATOM    515  OD1 ASN A  60      -3.139 -32.552  13.324  1.00  0.00           O  
ATOM    516  ND2 ASN A  60      -5.086 -33.601  13.767  1.00  0.00           N  
ATOM    517 2HD2 ASN A  60      -5.556 -33.133  13.051  1.00  0.00           H  
ATOM    518 1HD2 ASN A  60      -5.570 -34.272  14.342  1.00  0.00           H  
ATOM    519  N   ARG A  61      -0.669 -34.322  12.744  1.00  0.00           N  
ATOM    520  CA  ARG A  61       0.433 -33.668  12.061  1.00  0.00           C  
ATOM    521  C   ARG A  61       0.515 -32.149  12.254  1.00  0.00           C  
ATOM    522  O   ARG A  61       1.587 -31.537  12.284  1.00  0.00           O  
ATOM    523  CB  ARG A  61       0.281 -33.986  10.559  1.00  0.00           C  
ATOM    524  CG  ARG A  61       1.498 -33.629   9.682  1.00  0.00           C  
ATOM    525  CD  ARG A  61       1.173 -33.843   8.203  1.00  0.00           C  
ATOM    526  NE  ARG A  61       2.352 -33.407   7.383  1.00  0.00           N  
ATOM    527  CZ  ARG A  61       2.348 -33.395   6.041  1.00  0.00           C  
ATOM    528  NH1 ARG A  61       1.278 -33.786   5.358  1.00  0.00           N  
ATOM    529  NH2 ARG A  61       3.422 -32.995   5.367  1.00  0.00           N  
ATOM    530  HE  ARG A  61       3.166 -33.117   7.866  1.00  0.00           H  
ATOM    531 2HH2 ARG A  61       3.425 -33.004   4.378  1.00  0.00           H  
ATOM    532 1HH2 ARG A  61       4.234 -32.681   5.869  1.00  0.00           H  
ATOM    533  H   ARG A  61      -1.446 -34.821  12.225  1.00  0.00           H  
ATOM    534 2HH1 ARG A  61       1.304 -33.786   4.357  1.00  0.00           H  
ATOM    535 1HH1 ARG A  61       0.454 -34.076   5.839  1.00  0.00           H  
ATOM    536  N   ARG A  62      -0.641 -31.467  12.362  1.00  0.00           N  
ATOM    537  CA  ARG A  62      -0.697 -30.021  12.443  1.00  0.00           C  
ATOM    538  C   ARG A  62      -0.279 -29.496  13.819  1.00  0.00           C  
ATOM    539  O   ARG A  62       0.085 -28.329  13.977  1.00  0.00           O  
ATOM    540  CB  ARG A  62      -2.136 -29.546  12.110  1.00  0.00           C  
ATOM    541  CG  ARG A  62      -2.210 -28.093  11.588  1.00  0.00           C  
ATOM    542  CD  ARG A  62      -3.638 -27.540  11.444  1.00  0.00           C  
ATOM    543  NE  ARG A  62      -4.170 -27.258  12.831  1.00  0.00           N  
ATOM    544  CZ  ARG A  62      -4.077 -26.100  13.505  1.00  0.00           C  
ATOM    545  NH1 ARG A  62      -3.397 -25.076  13.007  1.00  0.00           N  
ATOM    546  NH2 ARG A  62      -4.694 -25.962  14.679  1.00  0.00           N  
ATOM    547  HE  ARG A  62      -4.643 -28.030  13.289  1.00  0.00           H  
ATOM    548 2HH2 ARG A  62      -4.611 -25.115  15.187  1.00  0.00           H  
ATOM    549 1HH2 ARG A  62      -5.241 -26.718  15.043  1.00  0.00           H  
ATOM    550  H   ARG A  62      -1.488 -32.081  12.381  1.00  0.00           H  
ATOM    551 2HH1 ARG A  62      -3.325 -24.227  13.535  1.00  0.00           H  
ATOM    552 1HH1 ARG A  62      -2.961 -25.148  12.113  1.00  0.00           H  
ATOM    553  N   PHE A  63      -0.268 -30.374  14.845  1.00  0.00           N  
ATOM    554  CA  PHE A  63       0.060 -30.018  16.213  1.00  0.00           C  
ATOM    555  C   PHE A  63       1.520 -30.285  16.541  1.00  0.00           C  
ATOM    556  O   PHE A  63       1.951 -30.170  17.682  1.00  0.00           O  
ATOM    557  CB  PHE A  63      -0.868 -30.730  17.236  1.00  0.00           C  
ATOM    558  CG  PHE A  63      -2.302 -30.291  17.090  1.00  0.00           C  
ATOM    559  CD1 PHE A  63      -2.649 -28.935  16.939  1.00  0.00           C  
ATOM    560  CD2 PHE A  63      -3.336 -31.233  17.202  1.00  0.00           C  
ATOM    561  CE1 PHE A  63      -3.986 -28.538  16.880  1.00  0.00           C  
ATOM    562  CE2 PHE A  63      -4.674 -30.851  17.058  1.00  0.00           C  
ATOM    563  CZ  PHE A  63      -4.992 -29.499  16.900  1.00  0.00           C  
ATOM    564  H   PHE A  63      -0.524 -31.352  14.551  1.00  0.00           H  
ATOM    565  N   HIS A  64       2.365 -30.563  15.529  1.00  0.00           N  
ATOM    566  CA  HIS A  64       3.790 -30.747  15.738  1.00  0.00           C  
ATOM    567  C   HIS A  64       4.565 -29.431  15.633  1.00  0.00           C  
ATOM    568  O   HIS A  64       5.459 -29.273  14.804  1.00  0.00           O  
ATOM    569  CB  HIS A  64       4.369 -31.793  14.755  1.00  0.00           C  
ATOM    570  CG  HIS A  64       3.897 -33.191  15.041  1.00  0.00           C  
ATOM    571  H   HIS A  64       1.902 -30.631  14.599  1.00  0.00           H  
ATOM    572  CD2 HIS A  64       3.907 -33.925  16.196  1.00  0.00           C  
ATOM    573  HD1 HIS A  64       3.228 -33.643  13.090  1.00  0.00           H  
ATOM    574  CE1 HIS A  64       2.995 -35.073  14.564  1.00  0.00           C  
ATOM    575  ND1 HIS A  64       3.342 -33.917  14.017  1.00  0.00           N  
ATOM    576  NE2 HIS A  64       3.321 -35.124  15.870  1.00  0.00           N  
ATOM    577  N   GLN A  65       4.264 -28.433  16.491  1.00  0.00           N  
ATOM    578  CA  GLN A  65       4.893 -27.118  16.452  1.00  0.00           C  
ATOM    579  C   GLN A  65       5.247 -26.693  17.872  1.00  0.00           C  
ATOM    580  O   GLN A  65       4.552 -27.154  18.776  1.00  0.00           O  
ATOM    581  CB  GLN A  65       3.922 -26.034  15.895  1.00  0.00           C  
ATOM    582  CG  GLN A  65       3.444 -26.270  14.448  1.00  0.00           C  
ATOM    583  CD  GLN A  65       4.597 -26.035  13.489  1.00  0.00           C  
ATOM    584  H   GLN A  65       3.530 -28.696  17.193  1.00  0.00           H  
ATOM    585 2HE2 GLN A  65       3.703 -27.223  12.111  1.00  0.00           H  
ATOM    586  OE1 GLN A  65       5.584 -25.365  13.792  1.00  0.00           O  
ATOM    587  NE2 GLN A  65       4.518 -26.641  12.287  1.00  0.00           N  
ATOM    588 1HE2 GLN A  65       5.246 -26.515  11.597  1.00  0.00           H  
ATOM    589  N   PRO A  66       6.265 -25.848  18.135  1.00  0.00           N  
ATOM    590  CA  PRO A  66       6.731 -25.447  19.473  1.00  0.00           C  
ATOM    591  C   PRO A  66       5.650 -25.079  20.453  1.00  0.00           C  
ATOM    592  O   PRO A  66       5.663 -25.583  21.576  1.00  0.00           O  
ATOM    593  CB  PRO A  66       7.751 -24.308  19.234  1.00  0.00           C  
ATOM    594  CG  PRO A  66       7.644 -23.976  17.739  1.00  0.00           C  
ATOM    595  CD  PRO A  66       7.131 -25.268  17.111  1.00  0.00           C  
ATOM    596  N   ILE A  67       4.674 -24.254  20.035  1.00  0.00           N  
ATOM    597  CA  ILE A  67       3.578 -23.846  20.889  1.00  0.00           C  
ATOM    598  C   ILE A  67       2.758 -25.034  21.395  1.00  0.00           C  
ATOM    599  O   ILE A  67       2.531 -25.168  22.598  1.00  0.00           O  
ATOM    600  CB  ILE A  67       2.738 -22.746  20.212  1.00  0.00           C  
ATOM    601  CG1 ILE A  67       1.564 -22.246  21.089  1.00  0.00           C  
ATOM    602  CG2 ILE A  67       2.227 -23.173  18.813  1.00  0.00           C  
ATOM    603  CD1 ILE A  67       1.998 -21.605  22.413  1.00  0.00           C  
ATOM    604  H   ILE A  67       4.784 -23.941  19.044  1.00  0.00           H  
ATOM    605  N   TYR A  68       2.379 -25.992  20.526  1.00  0.00           N  
ATOM    606  CA  TYR A  68       1.573 -27.152  20.882  1.00  0.00           C  
ATOM    607  C   TYR A  68       2.309 -28.161  21.757  1.00  0.00           C  
ATOM    608  O   TYR A  68       1.721 -28.766  22.654  1.00  0.00           O  
ATOM    609  CB  TYR A  68       0.955 -27.844  19.640  1.00  0.00           C  
ATOM    610  CG  TYR A  68      -0.013 -26.935  18.917  1.00  0.00           C  
ATOM    611  CD1 TYR A  68      -1.322 -26.703  19.379  1.00  0.00           C  
ATOM    612  CD2 TYR A  68       0.373 -26.355  17.704  1.00  0.00           C  
ATOM    613  CE1 TYR A  68      -2.207 -25.880  18.658  1.00  0.00           C  
ATOM    614  CE2 TYR A  68      -0.492 -25.519  16.990  1.00  0.00           C  
ATOM    615  CZ  TYR A  68      -1.788 -25.294  17.457  1.00  0.00           C  
ATOM    616  OH  TYR A  68      -2.647 -24.530  16.641  1.00  0.00           O  
ATOM    617  H   TYR A  68       2.728 -25.819  19.545  1.00  0.00           H  
ATOM    618  HH  TYR A  68      -3.578 -24.660  16.962  1.00  0.00           H  
ATOM    619  N   TYR A  69       3.634 -28.338  21.574  1.00  0.00           N  
ATOM    620  CA  TYR A  69       4.443 -29.181  22.448  1.00  0.00           C  
ATOM    621  C   TYR A  69       4.459 -28.680  23.895  1.00  0.00           C  
ATOM    622  O   TYR A  69       4.343 -29.454  24.848  1.00  0.00           O  
ATOM    623  CB  TYR A  69       5.904 -29.301  21.938  1.00  0.00           C  
ATOM    624  CG  TYR A  69       6.020 -30.200  20.733  1.00  0.00           C  
ATOM    625  CD1 TYR A  69       5.873 -31.594  20.853  1.00  0.00           C  
ATOM    626  CD2 TYR A  69       6.371 -29.671  19.483  1.00  0.00           C  
ATOM    627  CE1 TYR A  69       6.087 -32.434  19.747  1.00  0.00           C  
ATOM    628  CE2 TYR A  69       6.558 -30.502  18.371  1.00  0.00           C  
ATOM    629  CZ  TYR A  69       6.441 -31.887  18.511  1.00  0.00           C  
ATOM    630  OH  TYR A  69       6.741 -32.721  17.417  1.00  0.00           O  
ATOM    631  H   TYR A  69       4.020 -27.819  20.756  1.00  0.00           H  
ATOM    632  HH  TYR A  69       5.886 -33.024  17.012  1.00  0.00           H  
ATOM    633  N   LEU A  70       4.543 -27.351  24.093  1.00  0.00           N  
ATOM    634  CA  LEU A  70       4.436 -26.698  25.388  1.00  0.00           C  
ATOM    635  C   LEU A  70       3.078 -26.914  26.058  1.00  0.00           C  
ATOM    636  O   LEU A  70       2.992 -27.141  27.266  1.00  0.00           O  
ATOM    637  CB  LEU A  70       4.743 -25.185  25.238  1.00  0.00           C  
ATOM    638  CG  LEU A  70       6.186 -24.772  25.609  1.00  0.00           C  
ATOM    639  CD1 LEU A  70       7.266 -25.447  24.745  1.00  0.00           C  
ATOM    640  CD2 LEU A  70       6.331 -23.247  25.498  1.00  0.00           C  
ATOM    641  H   LEU A  70       4.698 -26.812  23.195  1.00  0.00           H  
ATOM    642  N   LEU A  71       1.978 -26.903  25.280  1.00  0.00           N  
ATOM    643  CA  LEU A  71       0.632 -27.202  25.755  1.00  0.00           C  
ATOM    644  C   LEU A  71       0.505 -28.630  26.275  1.00  0.00           C  
ATOM    645  O   LEU A  71      -0.147 -28.893  27.289  1.00  0.00           O  
ATOM    646  CB  LEU A  71      -0.431 -26.981  24.647  1.00  0.00           C  
ATOM    647  CG  LEU A  71      -0.469 -25.562  24.035  1.00  0.00           C  
ATOM    648  CD1 LEU A  71      -1.426 -25.530  22.836  1.00  0.00           C  
ATOM    649  CD2 LEU A  71      -0.870 -24.451  25.011  1.00  0.00           C  
ATOM    650  H   LEU A  71       2.185 -26.653  24.276  1.00  0.00           H  
ATOM    651  N   GLY A  72       1.159 -29.608  25.620  1.00  0.00           N  
ATOM    652  CA  GLY A  72       1.204 -30.982  26.111  1.00  0.00           C  
ATOM    653  C   GLY A  72       1.982 -31.169  27.390  1.00  0.00           C  
ATOM    654  O   GLY A  72       1.640 -31.997  28.230  1.00  0.00           O  
ATOM    655  H   GLY A  72       1.623 -29.295  24.743  1.00  0.00           H  
ATOM    656  N   ASN A  73       3.043 -30.371  27.591  1.00  0.00           N  
ATOM    657  CA  ASN A  73       3.799 -30.309  28.826  1.00  0.00           C  
ATOM    658  C   ASN A  73       2.993 -29.693  29.972  1.00  0.00           C  
ATOM    659  O   ASN A  73       3.098 -30.105  31.128  1.00  0.00           O  
ATOM    660  CB  ASN A  73       5.112 -29.531  28.557  1.00  0.00           C  
ATOM    661  CG  ASN A  73       6.152 -29.902  29.593  1.00  0.00           C  
ATOM    662  H   ASN A  73       3.279 -29.780  26.746  1.00  0.00           H  
ATOM    663  OD1 ASN A  73       6.392 -31.106  29.805  1.00  0.00           O  
ATOM    664  ND2 ASN A  73       6.799 -28.928  30.256  1.00  0.00           N  
ATOM    665 2HD2 ASN A  73       7.475 -29.128  30.923  1.00  0.00           H  
ATOM    666 1HD2 ASN A  73       6.563 -27.966  30.043  1.00  0.00           H  
ATOM    667  N   LEU A  74       2.135 -28.700  29.667  1.00  0.00           N  
ATOM    668  CA  LEU A  74       1.169 -28.131  30.599  1.00  0.00           C  
ATOM    669  C   LEU A  74       0.181 -29.176  31.075  1.00  0.00           C  
ATOM    670  O   LEU A  74      -0.015 -29.376  32.272  1.00  0.00           O  
ATOM    671  CB  LEU A  74       0.433 -26.950  29.907  1.00  0.00           C  
ATOM    672  CG  LEU A  74      -0.430 -26.052  30.815  1.00  0.00           C  
ATOM    673  CD1 LEU A  74       0.341 -25.316  31.926  1.00  0.00           C  
ATOM    674  CD2 LEU A  74      -1.162 -25.028  29.936  1.00  0.00           C  
ATOM    675  H   LEU A  74       2.229 -28.366  28.670  1.00  0.00           H  
ATOM    676  N   ALA A  75      -0.364 -29.965  30.139  1.00  0.00           N  
ATOM    677  CA  ALA A  75      -1.219 -31.087  30.437  1.00  0.00           C  
ATOM    678  C   ALA A  75      -0.518 -32.191  31.236  1.00  0.00           C  
ATOM    679  O   ALA A  75      -1.098 -32.820  32.119  1.00  0.00           O  
ATOM    680  CB  ALA A  75      -1.748 -31.637  29.100  1.00  0.00           C  
ATOM    681  H   ALA A  75      -0.104 -29.683  29.157  1.00  0.00           H  
ATOM    682  N   ALA A  76       0.772 -32.460  30.959  1.00  0.00           N  
ATOM    683  CA  ALA A  76       1.611 -33.358  31.732  1.00  0.00           C  
ATOM    684  C   ALA A  76       1.840 -32.891  33.174  1.00  0.00           C  
ATOM    685  O   ALA A  76       1.852 -33.686  34.117  1.00  0.00           O  
ATOM    686  CB  ALA A  76       2.958 -33.552  31.007  1.00  0.00           C  
ATOM    687  H   ALA A  76       1.124 -31.943  30.105  1.00  0.00           H  
ATOM    688  N   ALA A  77       2.000 -31.573  33.387  1.00  0.00           N  
ATOM    689  CA  ALA A  77       2.033 -30.943  34.690  1.00  0.00           C  
ATOM    690  C   ALA A  77       0.719 -31.116  35.453  1.00  0.00           C  
ATOM    691  O   ALA A  77       0.718 -31.496  36.625  1.00  0.00           O  
ATOM    692  CB  ALA A  77       2.389 -29.451  34.515  1.00  0.00           C  
ATOM    693  H   ALA A  77       2.102 -31.024  32.485  1.00  0.00           H  
ATOM    694  N   ASP A  78      -0.434 -30.933  34.774  1.00  0.00           N  
ATOM    695  CA  ASP A  78      -1.755 -31.228  35.295  1.00  0.00           C  
ATOM    696  C   ASP A  78      -1.959 -32.724  35.591  1.00  0.00           C  
ATOM    697  O   ASP A  78      -2.545 -33.106  36.601  1.00  0.00           O  
ATOM    698  CB  ASP A  78      -2.856 -30.697  34.336  1.00  0.00           C  
ATOM    699  CG  ASP A  78      -2.794 -29.178  34.204  1.00  0.00           C  
ATOM    700  OD2 ASP A  78      -2.553 -28.518  35.250  1.00  0.00           O  
ATOM    701  OD1 ASP A  78      -3.027 -28.650  33.084  1.00  0.00           O  
ATOM    702  HD2 ASP A  78      -2.488 -27.513  35.196  1.00  0.00           H  
ATOM    703  H   ASP A  78      -0.276 -30.544  33.802  1.00  0.00           H  
ATOM    704  N   LEU A  79      -1.432 -33.627  34.737  1.00  0.00           N  
ATOM    705  CA  LEU A  79      -1.395 -35.068  34.957  1.00  0.00           C  
ATOM    706  C   LEU A  79      -0.606 -35.440  36.213  1.00  0.00           C  
ATOM    707  O   LEU A  79      -1.066 -36.208  37.060  1.00  0.00           O  
ATOM    708  CB  LEU A  79      -0.805 -35.766  33.690  1.00  0.00           C  
ATOM    709  CG  LEU A  79      -0.845 -37.311  33.646  1.00  0.00           C  
ATOM    710  CD1 LEU A  79      -2.274 -37.826  33.487  1.00  0.00           C  
ATOM    711  CD2 LEU A  79      -0.006 -37.879  32.491  1.00  0.00           C  
ATOM    712  H   LEU A  79      -1.035 -33.176  33.863  1.00  0.00           H  
ATOM    713  N   PHE A  80       0.575 -34.830  36.427  1.00  0.00           N  
ATOM    714  CA  PHE A  80       1.343 -34.923  37.657  1.00  0.00           C  
ATOM    715  C   PHE A  80       0.577 -34.353  38.860  1.00  0.00           C  
ATOM    716  O   PHE A  80       0.549 -34.942  39.939  1.00  0.00           O  
ATOM    717  CB  PHE A  80       2.708 -34.219  37.421  1.00  0.00           C  
ATOM    718  CG  PHE A  80       3.619 -34.267  38.615  1.00  0.00           C  
ATOM    719  CD1 PHE A  80       4.382 -35.402  38.928  1.00  0.00           C  
ATOM    720  CD2 PHE A  80       3.694 -33.150  39.453  1.00  0.00           C  
ATOM    721  CE1 PHE A  80       5.224 -35.406  40.049  1.00  0.00           C  
ATOM    722  CE2 PHE A  80       4.509 -33.156  40.586  1.00  0.00           C  
ATOM    723  CZ  PHE A  80       5.292 -34.278  40.877  1.00  0.00           C  
ATOM    724  H   PHE A  80       0.899 -34.262  35.594  1.00  0.00           H  
ATOM    725  N   ALA A  81      -0.126 -33.216  38.691  1.00  0.00           N  
ATOM    726  CA  ALA A  81      -1.004 -32.649  39.696  1.00  0.00           C  
ATOM    727  C   ALA A  81      -2.146 -33.581  40.084  1.00  0.00           C  
ATOM    728  O   ALA A  81      -2.468 -33.717  41.265  1.00  0.00           O  
ATOM    729  CB  ALA A  81      -1.573 -31.296  39.216  1.00  0.00           C  
ATOM    730  H   ALA A  81       0.026 -32.774  37.746  1.00  0.00           H  
ATOM    731  N   GLY A  82      -2.754 -34.292  39.117  1.00  0.00           N  
ATOM    732  CA  GLY A  82      -3.769 -35.312  39.369  1.00  0.00           C  
ATOM    733  C   GLY A  82      -3.299 -36.467  40.218  1.00  0.00           C  
ATOM    734  O   GLY A  82      -4.053 -37.007  41.023  1.00  0.00           O  
ATOM    735  H   GLY A  82      -2.427 -34.042  38.149  1.00  0.00           H  
ATOM    736  N   VAL A  83      -2.020 -36.857  40.091  1.00  0.00           N  
ATOM    737  CA  VAL A  83      -1.343 -37.808  40.961  1.00  0.00           C  
ATOM    738  C   VAL A  83      -1.070 -37.205  42.340  1.00  0.00           C  
ATOM    739  O   VAL A  83      -1.294 -37.823  43.383  1.00  0.00           O  
ATOM    740  CB  VAL A  83      -0.058 -38.304  40.289  1.00  0.00           C  
ATOM    741  CG1 VAL A  83       0.718 -39.292  41.185  1.00  0.00           C  
ATOM    742  CG2 VAL A  83      -0.421 -39.001  38.959  1.00  0.00           C  
ATOM    743  H   VAL A  83      -1.531 -36.393  39.271  1.00  0.00           H  
ATOM    744  N   ALA A  84      -0.612 -35.938  42.383  1.00  0.00           N  
ATOM    745  CA  ALA A  84      -0.302 -35.214  43.600  1.00  0.00           C  
ATOM    746  C   ALA A  84      -1.515 -34.972  44.509  1.00  0.00           C  
ATOM    747  O   ALA A  84      -1.480 -35.242  45.712  1.00  0.00           O  
ATOM    748  CB  ALA A  84       0.357 -33.873  43.207  1.00  0.00           C  
ATOM    749  H   ALA A  84      -0.498 -35.513  41.420  1.00  0.00           H  
ATOM    750  N   TYR A  85      -2.652 -34.514  43.941  1.00  0.00           N  
ATOM    751  CA  TYR A  85      -3.908 -34.337  44.656  1.00  0.00           C  
ATOM    752  C   TYR A  85      -4.513 -35.669  45.080  1.00  0.00           C  
ATOM    753  O   TYR A  85      -5.127 -35.777  46.139  1.00  0.00           O  
ATOM    754  CB  TYR A  85      -4.958 -33.511  43.861  1.00  0.00           C  
ATOM    755  CG  TYR A  85      -4.539 -32.074  43.644  1.00  0.00           C  
ATOM    756  CD1 TYR A  85      -4.385 -31.188  44.723  1.00  0.00           C  
ATOM    757  CD2 TYR A  85      -4.408 -31.561  42.343  1.00  0.00           C  
ATOM    758  CE1 TYR A  85      -4.082 -29.834  44.511  1.00  0.00           C  
ATOM    759  CE2 TYR A  85      -4.110 -30.208  42.125  1.00  0.00           C  
ATOM    760  CZ  TYR A  85      -3.925 -29.352  43.213  1.00  0.00           C  
ATOM    761  OH  TYR A  85      -3.603 -27.999  43.005  1.00  0.00           O  
ATOM    762  H   TYR A  85      -2.541 -34.294  42.917  1.00  0.00           H  
ATOM    763  HH  TYR A  85      -2.821 -27.954  42.394  1.00  0.00           H  
ATOM    764  N   LEU A  86      -4.313 -36.753  44.301  1.00  0.00           N  
ATOM    765  CA  LEU A  86      -4.772 -38.086  44.661  1.00  0.00           C  
ATOM    766  C   LEU A  86      -4.161 -38.580  45.961  1.00  0.00           C  
ATOM    767  O   LEU A  86      -4.864 -39.020  46.873  1.00  0.00           O  
ATOM    768  CB  LEU A  86      -4.451 -39.053  43.491  1.00  0.00           C  
ATOM    769  CG  LEU A  86      -5.070 -40.469  43.533  1.00  0.00           C  
ATOM    770  CD1 LEU A  86      -5.160 -41.031  42.102  1.00  0.00           C  
ATOM    771  CD2 LEU A  86      -4.302 -41.477  44.411  1.00  0.00           C  
ATOM    772  H   LEU A  86      -3.797 -36.541  43.416  1.00  0.00           H  
ATOM    773  N   PHE A  87      -2.832 -38.435  46.118  1.00  0.00           N  
ATOM    774  CA  PHE A  87      -2.125 -38.767  47.338  1.00  0.00           C  
ATOM    775  C   PHE A  87      -2.556 -37.864  48.494  1.00  0.00           C  
ATOM    776  O   PHE A  87      -2.718 -38.298  49.634  1.00  0.00           O  
ATOM    777  CB  PHE A  87      -0.600 -38.725  47.044  1.00  0.00           C  
ATOM    778  CG  PHE A  87       0.228 -39.361  48.130  1.00  0.00           C  
ATOM    779  CD1 PHE A  87       1.011 -38.559  48.970  1.00  0.00           C  
ATOM    780  CD2 PHE A  87       0.262 -40.755  48.305  1.00  0.00           C  
ATOM    781  CE1 PHE A  87       1.784 -39.123  49.992  1.00  0.00           C  
ATOM    782  CE2 PHE A  87       1.059 -41.331  49.304  1.00  0.00           C  
ATOM    783  CZ  PHE A  87       1.812 -40.513  50.158  1.00  0.00           C  
ATOM    784  H   PHE A  87      -2.354 -38.054  45.261  1.00  0.00           H  
ATOM    785  N   LEU A  88      -2.824 -36.577  48.234  1.00  0.00           N  
ATOM    786  CA  LEU A  88      -3.349 -35.671  49.233  1.00  0.00           C  
ATOM    787  C   LEU A  88      -4.734 -36.058  49.752  1.00  0.00           C  
ATOM    788  O   LEU A  88      -4.953 -36.116  50.962  1.00  0.00           O  
ATOM    789  CB  LEU A  88      -3.393 -34.264  48.600  1.00  0.00           C  
ATOM    790  CG  LEU A  88      -4.184 -33.176  49.353  1.00  0.00           C  
ATOM    791  CD1 LEU A  88      -3.405 -32.574  50.528  1.00  0.00           C  
ATOM    792  CD2 LEU A  88      -4.632 -32.103  48.359  1.00  0.00           C  
ATOM    793  H   LEU A  88      -2.619 -36.294  47.248  1.00  0.00           H  
ATOM    794  N   MET A  89      -5.697 -36.384  48.866  1.00  0.00           N  
ATOM    795  CA  MET A  89      -7.043 -36.775  49.253  1.00  0.00           C  
ATOM    796  C   MET A  89      -7.083 -38.134  49.915  1.00  0.00           C  
ATOM    797  O   MET A  89      -7.946 -38.433  50.740  1.00  0.00           O  
ATOM    798  CB  MET A  89      -7.977 -36.797  48.019  1.00  0.00           C  
ATOM    799  CG  MET A  89      -8.239 -35.402  47.413  1.00  0.00           C  
ATOM    800  SD  MET A  89      -9.134 -34.275  48.528  1.00  0.00           S  
ATOM    801  CE  MET A  89      -9.048 -32.849  47.404  1.00  0.00           C  
ATOM    802  H   MET A  89      -5.379 -36.328  47.868  1.00  0.00           H  
ATOM    803  N   PHE A  90      -6.107 -39.002  49.632  1.00  0.00           N  
ATOM    804  CA  PHE A  90      -6.005 -40.267  50.313  1.00  0.00           C  
ATOM    805  C   PHE A  90      -5.450 -40.126  51.718  1.00  0.00           C  
ATOM    806  O   PHE A  90      -5.569 -41.066  52.503  1.00  0.00           O  
ATOM    807  CB  PHE A  90      -5.116 -41.237  49.506  1.00  0.00           C  
ATOM    808  CG  PHE A  90      -5.708 -42.617  49.475  1.00  0.00           C  
ATOM    809  CD1 PHE A  90      -6.581 -42.967  48.435  1.00  0.00           C  
ATOM    810  CD2 PHE A  90      -5.371 -43.582  50.437  1.00  0.00           C  
ATOM    811  CE1 PHE A  90      -7.087 -44.269  48.335  1.00  0.00           C  
ATOM    812  CE2 PHE A  90      -5.875 -44.886  50.341  1.00  0.00           C  
ATOM    813  CZ  PHE A  90      -6.733 -45.230  49.287  1.00  0.00           C  
ATOM    814  H   PHE A  90      -5.450 -38.681  48.894  1.00  0.00           H  
ATOM    815  N   HIS A  91      -4.872 -38.967  52.083  1.00  0.00           N  
ATOM    816  CA  HIS A  91      -4.271 -38.719  53.375  1.00  0.00           C  
ATOM    817  C   HIS A  91      -4.817 -37.436  53.987  1.00  0.00           C  
ATOM    818  O   HIS A  91      -4.066 -36.632  54.534  1.00  0.00           O  
ATOM    819  CB  HIS A  91      -2.740 -38.595  53.276  1.00  0.00           C  
ATOM    820  CG  HIS A  91      -2.062 -39.853  52.851  1.00  0.00           C  
ATOM    821  H   HIS A  91      -4.901 -38.238  51.315  1.00  0.00           H  
ATOM    822  CD2 HIS A  91      -1.327 -40.121  51.737  1.00  0.00           C  
ATOM    823  HD1 HIS A  91      -2.491 -41.008  54.568  1.00  0.00           H  
ATOM    824  CE1 HIS A  91      -1.302 -41.840  53.099  1.00  0.00           C  
ATOM    825  ND1 HIS A  91      -2.047 -40.933  53.706  1.00  0.00           N  
ATOM    826  NE2 HIS A  91      -0.851 -41.395  51.912  1.00  0.00           N  
ATOM    827  N   THR A  92      -6.149 -37.214  53.894  1.00  0.00           N  
ATOM    828  CA  THR A  92      -6.826 -36.057  54.483  1.00  0.00           C  
ATOM    829  C   THR A  92      -7.801 -36.513  55.558  1.00  0.00           C  
ATOM    830  O   THR A  92      -8.180 -37.680  55.635  1.00  0.00           O  
ATOM    831  CB  THR A  92      -7.522 -35.158  53.449  1.00  0.00           C  
ATOM    832  OG1 THR A  92      -7.933 -33.900  53.970  1.00  0.00           O  
ATOM    833  CG2 THR A  92      -8.772 -35.808  52.844  1.00  0.00           C  
ATOM    834  H   THR A  92      -6.656 -37.958  53.354  1.00  0.00           H  
ATOM    835  HG1 THR A  92      -8.629 -34.023  54.688  1.00  0.00           H  
ATOM    836  N   GLY A  93      -8.204 -35.585  56.455  1.00  0.00           N  
ATOM    837  CA  GLY A  93      -9.095 -35.832  57.588  1.00  0.00           C  
ATOM    838  C   GLY A  93      -8.489 -36.722  58.663  1.00  0.00           C  
ATOM    839  O   GLY A  93      -7.540 -36.272  59.303  1.00  0.00           O  
ATOM    840  H   GLY A  93      -7.799 -34.625  56.254  1.00  0.00           H  
ATOM    841  N   PRO A  94      -8.938 -37.947  58.945  1.00  0.00           N  
ATOM    842  CA  PRO A  94      -8.372 -38.793  59.995  1.00  0.00           C  
ATOM    843  C   PRO A  94      -7.090 -39.447  59.524  1.00  0.00           C  
ATOM    844  O   PRO A  94      -6.285 -39.903  60.335  1.00  0.00           O  
ATOM    845  CB  PRO A  94      -9.473 -39.833  60.262  1.00  0.00           C  
ATOM    846  CG  PRO A  94     -10.257 -39.929  58.946  1.00  0.00           C  
ATOM    847  CD  PRO A  94     -10.120 -38.536  58.325  1.00  0.00           C  
ATOM    848  N   ARG A  95      -6.855 -39.512  58.202  1.00  0.00           N  
ATOM    849  CA  ARG A  95      -5.664 -40.123  57.654  1.00  0.00           C  
ATOM    850  C   ARG A  95      -4.485 -39.168  57.711  1.00  0.00           C  
ATOM    851  O   ARG A  95      -3.337 -39.567  57.546  1.00  0.00           O  
ATOM    852  CB  ARG A  95      -5.913 -40.603  56.208  1.00  0.00           C  
ATOM    853  CG  ARG A  95      -6.908 -41.780  56.110  1.00  0.00           C  
ATOM    854  CD  ARG A  95      -7.070 -42.248  54.661  1.00  0.00           C  
ATOM    855  NE  ARG A  95      -7.936 -43.468  54.616  1.00  0.00           N  
ATOM    856  CZ  ARG A  95      -8.480 -43.949  53.484  1.00  0.00           C  
ATOM    857  NH1 ARG A  95      -9.420 -44.890  53.568  1.00  0.00           N  
ATOM    858  NH2 ARG A  95      -8.130 -43.491  52.292  1.00  0.00           N  
ATOM    859  HE  ARG A  95      -8.113 -43.940  55.471  1.00  0.00           H  
ATOM    860 2HH2 ARG A  95      -8.520 -43.862  51.471  1.00  0.00           H  
ATOM    861 1HH2 ARG A  95      -7.450 -42.745  52.229  1.00  0.00           H  
ATOM    862  H   ARG A  95      -7.608 -39.083  57.619  1.00  0.00           H  
ATOM    863 2HH1 ARG A  95      -9.810 -45.259  52.711  1.00  0.00           H  
ATOM    864 1HH1 ARG A  95      -9.730 -45.219  54.447  1.00  0.00           H  
ATOM    865  N   THR A  96      -4.739 -37.882  58.019  1.00  0.00           N  
ATOM    866  CA  THR A  96      -3.709 -36.869  58.222  1.00  0.00           C  
ATOM    867  C   THR A  96      -2.816 -37.184  59.403  1.00  0.00           C  
ATOM    868  O   THR A  96      -1.603 -36.979  59.351  1.00  0.00           O  
ATOM    869  CB  THR A  96      -4.286 -35.477  58.416  1.00  0.00           C  
ATOM    870  OG1 THR A  96      -5.181 -35.178  57.365  1.00  0.00           O  
ATOM    871  CG2 THR A  96      -3.223 -34.374  58.317  1.00  0.00           C  
ATOM    872  H   THR A  96      -5.768 -37.672  58.101  1.00  0.00           H  
ATOM    873  HG1 THR A  96      -4.879 -35.606  56.502  1.00  0.00           H  
ATOM    874  N   ALA A  97      -3.392 -37.725  60.496  1.00  0.00           N  
ATOM    875  CA  ALA A  97      -2.704 -38.181  61.690  1.00  0.00           C  
ATOM    876  C   ALA A  97      -1.756 -39.357  61.474  1.00  0.00           C  
ATOM    877  O   ALA A  97      -0.735 -39.485  62.155  1.00  0.00           O  
ATOM    878  CB  ALA A  97      -3.758 -38.573  62.744  1.00  0.00           C  
ATOM    879  H   ALA A  97      -4.455 -37.790  60.396  1.00  0.00           H  
ATOM    880  N   ARG A  98      -2.081 -40.245  60.517  1.00  0.00           N  
ATOM    881  CA  ARG A  98      -1.271 -41.380  60.108  1.00  0.00           C  
ATOM    882  C   ARG A  98       0.026 -40.982  59.412  1.00  0.00           C  
ATOM    883  O   ARG A  98       0.983 -41.758  59.389  1.00  0.00           O  
ATOM    884  CB  ARG A  98      -2.082 -42.274  59.129  1.00  0.00           C  
ATOM    885  CG  ARG A  98      -2.838 -43.448  59.778  1.00  0.00           C  
ATOM    886  CD  ARG A  98      -3.581 -44.272  58.719  1.00  0.00           C  
ATOM    887  NE  ARG A  98      -4.014 -45.575  59.342  1.00  0.00           N  
ATOM    888  CZ  ARG A  98      -3.333 -46.729  59.267  1.00  0.00           C  
ATOM    889  NH1 ARG A  98      -2.157 -46.812  58.650  1.00  0.00           N  
ATOM    890  NH2 ARG A  98      -3.831 -47.830  59.827  1.00  0.00           N  
ATOM    891  HE  ARG A  98      -4.880 -45.565  59.849  1.00  0.00           H  
ATOM    892 2HH2 ARG A  98      -3.339 -48.689  59.758  1.00  0.00           H  
ATOM    893 1HH2 ARG A  98      -4.703 -47.787  60.319  1.00  0.00           H  
ATOM    894  H   ARG A  98      -3.023 -40.031  60.070  1.00  0.00           H  
ATOM    895 2HH1 ARG A  98      -1.686 -47.685  58.595  1.00  0.00           H  
ATOM    896 1HH1 ARG A  98      -1.750 -45.993  58.244  1.00  0.00           H  
ATOM    897  N   LEU A  99       0.089 -39.789  58.792  1.00  0.00           N  
ATOM    898  CA  LEU A  99       1.289 -39.292  58.148  1.00  0.00           C  
ATOM    899  C   LEU A  99       2.469 -39.073  59.096  1.00  0.00           C  
ATOM    900  O   LEU A  99       2.351 -38.578  60.214  1.00  0.00           O  
ATOM    901  CB  LEU A  99       1.013 -37.971  57.394  1.00  0.00           C  
ATOM    902  CG  LEU A  99       0.069 -38.099  56.178  1.00  0.00           C  
ATOM    903  CD1 LEU A  99      -0.542 -36.718  55.884  1.00  0.00           C  
ATOM    904  CD2 LEU A  99       0.800 -38.649  54.935  1.00  0.00           C  
ATOM    905  H   LEU A  99      -0.813 -39.256  58.821  1.00  0.00           H  
ATOM    906  N   SER A 100       3.681 -39.430  58.632  1.00  0.00           N  
ATOM    907  CA  SER A 100       4.924 -39.141  59.326  1.00  0.00           C  
ATOM    908  C   SER A 100       5.518 -37.829  58.844  1.00  0.00           C  
ATOM    909  O   SER A 100       5.006 -37.212  57.915  1.00  0.00           O  
ATOM    910  CB  SER A 100       5.952 -40.293  59.145  1.00  0.00           C  
ATOM    911  OG  SER A 100       6.437 -40.382  57.799  1.00  0.00           O  
ATOM    912  H   SER A 100       3.641 -39.941  57.715  1.00  0.00           H  
ATOM    913  HG  SER A 100       5.904 -41.065  57.306  1.00  0.00           H  
ATOM    914  N   LEU A 101       6.640 -37.364  59.446  1.00  0.00           N  
ATOM    915  CA  LEU A 101       7.305 -36.136  59.027  1.00  0.00           C  
ATOM    916  C   LEU A 101       7.722 -36.173  57.553  1.00  0.00           C  
ATOM    917  O   LEU A 101       7.400 -35.265  56.777  1.00  0.00           O  
ATOM    918  CB  LEU A 101       8.516 -35.906  59.983  1.00  0.00           C  
ATOM    919  CG  LEU A 101       9.262 -34.558  59.860  1.00  0.00           C  
ATOM    920  CD1 LEU A 101       9.999 -34.226  61.171  1.00  0.00           C  
ATOM    921  CD2 LEU A 101      10.279 -34.548  58.705  1.00  0.00           C  
ATOM    922  H   LEU A 101       6.975 -37.965  60.228  1.00  0.00           H  
ATOM    923  N   GLU A 102       8.359 -37.275  57.111  1.00  0.00           N  
ATOM    924  CA  GLU A 102       8.786 -37.497  55.741  1.00  0.00           C  
ATOM    925  C   GLU A 102       7.609 -37.561  54.766  1.00  0.00           C  
ATOM    926  O   GLU A 102       7.591 -36.928  53.706  1.00  0.00           O  
ATOM    927  CB  GLU A 102       9.605 -38.816  55.670  1.00  0.00           C  
ATOM    928  CG  GLU A 102      10.940 -38.814  56.472  1.00  0.00           C  
ATOM    929  CD  GLU A 102      11.972 -37.812  55.954  1.00  0.00           C  
ATOM    930  OE1 GLU A 102      12.153 -37.749  54.715  1.00  0.00           O  
ATOM    931  OE2 GLU A 102      12.597 -37.129  56.811  1.00  0.00           O  
ATOM    932  H   GLU A 102       8.524 -37.986  57.881  1.00  0.00           H  
ATOM    933  N   GLY A 103       6.530 -38.293  55.117  1.00  0.00           N  
ATOM    934  CA  GLY A 103       5.368 -38.424  54.240  1.00  0.00           C  
ATOM    935  C   GLY A 103       4.515 -37.189  54.118  1.00  0.00           C  
ATOM    936  O   GLY A 103       3.865 -36.960  53.098  1.00  0.00           O  
ATOM    937  H   GLY A 103       6.605 -38.743  56.048  1.00  0.00           H  
ATOM    938  N   TRP A 104       4.506 -36.332  55.151  1.00  0.00           N  
ATOM    939  CA  TRP A 104       3.852 -35.042  55.089  1.00  0.00           C  
ATOM    940  C   TRP A 104       4.515 -34.113  54.091  1.00  0.00           C  
ATOM    941  O   TRP A 104       3.857 -33.494  53.246  1.00  0.00           O  
ATOM    942  CB  TRP A 104       3.862 -34.402  56.492  1.00  0.00           C  
ATOM    943  CG  TRP A 104       2.849 -33.284  56.674  1.00  0.00           C  
ATOM    944  CD1 TRP A 104       1.584 -33.376  57.183  1.00  0.00           C  
ATOM    945  CD2 TRP A 104       3.042 -31.908  56.302  1.00  0.00           C  
ATOM    946  NE1 TRP A 104       0.976 -32.141  57.166  1.00  0.00           N  
ATOM    947  CE2 TRP A 104       1.846 -31.226  56.624  1.00  0.00           C  
ATOM    948  CE3 TRP A 104       4.121 -31.229  55.742  1.00  0.00           C  
ATOM    949  CZ2 TRP A 104       1.718 -29.869  56.386  1.00  0.00           C  
ATOM    950  CZ3 TRP A 104       3.974 -29.864  55.465  1.00  0.00           C  
ATOM    951  CH2 TRP A 104       2.784 -29.193  55.777  1.00  0.00           C  
ATOM    952  HE1 TRP A 104       0.056 -31.941  57.493  1.00  0.00           H  
ATOM    953  H   TRP A 104       5.012 -36.684  55.995  1.00  0.00           H  
ATOM    954  N   PHE A 105       5.859 -34.052  54.121  1.00  0.00           N  
ATOM    955  CA  PHE A 105       6.641 -33.292  53.169  1.00  0.00           C  
ATOM    956  C   PHE A 105       6.556 -33.842  51.771  1.00  0.00           C  
ATOM    957  O   PHE A 105       6.674 -33.100  50.800  1.00  0.00           O  
ATOM    958  CB  PHE A 105       8.128 -33.245  53.583  1.00  0.00           C  
ATOM    959  CG  PHE A 105       8.360 -32.160  54.579  1.00  0.00           C  
ATOM    960  CD1 PHE A 105       7.953 -30.827  54.366  1.00  0.00           C  
ATOM    961  CD2 PHE A 105       9.032 -32.490  55.756  1.00  0.00           C  
ATOM    962  CE1 PHE A 105       8.223 -29.856  55.336  1.00  0.00           C  
ATOM    963  CE2 PHE A 105       9.245 -31.529  56.742  1.00  0.00           C  
ATOM    964  CZ  PHE A 105       8.875 -30.204  56.520  1.00  0.00           C  
ATOM    965  H   PHE A 105       6.283 -34.610  54.902  1.00  0.00           H  
ATOM    966  N   LEU A 106       6.314 -35.149  51.615  1.00  0.00           N  
ATOM    967  CA  LEU A 106       6.100 -35.733  50.314  1.00  0.00           C  
ATOM    968  C   LEU A 106       4.811 -35.275  49.656  1.00  0.00           C  
ATOM    969  O   LEU A 106       4.817 -34.795  48.525  1.00  0.00           O  
ATOM    970  CB  LEU A 106       6.065 -37.263  50.478  1.00  0.00           C  
ATOM    971  CG  LEU A 106       5.989 -38.073  49.170  1.00  0.00           C  
ATOM    972  CD1 LEU A 106       7.298 -37.974  48.367  1.00  0.00           C  
ATOM    973  CD2 LEU A 106       5.658 -39.539  49.487  1.00  0.00           C  
ATOM    974  H   LEU A 106       6.296 -35.688  52.506  1.00  0.00           H  
ATOM    975  N   ARG A 107       3.662 -35.343  50.368  1.00  0.00           N  
ATOM    976  CA  ARG A 107       2.411 -34.864  49.805  1.00  0.00           C  
ATOM    977  C   ARG A 107       2.400 -33.374  49.563  1.00  0.00           C  
ATOM    978  O   ARG A 107       1.928 -32.915  48.524  1.00  0.00           O  
ATOM    979  CB  ARG A 107       1.144 -35.290  50.593  1.00  0.00           C  
ATOM    980  CG  ARG A 107       0.897 -34.671  51.985  1.00  0.00           C  
ATOM    981  CD  ARG A 107      -0.585 -34.759  52.360  1.00  0.00           C  
ATOM    982  NE  ARG A 107      -0.780 -34.122  53.702  1.00  0.00           N  
ATOM    983  CZ  ARG A 107      -1.106 -32.841  53.913  1.00  0.00           C  
ATOM    984  NH1 ARG A 107      -1.115 -31.933  52.940  1.00  0.00           N  
ATOM    985  NH2 ARG A 107      -1.399 -32.448  55.147  1.00  0.00           N  
ATOM    986  HE  ARG A 107      -0.653 -34.716  54.507  1.00  0.00           H  
ATOM    987 2HH2 ARG A 107      -1.626 -31.489  55.321  1.00  0.00           H  
ATOM    988 1HH2 ARG A 107      -1.394 -33.105  55.899  1.00  0.00           H  
ATOM    989  H   ARG A 107       3.764 -35.751  51.307  1.00  0.00           H  
ATOM    990 2HH1 ARG A 107      -1.343 -30.990  53.137  1.00  0.00           H  
ATOM    991 1HH1 ARG A 107      -0.889 -32.211  52.002  1.00  0.00           H  
ATOM    992  N   GLN A 108       2.949 -32.578  50.493  1.00  0.00           N  
ATOM    993  CA  GLN A 108       3.070 -31.149  50.336  1.00  0.00           C  
ATOM    994  C   GLN A 108       4.024 -30.786  49.207  1.00  0.00           C  
ATOM    995  O   GLN A 108       3.738 -29.910  48.389  1.00  0.00           O  
ATOM    996  CB  GLN A 108       3.467 -30.539  51.702  1.00  0.00           C  
ATOM    997  CG  GLN A 108       3.175 -29.028  51.836  1.00  0.00           C  
ATOM    998  CD  GLN A 108       1.686 -28.731  51.663  1.00  0.00           C  
ATOM    999  H   GLN A 108       3.281 -33.097  51.343  1.00  0.00           H  
ATOM   1000 2HE2 GLN A 108       2.074 -27.718  49.954  1.00  0.00           H  
ATOM   1001  OE1 GLN A 108       0.841 -29.145  52.479  1.00  0.00           O  
ATOM   1002  NE2 GLN A 108       1.325 -28.020  50.576  1.00  0.00           N  
ATOM   1003 1HE2 GLN A 108       0.357 -27.802  50.398  1.00  0.00           H  
ATOM   1004  N   GLY A 109       5.145 -31.521  49.074  1.00  0.00           N  
ATOM   1005  CA  GLY A 109       6.151 -31.289  48.052  1.00  0.00           C  
ATOM   1006  C   GLY A 109       5.676 -31.593  46.657  1.00  0.00           C  
ATOM   1007  O   GLY A 109       5.935 -30.839  45.726  1.00  0.00           O  
ATOM   1008  H   GLY A 109       5.223 -32.289  49.791  1.00  0.00           H  
ATOM   1009  N   LEU A 110       4.909 -32.681  46.456  1.00  0.00           N  
ATOM   1010  CA  LEU A 110       4.325 -33.009  45.163  1.00  0.00           C  
ATOM   1011  C   LEU A 110       3.386 -31.925  44.636  1.00  0.00           C  
ATOM   1012  O   LEU A 110       3.378 -31.619  43.442  1.00  0.00           O  
ATOM   1013  CB  LEU A 110       3.556 -34.353  45.236  1.00  0.00           C  
ATOM   1014  CG  LEU A 110       4.446 -35.606  45.399  1.00  0.00           C  
ATOM   1015  CD1 LEU A 110       3.630 -36.763  46.000  1.00  0.00           C  
ATOM   1016  CD2 LEU A 110       5.079 -36.046  44.065  1.00  0.00           C  
ATOM   1017  H   LEU A 110       4.774 -33.264  47.313  1.00  0.00           H  
ATOM   1018  N   LEU A 111       2.586 -31.307  45.524  1.00  0.00           N  
ATOM   1019  CA  LEU A 111       1.727 -30.178  45.209  1.00  0.00           C  
ATOM   1020  C   LEU A 111       2.487 -28.899  44.890  1.00  0.00           C  
ATOM   1021  O   LEU A 111       2.129 -28.153  43.975  1.00  0.00           O  
ATOM   1022  CB  LEU A 111       0.762 -29.889  46.378  1.00  0.00           C  
ATOM   1023  CG  LEU A 111      -0.127 -31.082  46.785  1.00  0.00           C  
ATOM   1024  CD1 LEU A 111      -0.852 -30.781  48.103  1.00  0.00           C  
ATOM   1025  CD2 LEU A 111      -1.149 -31.495  45.719  1.00  0.00           C  
ATOM   1026  H   LEU A 111       2.643 -31.729  46.491  1.00  0.00           H  
ATOM   1027  N   ASP A 112       3.575 -28.601  45.624  1.00  0.00           N  
ATOM   1028  CA  ASP A 112       4.432 -27.473  45.326  1.00  0.00           C  
ATOM   1029  C   ASP A 112       5.127 -27.636  43.968  1.00  0.00           C  
ATOM   1030  O   ASP A 112       5.161 -26.708  43.158  1.00  0.00           O  
ATOM   1031  CB  ASP A 112       5.459 -27.241  46.471  1.00  0.00           C  
ATOM   1032  CG  ASP A 112       4.821 -26.772  47.777  1.00  0.00           C  
ATOM   1033  OD1 ASP A 112       3.569 -26.680  47.874  1.00  0.00           O  
ATOM   1034  OD2 ASP A 112       5.617 -26.464  48.706  1.00  0.00           O  
ATOM   1035  H   ASP A 112       3.737 -29.258  46.420  1.00  0.00           H  
ATOM   1036  N   THR A 113       5.630 -28.858  43.665  1.00  0.00           N  
ATOM   1037  CA  THR A 113       6.250 -29.245  42.390  1.00  0.00           C  
ATOM   1038  C   THR A 113       5.300 -29.128  41.212  1.00  0.00           C  
ATOM   1039  O   THR A 113       5.652 -28.644  40.140  1.00  0.00           O  
ATOM   1040  CB  THR A 113       6.755 -30.694  42.412  1.00  0.00           C  
ATOM   1041  OG1 THR A 113       7.737 -30.862  43.410  1.00  0.00           O  
ATOM   1042  CG2 THR A 113       7.482 -31.138  41.135  1.00  0.00           C  
ATOM   1043  H   THR A 113       5.531 -29.545  44.471  1.00  0.00           H  
ATOM   1044  HG1 THR A 113       7.317 -30.900  44.327  1.00  0.00           H  
ATOM   1045  N   SER A 114       4.035 -29.567  41.368  1.00  0.00           N  
ATOM   1046  CA  SER A 114       3.004 -29.461  40.339  1.00  0.00           C  
ATOM   1047  C   SER A 114       2.619 -28.039  39.985  1.00  0.00           C  
ATOM   1048  O   SER A 114       2.449 -27.704  38.812  1.00  0.00           O  
ATOM   1049  CB  SER A 114       1.722 -30.274  40.683  1.00  0.00           C  
ATOM   1050  OG  SER A 114       0.993 -29.733  41.783  1.00  0.00           O  
ATOM   1051  H   SER A 114       3.858 -29.998  42.310  1.00  0.00           H  
ATOM   1052  HG  SER A 114       1.620 -29.242  42.384  1.00  0.00           H  
ATOM   1053  N   LEU A 115       2.502 -27.138  40.979  1.00  0.00           N  
ATOM   1054  CA  LEU A 115       2.183 -25.747  40.730  1.00  0.00           C  
ATOM   1055  C   LEU A 115       3.240 -25.042  39.908  1.00  0.00           C  
ATOM   1056  O   LEU A 115       2.953 -24.428  38.884  1.00  0.00           O  
ATOM   1057  CB  LEU A 115       2.050 -25.008  42.085  1.00  0.00           C  
ATOM   1058  CG  LEU A 115       1.875 -23.469  42.013  1.00  0.00           C  
ATOM   1059  CD1 LEU A 115       0.584 -23.061  41.290  1.00  0.00           C  
ATOM   1060  CD2 LEU A 115       1.902 -22.852  43.419  1.00  0.00           C  
ATOM   1061  H   LEU A 115       2.661 -27.536  41.929  1.00  0.00           H  
ATOM   1062  N   THR A 116       4.520 -25.162  40.296  1.00  0.00           N  
ATOM   1063  CA  THR A 116       5.623 -24.531  39.590  1.00  0.00           C  
ATOM   1064  C   THR A 116       5.913 -25.136  38.250  1.00  0.00           C  
ATOM   1065  O   THR A 116       6.391 -24.441  37.357  1.00  0.00           O  
ATOM   1066  CB  THR A 116       6.893 -24.507  40.388  1.00  0.00           C  
ATOM   1067  OG1 THR A 116       7.053 -25.722  41.090  1.00  0.00           O  
ATOM   1068  CG2 THR A 116       6.727 -23.355  41.382  1.00  0.00           C  
ATOM   1069  H   THR A 116       4.647 -25.751  41.152  1.00  0.00           H  
ATOM   1070  HG1 THR A 116       6.282 -25.876  41.723  1.00  0.00           H  
ATOM   1071  N   ALA A 117       5.554 -26.419  38.049  1.00  0.00           N  
ATOM   1072  CA  ALA A 117       5.567 -27.049  36.747  1.00  0.00           C  
ATOM   1073  C   ALA A 117       4.619 -26.335  35.783  1.00  0.00           C  
ATOM   1074  O   ALA A 117       4.992 -25.968  34.664  1.00  0.00           O  
ATOM   1075  CB  ALA A 117       5.171 -28.538  36.909  1.00  0.00           C  
ATOM   1076  H   ALA A 117       5.266 -26.912  38.928  1.00  0.00           H  
ATOM   1077  N   SER A 118       3.385 -26.033  36.205  1.00  0.00           N  
ATOM   1078  CA  SER A 118       2.420 -25.296  35.404  1.00  0.00           C  
ATOM   1079  C   SER A 118       2.739 -23.823  35.262  1.00  0.00           C  
ATOM   1080  O   SER A 118       2.580 -23.240  34.191  1.00  0.00           O  
ATOM   1081  CB  SER A 118       0.980 -25.473  35.927  1.00  0.00           C  
ATOM   1082  OG  SER A 118       0.679 -26.870  35.911  1.00  0.00           O  
ATOM   1083  H   SER A 118       3.176 -26.380  37.175  1.00  0.00           H  
ATOM   1084  HG  SER A 118       1.111 -27.307  36.696  1.00  0.00           H  
ATOM   1085  N   VAL A 119       3.234 -23.184  36.341  1.00  0.00           N  
ATOM   1086  CA  VAL A 119       3.653 -21.785  36.354  1.00  0.00           C  
ATOM   1087  C   VAL A 119       4.793 -21.505  35.384  1.00  0.00           C  
ATOM   1088  O   VAL A 119       4.719 -20.574  34.581  1.00  0.00           O  
ATOM   1089  CB  VAL A 119       4.075 -21.377  37.772  1.00  0.00           C  
ATOM   1090  CG1 VAL A 119       4.834 -20.036  37.850  1.00  0.00           C  
ATOM   1091  CG2 VAL A 119       2.833 -21.284  38.684  1.00  0.00           C  
ATOM   1092  H   VAL A 119       3.292 -23.802  37.195  1.00  0.00           H  
ATOM   1093  N   ALA A 120       5.860 -22.332  35.379  1.00  0.00           N  
ATOM   1094  CA  ALA A 120       6.955 -22.216  34.439  1.00  0.00           C  
ATOM   1095  C   ALA A 120       6.541 -22.547  33.011  1.00  0.00           C  
ATOM   1096  O   ALA A 120       7.003 -21.933  32.048  1.00  0.00           O  
ATOM   1097  CB  ALA A 120       8.121 -23.111  34.897  1.00  0.00           C  
ATOM   1098  H   ALA A 120       5.815 -23.068  36.126  1.00  0.00           H  
ATOM   1099  N   THR A 121       5.627 -23.515  32.826  1.00  0.00           N  
ATOM   1100  CA  THR A 121       5.073 -23.831  31.515  1.00  0.00           C  
ATOM   1101  C   THR A 121       4.285 -22.689  30.900  1.00  0.00           C  
ATOM   1102  O   THR A 121       4.518 -22.311  29.755  1.00  0.00           O  
ATOM   1103  CB  THR A 121       4.175 -25.043  31.569  1.00  0.00           C  
ATOM   1104  OG1 THR A 121       4.926 -26.208  31.831  1.00  0.00           O  
ATOM   1105  CG2 THR A 121       3.541 -25.355  30.228  1.00  0.00           C  
ATOM   1106  H   THR A 121       5.354 -24.014  33.700  1.00  0.00           H  
ATOM   1107  HG1 THR A 121       5.071 -26.328  32.823  1.00  0.00           H  
ATOM   1108  N   LEU A 122       3.370 -22.047  31.656  1.00  0.00           N  
ATOM   1109  CA  LEU A 122       2.650 -20.861  31.218  1.00  0.00           C  
ATOM   1110  C   LEU A 122       3.564 -19.679  30.947  1.00  0.00           C  
ATOM   1111  O   LEU A 122       3.354 -18.916  30.003  1.00  0.00           O  
ATOM   1112  CB  LEU A 122       1.595 -20.458  32.270  1.00  0.00           C  
ATOM   1113  CG  LEU A 122       0.351 -21.372  32.303  1.00  0.00           C  
ATOM   1114  CD1 LEU A 122      -0.384 -21.224  33.646  1.00  0.00           C  
ATOM   1115  CD2 LEU A 122      -0.624 -21.126  31.133  1.00  0.00           C  
ATOM   1116  H   LEU A 122       3.227 -22.490  32.598  1.00  0.00           H  
ATOM   1117  N   LEU A 123       4.626 -19.516  31.759  1.00  0.00           N  
ATOM   1118  CA  LEU A 123       5.664 -18.527  31.548  1.00  0.00           C  
ATOM   1119  C   LEU A 123       6.407 -18.741  30.233  1.00  0.00           C  
ATOM   1120  O   LEU A 123       6.590 -17.811  29.445  1.00  0.00           O  
ATOM   1121  CB  LEU A 123       6.647 -18.598  32.743  1.00  0.00           C  
ATOM   1122  CG  LEU A 123       7.714 -17.487  32.820  1.00  0.00           C  
ATOM   1123  CD1 LEU A 123       7.105 -16.145  33.261  1.00  0.00           C  
ATOM   1124  CD2 LEU A 123       8.835 -17.909  33.786  1.00  0.00           C  
ATOM   1125  H   LEU A 123       4.628 -20.186  32.573  1.00  0.00           H  
ATOM   1126  N   ALA A 124       6.789 -19.992  29.914  1.00  0.00           N  
ATOM   1127  CA  ALA A 124       7.390 -20.360  28.649  1.00  0.00           C  
ATOM   1128  C   ALA A 124       6.465 -20.123  27.457  1.00  0.00           C  
ATOM   1129  O   ALA A 124       6.882 -19.603  26.424  1.00  0.00           O  
ATOM   1130  CB  ALA A 124       7.843 -21.835  28.721  1.00  0.00           C  
ATOM   1131  H   ALA A 124       6.605 -20.687  30.686  1.00  0.00           H  
ATOM   1132  N   ILE A 125       5.163 -20.444  27.595  1.00  0.00           N  
ATOM   1133  CA  ILE A 125       4.130 -20.162  26.603  1.00  0.00           C  
ATOM   1134  C   ILE A 125       3.981 -18.664  26.348  1.00  0.00           C  
ATOM   1135  O   ILE A 125       3.876 -18.222  25.203  1.00  0.00           O  
ATOM   1136  CB  ILE A 125       2.795 -20.796  27.005  1.00  0.00           C  
ATOM   1137  CG1 ILE A 125       2.913 -22.339  26.989  1.00  0.00           C  
ATOM   1138  CG2 ILE A 125       1.651 -20.360  26.059  1.00  0.00           C  
ATOM   1139  CD1 ILE A 125       1.816 -23.069  27.774  1.00  0.00           C  
ATOM   1140  H   ILE A 125       4.954 -20.930  28.510  1.00  0.00           H  
ATOM   1141  N   ALA A 126       4.030 -17.829  27.403  1.00  0.00           N  
ATOM   1142  CA  ALA A 126       4.025 -16.384  27.293  1.00  0.00           C  
ATOM   1143  C   ALA A 126       5.213 -15.826  26.502  1.00  0.00           C  
ATOM   1144  O   ALA A 126       5.056 -14.973  25.628  1.00  0.00           O  
ATOM   1145  CB  ALA A 126       3.970 -15.787  28.720  1.00  0.00           C  
ATOM   1146  H   ALA A 126       4.073 -18.335  28.327  1.00  0.00           H  
ATOM   1147  N   VAL A 127       6.432 -16.346  26.750  1.00  0.00           N  
ATOM   1148  CA  VAL A 127       7.636 -16.034  25.986  1.00  0.00           C  
ATOM   1149  C   VAL A 127       7.553 -16.496  24.529  1.00  0.00           C  
ATOM   1150  O   VAL A 127       7.899 -15.754  23.607  1.00  0.00           O  
ATOM   1151  CB  VAL A 127       8.872 -16.611  26.673  1.00  0.00           C  
ATOM   1152  CG1 VAL A 127      10.158 -16.326  25.866  1.00  0.00           C  
ATOM   1153  CG2 VAL A 127       9.016 -15.980  28.073  1.00  0.00           C  
ATOM   1154  H   VAL A 127       6.435 -17.015  27.567  1.00  0.00           H  
ATOM   1155  N   GLU A 128       7.034 -17.717  24.273  1.00  0.00           N  
ATOM   1156  CA  GLU A 128       6.793 -18.269  22.942  1.00  0.00           C  
ATOM   1157  C   GLU A 128       5.857 -17.396  22.105  1.00  0.00           C  
ATOM   1158  O   GLU A 128       6.152 -17.036  20.962  1.00  0.00           O  
ATOM   1159  CB  GLU A 128       6.211 -19.706  23.118  1.00  0.00           C  
ATOM   1160  CG  GLU A 128       5.581 -20.400  21.876  1.00  0.00           C  
ATOM   1161  CD  GLU A 128       6.525 -20.643  20.702  1.00  0.00           C  
ATOM   1162  OE1 GLU A 128       7.762 -20.718  20.897  1.00  0.00           O  
ATOM   1163  OE2 GLU A 128       5.973 -20.763  19.573  1.00  0.00           O  
ATOM   1164  H   GLU A 128       6.810 -18.257  25.158  1.00  0.00           H  
ATOM   1165  N   ARG A 129       4.725 -16.941  22.684  1.00  0.00           N  
ATOM   1166  CA  ARG A 129       3.825 -16.006  22.021  1.00  0.00           C  
ATOM   1167  C   ARG A 129       4.405 -14.611  21.819  1.00  0.00           C  
ATOM   1168  O   ARG A 129       4.082 -13.933  20.843  1.00  0.00           O  
ATOM   1169  CB  ARG A 129       2.452 -15.893  22.739  1.00  0.00           C  
ATOM   1170  CG  ARG A 129       1.664 -17.220  22.883  1.00  0.00           C  
ATOM   1171  CD  ARG A 129       1.541 -18.112  21.639  1.00  0.00           C  
ATOM   1172  NE  ARG A 129       0.775 -17.370  20.596  1.00  0.00           N  
ATOM   1173  CZ  ARG A 129       0.574 -17.862  19.365  1.00  0.00           C  
ATOM   1174  NH1 ARG A 129       1.052 -19.026  18.978  1.00  0.00           N  
ATOM   1175  NH2 ARG A 129      -0.153 -17.176  18.486  1.00  0.00           N  
ATOM   1176  HE  ARG A 129       0.406 -16.485  20.830  1.00  0.00           H  
ATOM   1177 2HH2 ARG A 129      -0.288 -17.529  17.568  1.00  0.00           H  
ATOM   1178 1HH2 ARG A 129      -0.564 -16.303  18.755  1.00  0.00           H  
ATOM   1179  H   ARG A 129       4.560 -17.320  23.641  1.00  0.00           H  
ATOM   1180 2HH1 ARG A 129       0.901 -19.354  18.051  1.00  0.00           H  
ATOM   1181 1HH1 ARG A 129       1.575 -19.594  19.624  1.00  0.00           H  
ATOM   1182  N   HIS A 130       5.281 -14.141  22.725  1.00  0.00           N  
ATOM   1183  CA  HIS A 130       5.969 -12.865  22.603  1.00  0.00           C  
ATOM   1184  C   HIS A 130       6.920 -12.826  21.411  1.00  0.00           C  
ATOM   1185  O   HIS A 130       7.011 -11.837  20.684  1.00  0.00           O  
ATOM   1186  CB  HIS A 130       6.663 -12.519  23.946  1.00  0.00           C  
ATOM   1187  CG  HIS A 130       7.012 -11.076  24.126  1.00  0.00           C  
ATOM   1188  H   HIS A 130       5.423 -14.792  23.541  1.00  0.00           H  
ATOM   1189  CD2 HIS A 130       6.252 -10.031  24.573  1.00  0.00           C  
ATOM   1190  HD1 HIS A 130       8.998 -11.176  23.419  1.00  0.00           H  
ATOM   1191  CE1 HIS A 130       8.250  -9.336  23.980  1.00  0.00           C  
ATOM   1192  ND1 HIS A 130       8.260 -10.638  23.764  1.00  0.00           N  
ATOM   1193  NE2 HIS A 130       7.060  -8.925  24.468  1.00  0.00           N  
ATOM   1194  N   ARG A 131       7.615 -13.945  21.139  1.00  0.00           N  
ATOM   1195  CA  ARG A 131       8.503 -14.040  20.004  1.00  0.00           C  
ATOM   1196  C   ARG A 131       7.775 -14.223  18.682  1.00  0.00           C  
ATOM   1197  O   ARG A 131       8.075 -13.546  17.701  1.00  0.00           O  
ATOM   1198  CB  ARG A 131       9.481 -15.217  20.223  1.00  0.00           C  
ATOM   1199  CG  ARG A 131      10.575 -15.345  19.143  1.00  0.00           C  
ATOM   1200  CD  ARG A 131      11.605 -16.426  19.477  1.00  0.00           C  
ATOM   1201  NE  ARG A 131      12.572 -16.464  18.328  1.00  0.00           N  
ATOM   1202  CZ  ARG A 131      13.606 -17.315  18.242  1.00  0.00           C  
ATOM   1203  NH1 ARG A 131      14.410 -17.267  17.181  1.00  0.00           N  
ATOM   1204  NH2 ARG A 131      13.842 -18.194  19.204  1.00  0.00           N  
ATOM   1205  HE  ARG A 131      12.427 -15.811  17.588  1.00  0.00           H  
ATOM   1206 2HH2 ARG A 131      14.594 -18.833  19.130  1.00  0.00           H  
ATOM   1207 1HH2 ARG A 131      13.251 -18.211  20.019  1.00  0.00           H  
ATOM   1208  H   ARG A 131       7.450 -14.719  21.817  1.00  0.00           H  
ATOM   1209 2HH1 ARG A 131      15.173 -17.924  17.119  1.00  0.00           H  
ATOM   1210 1HH1 ARG A 131      14.263 -16.597  16.466  1.00  0.00           H  
ATOM   1211  N   SER A 132       6.782 -15.134  18.618  1.00  0.00           N  
ATOM   1212  CA  SER A 132       6.020 -15.433  17.406  1.00  0.00           C  
ATOM   1213  C   SER A 132       5.207 -14.278  16.861  1.00  0.00           C  
ATOM   1214  O   SER A 132       5.065 -14.137  15.651  1.00  0.00           O  
ATOM   1215  CB  SER A 132       5.095 -16.668  17.555  1.00  0.00           C  
ATOM   1216  OG  SER A 132       4.014 -16.452  18.465  1.00  0.00           O  
ATOM   1217  H   SER A 132       6.604 -15.617  19.536  1.00  0.00           H  
ATOM   1218  HG  SER A 132       4.227 -15.670  19.046  1.00  0.00           H  
ATOM   1219  N   VAL A 133       4.651 -13.401  17.715  1.00  0.00           N  
ATOM   1220  CA  VAL A 133       3.956 -12.199  17.267  1.00  0.00           C  
ATOM   1221  C   VAL A 133       4.870 -11.207  16.562  1.00  0.00           C  
ATOM   1222  O   VAL A 133       4.533 -10.676  15.501  1.00  0.00           O  
ATOM   1223  CB  VAL A 133       3.240 -11.549  18.446  1.00  0.00           C  
ATOM   1224  CG1 VAL A 133       2.772 -10.104  18.150  1.00  0.00           C  
ATOM   1225  CG2 VAL A 133       2.029 -12.442  18.800  1.00  0.00           C  
ATOM   1226  H   VAL A 133       4.763 -13.659  18.720  1.00  0.00           H  
ATOM   1227  N   MET A 134       6.078 -10.961  17.099  1.00  0.00           N  
ATOM   1228  CA  MET A 134       7.049 -10.066  16.497  1.00  0.00           C  
ATOM   1229  C   MET A 134       7.815 -10.709  15.344  1.00  0.00           C  
ATOM   1230  O   MET A 134       8.462 -10.020  14.556  1.00  0.00           O  
ATOM   1231  CB  MET A 134       8.062  -9.583  17.561  1.00  0.00           C  
ATOM   1232  CG  MET A 134       7.456  -8.667  18.646  1.00  0.00           C  
ATOM   1233  SD  MET A 134       8.641  -8.151  19.933  1.00  0.00           S  
ATOM   1234  CE  MET A 134       9.685  -7.078  18.897  1.00  0.00           C  
ATOM   1235  H   MET A 134       6.250 -11.479  17.995  1.00  0.00           H  
ATOM   1236  N   ALA A 135       7.749 -12.047  15.204  1.00  0.00           N  
ATOM   1237  CA  ALA A 135       8.359 -12.784  14.116  1.00  0.00           C  
ATOM   1238  C   ALA A 135       7.338 -13.216  13.067  1.00  0.00           C  
ATOM   1239  O   ALA A 135       7.694 -13.858  12.073  1.00  0.00           O  
ATOM   1240  CB  ALA A 135       9.073 -14.020  14.711  1.00  0.00           C  
ATOM   1241  H   ALA A 135       7.201 -12.514  15.977  1.00  0.00           H  
ATOM   1242  N   VAL A 136       6.049 -12.869  13.253  1.00  0.00           N  
ATOM   1243  CA  VAL A 136       4.936 -13.113  12.341  1.00  0.00           C  
ATOM   1244  C   VAL A 136       4.433 -14.553  12.374  1.00  0.00           C  
ATOM   1245  O   VAL A 136       3.276 -14.816  12.726  1.00  0.00           O  
ATOM   1246  CB  VAL A 136       5.136 -12.585  10.913  1.00  0.00           C  
ATOM   1247  CG1 VAL A 136       3.835 -12.752  10.096  1.00  0.00           C  
ATOM   1248  CG2 VAL A 136       5.530 -11.092  10.974  1.00  0.00           C  
ATOM   1249  H   VAL A 136       5.904 -12.366  14.190  1.00  0.00           H  
ATOM   1250  N   GLN A 137       5.296 -15.518  12.009  1.00  0.00           N  
ATOM   1251  CA  GLN A 137       4.965 -16.922  11.843  1.00  0.00           C  
ATOM   1252  C   GLN A 137       5.878 -17.801  12.700  1.00  0.00           C  
ATOM   1253  O   GLN A 137       6.838 -17.345  13.318  1.00  0.00           O  
ATOM   1254  CB  GLN A 137       5.017 -17.349  10.339  1.00  0.00           C  
ATOM   1255  CG  GLN A 137       4.031 -18.478   9.915  1.00  0.00           C  
ATOM   1256  CD  GLN A 137       2.575 -18.041  10.063  1.00  0.00           C  
ATOM   1257  OE1 GLN A 137       1.785 -18.674  10.790  1.00  0.00           O  
ATOM   1258  NE2 GLN A 137       2.164 -16.948   9.396  1.00  0.00           N  
ATOM   1259  H   GLN A 137       6.278 -15.144  11.848  1.00  0.00           H  
ATOM   1260 2HE2 GLN A 137       2.880 -16.471   8.837  1.00  0.00           H  
ATOM   1261 1HE2 GLN A 137       1.217 -16.626   9.448  1.00  0.00           H  
ATOM   1262  N   LEU A 138       5.531 -19.102  12.792  1.00  0.00           N  
ATOM   1263  CA  LEU A 138       6.265 -20.164  13.460  1.00  0.00           C  
ATOM   1264  C   LEU A 138       7.681 -20.374  12.960  1.00  0.00           C  
ATOM   1265  O   LEU A 138       8.087 -19.957  11.881  1.00  0.00           O  
ATOM   1266  CB  LEU A 138       5.553 -21.549  13.392  1.00  0.00           C  
ATOM   1267  CG  LEU A 138       4.180 -21.678  14.101  1.00  0.00           C  
ATOM   1268  CD1 LEU A 138       4.176 -21.134  15.547  1.00  0.00           C  
ATOM   1269  CD2 LEU A 138       3.006 -21.116  13.277  1.00  0.00           C  
ATOM   1270  H   LEU A 138       4.597 -19.295  12.291  1.00  0.00           H  
ATOM   1271  N   HIS A 139       8.478 -21.051  13.796  1.00  0.00           N  
ATOM   1272  CA  HIS A 139       9.864 -21.311  13.547  1.00  0.00           C  
ATOM   1273  C   HIS A 139      10.161 -22.689  12.916  1.00  0.00           C  
ATOM   1274  O   HIS A 139       9.266 -23.458  12.578  1.00  0.00           O  
ATOM   1275  CB  HIS A 139      10.554 -21.235  14.907  1.00  0.00           C  
ATOM   1276  CG  HIS A 139       9.984 -20.305  15.940  1.00  0.00           C  
ATOM   1277  H   HIS A 139       7.974 -21.378  14.668  1.00  0.00           H  
ATOM   1278  CD2 HIS A 139      10.121 -18.971  16.201  1.00  0.00           C  
ATOM   1279  HD1 HIS A 139       8.983 -21.854  16.966  1.00  0.00           H  
ATOM   1280  CE1 HIS A 139       8.904 -19.952  17.764  1.00  0.00           C  
ATOM   1281  ND1 HIS A 139       9.230 -20.906  16.913  1.00  0.00           N  
ATOM   1282  NE2 HIS A 139       9.419 -18.763  17.373  1.00  0.00           N  
ATOM   1283  N   SER A 140      11.455 -23.056  12.727  1.00  0.00           N  
ATOM   1284  CA  SER A 140      11.834 -24.299  12.044  1.00  0.00           C  
ATOM   1285  C   SER A 140      11.965 -25.561  12.931  1.00  0.00           C  
ATOM   1286  O   SER A 140      11.406 -25.694  14.015  1.00  0.00           O  
ATOM   1287  CB  SER A 140      13.161 -24.091  11.247  1.00  0.00           C  
ATOM   1288  OG  SER A 140      14.298 -23.905  12.098  1.00  0.00           O  
ATOM   1289  H   SER A 140      12.144 -22.378  13.109  1.00  0.00           H  
ATOM   1290  HG  SER A 140      14.034 -24.095  13.040  1.00  0.00           H  
ATOM   1291  N   ARG A 141      12.737 -26.580  12.476  1.00  0.00           N  
ATOM   1292  CA  ARG A 141      13.068 -27.766  13.254  1.00  0.00           C  
ATOM   1293  C   ARG A 141      14.000 -27.527  14.436  1.00  0.00           C  
ATOM   1294  O   ARG A 141      13.882 -28.208  15.458  1.00  0.00           O  
ATOM   1295  CB  ARG A 141      13.623 -28.891  12.331  1.00  0.00           C  
ATOM   1296  CG  ARG A 141      14.020 -30.225  13.025  1.00  0.00           C  
ATOM   1297  CD  ARG A 141      12.857 -30.976  13.692  1.00  0.00           C  
ATOM   1298  NE  ARG A 141      13.404 -32.105  14.521  1.00  0.00           N  
ATOM   1299  CZ  ARG A 141      12.676 -32.837  15.381  1.00  0.00           C  
ATOM   1300  NH1 ARG A 141      11.369 -32.640  15.521  1.00  0.00           N  
ATOM   1301  NH2 ARG A 141      13.245 -33.794  16.110  1.00  0.00           N  
ATOM   1302  HE  ARG A 141      14.375 -32.316  14.418  1.00  0.00           H  
ATOM   1303 2HH2 ARG A 141      12.711 -34.317  16.754  1.00  0.00           H  
ATOM   1304 1HH2 ARG A 141      14.226 -33.982  15.999  1.00  0.00           H  
ATOM   1305  H   ARG A 141      13.077 -26.426  11.492  1.00  0.00           H  
ATOM   1306 2HH1 ARG A 141      10.855 -33.185  16.180  1.00  0.00           H  
ATOM   1307 1HH1 ARG A 141      10.905 -31.951  14.967  1.00  0.00           H  
ATOM   1308  N   LEU A 142      14.919 -26.549  14.348  1.00  0.00           N  
ATOM   1309  CA  LEU A 142      15.831 -26.186  15.427  1.00  0.00           C  
ATOM   1310  C   LEU A 142      15.125 -25.812  16.755  1.00  0.00           C  
ATOM   1311  O   LEU A 142      15.468 -26.367  17.798  1.00  0.00           O  
ATOM   1312  CB  LEU A 142      16.814 -25.094  14.894  1.00  0.00           C  
ATOM   1313  CG  LEU A 142      17.836 -24.572  15.921  1.00  0.00           C  
ATOM   1314  CD1 LEU A 142      18.846 -25.672  16.276  1.00  0.00           C  
ATOM   1315  CD2 LEU A 142      18.558 -23.332  15.370  1.00  0.00           C  
ATOM   1316  H   LEU A 142      14.919 -26.062  13.414  1.00  0.00           H  
ATOM   1317  N   PRO A 143      14.101 -24.978  16.800  1.00  0.00           N  
ATOM   1318  CA  PRO A 143      13.232 -24.785  17.958  1.00  0.00           C  
ATOM   1319  C   PRO A 143      12.543 -26.010  18.507  1.00  0.00           C  
ATOM   1320  O   PRO A 143      12.373 -26.079  19.713  1.00  0.00           O  
ATOM   1321  CB  PRO A 143      12.196 -23.755  17.524  1.00  0.00           C  
ATOM   1322  CG  PRO A 143      12.809 -23.075  16.307  1.00  0.00           C  
ATOM   1323  CD  PRO A 143      13.914 -23.956  15.798  1.00  0.00           C  
ATOM   1324  N   ARG A 144      12.133 -26.999  17.695  1.00  0.00           N  
ATOM   1325  CA  ARG A 144      11.562 -28.238  18.218  1.00  0.00           C  
ATOM   1326  C   ARG A 144      12.560 -29.005  19.076  1.00  0.00           C  
ATOM   1327  O   ARG A 144      12.200 -29.572  20.108  1.00  0.00           O  
ATOM   1328  CB  ARG A 144      11.052 -29.153  17.077  1.00  0.00           C  
ATOM   1329  CG  ARG A 144       9.818 -28.595  16.337  1.00  0.00           C  
ATOM   1330  CD  ARG A 144       9.625 -29.252  14.968  1.00  0.00           C  
ATOM   1331  NE  ARG A 144       8.433 -28.667  14.304  1.00  0.00           N  
ATOM   1332  CZ  ARG A 144       8.128 -28.839  13.010  1.00  0.00           C  
ATOM   1333  NH1 ARG A 144       7.047 -28.241  12.527  1.00  0.00           N  
ATOM   1334  NH2 ARG A 144       8.824 -29.605  12.187  1.00  0.00           N  
ATOM   1335  HE  ARG A 144       7.819 -28.107  14.864  1.00  0.00           H  
ATOM   1336 2HH2 ARG A 144       8.573 -29.729  11.257  1.00  0.00           H  
ATOM   1337 1HH2 ARG A 144       9.652 -30.079  12.545  1.00  0.00           H  
ATOM   1338  H   ARG A 144      12.257 -26.804  16.684  1.00  0.00           H  
ATOM   1339 2HH1 ARG A 144       6.807 -28.388  11.549  1.00  0.00           H  
ATOM   1340 1HH1 ARG A 144       6.484 -27.663  13.098  1.00  0.00           H  
ATOM   1341  N   GLY A 145      13.854 -29.007  18.700  1.00  0.00           N  
ATOM   1342  CA  GLY A 145      14.919 -29.538  19.549  1.00  0.00           C  
ATOM   1343  C   GLY A 145      15.227 -28.692  20.763  1.00  0.00           C  
ATOM   1344  O   GLY A 145      15.550 -29.201  21.834  1.00  0.00           O  
ATOM   1345  H   GLY A 145      14.022 -28.598  17.757  1.00  0.00           H  
ATOM   1346  N   ARG A 146      15.103 -27.363  20.639  1.00  0.00           N  
ATOM   1347  CA  ARG A 146      15.208 -26.431  21.749  1.00  0.00           C  
ATOM   1348  C   ARG A 146      14.058 -26.550  22.745  1.00  0.00           C  
ATOM   1349  O   ARG A 146      14.240 -26.350  23.941  1.00  0.00           O  
ATOM   1350  CB  ARG A 146      15.259 -24.974  21.250  1.00  0.00           C  
ATOM   1351  CG  ARG A 146      16.548 -24.588  20.493  1.00  0.00           C  
ATOM   1352  CD  ARG A 146      16.457 -23.151  19.974  1.00  0.00           C  
ATOM   1353  NE  ARG A 146      17.743 -22.810  19.271  1.00  0.00           N  
ATOM   1354  CZ  ARG A 146      17.982 -21.619  18.702  1.00  0.00           C  
ATOM   1355  NH1 ARG A 146      17.051 -20.675  18.706  1.00  0.00           N  
ATOM   1356  NH2 ARG A 146      19.160 -21.347  18.150  1.00  0.00           N  
ATOM   1357  HE  ARG A 146      18.443 -23.513  19.233  1.00  0.00           H  
ATOM   1358 2HH2 ARG A 146      19.324 -20.477  17.717  1.00  0.00           H  
ATOM   1359 1HH2 ARG A 146      19.891 -22.040  18.178  1.00  0.00           H  
ATOM   1360  H   ARG A 146      14.920 -27.053  19.648  1.00  0.00           H  
ATOM   1361 2HH1 ARG A 146      17.240 -19.794  18.258  1.00  0.00           H  
ATOM   1362 1HH1 ARG A 146      16.173 -20.833  19.148  1.00  0.00           H  
ATOM   1363  N   VAL A 147      12.837 -26.888  22.288  1.00  0.00           N  
ATOM   1364  CA  VAL A 147      11.674 -27.143  23.129  1.00  0.00           C  
ATOM   1365  C   VAL A 147      11.916 -28.278  24.098  1.00  0.00           C  
ATOM   1366  O   VAL A 147      11.543 -28.187  25.267  1.00  0.00           O  
ATOM   1367  CB  VAL A 147      10.432 -27.415  22.283  1.00  0.00           C  
ATOM   1368  CG1 VAL A 147       9.321 -28.184  23.036  1.00  0.00           C  
ATOM   1369  CG2 VAL A 147       9.865 -26.066  21.805  1.00  0.00           C  
ATOM   1370  H   VAL A 147      12.799 -26.953  21.232  1.00  0.00           H  
ATOM   1371  N   VAL A 148      12.602 -29.351  23.670  1.00  0.00           N  
ATOM   1372  CA  VAL A 148      13.002 -30.448  24.542  1.00  0.00           C  
ATOM   1373  C   VAL A 148      13.892 -29.966  25.681  1.00  0.00           C  
ATOM   1374  O   VAL A 148      13.680 -30.299  26.849  1.00  0.00           O  
ATOM   1375  CB  VAL A 148      13.734 -31.526  23.743  1.00  0.00           C  
ATOM   1376  CG1 VAL A 148      14.082 -32.741  24.629  1.00  0.00           C  
ATOM   1377  CG2 VAL A 148      12.857 -31.987  22.559  1.00  0.00           C  
ATOM   1378  H   VAL A 148      12.824 -29.325  22.645  1.00  0.00           H  
ATOM   1379  N   MET A 149      14.870 -29.092  25.386  1.00  0.00           N  
ATOM   1380  CA  MET A 149      15.679 -28.420  26.389  1.00  0.00           C  
ATOM   1381  C   MET A 149      14.883 -27.498  27.315  1.00  0.00           C  
ATOM   1382  O   MET A 149      15.101 -27.471  28.528  1.00  0.00           O  
ATOM   1383  CB  MET A 149      16.783 -27.577  25.712  1.00  0.00           C  
ATOM   1384  CG  MET A 149      17.817 -28.390  24.912  1.00  0.00           C  
ATOM   1385  SD  MET A 149      18.993 -27.351  23.981  1.00  0.00           S  
ATOM   1386  CE  MET A 149      19.884 -26.647  25.404  1.00  0.00           C  
ATOM   1387  H   MET A 149      14.995 -28.940  24.353  1.00  0.00           H  
ATOM   1388  N   LEU A 150      13.918 -26.723  26.777  1.00  0.00           N  
ATOM   1389  CA  LEU A 150      13.011 -25.908  27.572  1.00  0.00           C  
ATOM   1390  C   LEU A 150      12.133 -26.731  28.512  1.00  0.00           C  
ATOM   1391  O   LEU A 150      11.983 -26.384  29.680  1.00  0.00           O  
ATOM   1392  CB  LEU A 150      12.096 -25.024  26.681  1.00  0.00           C  
ATOM   1393  CG  LEU A 150      12.815 -23.902  25.891  1.00  0.00           C  
ATOM   1394  CD1 LEU A 150      11.861 -23.267  24.862  1.00  0.00           C  
ATOM   1395  CD2 LEU A 150      13.383 -22.802  26.808  1.00  0.00           C  
ATOM   1396  H   LEU A 150      13.885 -26.765  25.730  1.00  0.00           H  
ATOM   1397  N   ILE A 151      11.581 -27.876  28.049  1.00  0.00           N  
ATOM   1398  CA  ILE A 151      10.819 -28.827  28.858  1.00  0.00           C  
ATOM   1399  C   ILE A 151      11.639 -29.343  30.028  1.00  0.00           C  
ATOM   1400  O   ILE A 151      11.159 -29.373  31.165  1.00  0.00           O  
ATOM   1401  CB  ILE A 151      10.303 -29.990  27.993  1.00  0.00           C  
ATOM   1402  CG1 ILE A 151       9.162 -29.494  27.069  1.00  0.00           C  
ATOM   1403  CG2 ILE A 151       9.817 -31.193  28.843  1.00  0.00           C  
ATOM   1404  CD1 ILE A 151       8.770 -30.496  25.972  1.00  0.00           C  
ATOM   1405  H   ILE A 151      11.757 -28.024  27.016  1.00  0.00           H  
ATOM   1406  N   VAL A 152      12.926 -29.688  29.812  1.00  0.00           N  
ATOM   1407  CA  VAL A 152      13.835 -30.057  30.891  1.00  0.00           C  
ATOM   1408  C   VAL A 152      13.984 -28.944  31.912  1.00  0.00           C  
ATOM   1409  O   VAL A 152      13.816 -29.176  33.111  1.00  0.00           O  
ATOM   1410  CB  VAL A 152      15.213 -30.437  30.345  1.00  0.00           C  
ATOM   1411  CG1 VAL A 152      16.265 -30.665  31.458  1.00  0.00           C  
ATOM   1412  CG2 VAL A 152      15.082 -31.726  29.508  1.00  0.00           C  
ATOM   1413  H   VAL A 152      13.204 -29.665  28.807  1.00  0.00           H  
ATOM   1414  N   GLY A 153      14.215 -27.688  31.484  1.00  0.00           N  
ATOM   1415  CA  GLY A 153      14.261 -26.538  32.388  1.00  0.00           C  
ATOM   1416  C   GLY A 153      13.042 -26.302  33.246  1.00  0.00           C  
ATOM   1417  O   GLY A 153      13.153 -26.023  34.438  1.00  0.00           O  
ATOM   1418  H   GLY A 153      14.357 -27.612  30.453  1.00  0.00           H  
ATOM   1419  N   VAL A 154      11.841 -26.438  32.655  1.00  0.00           N  
ATOM   1420  CA  VAL A 154      10.563 -26.333  33.346  1.00  0.00           C  
ATOM   1421  C   VAL A 154      10.395 -27.386  34.440  1.00  0.00           C  
ATOM   1422  O   VAL A 154      10.066 -27.072  35.587  1.00  0.00           O  
ATOM   1423  CB  VAL A 154       9.426 -26.457  32.327  1.00  0.00           C  
ATOM   1424  CG1 VAL A 154       8.040 -26.553  32.994  1.00  0.00           C  
ATOM   1425  CG2 VAL A 154       9.427 -25.236  31.383  1.00  0.00           C  
ATOM   1426  H   VAL A 154      11.912 -26.633  31.618  1.00  0.00           H  
ATOM   1427  N   TRP A 155      10.671 -28.670  34.135  1.00  0.00           N  
ATOM   1428  CA  TRP A 155      10.617 -29.749  35.108  1.00  0.00           C  
ATOM   1429  C   TRP A 155      11.715 -29.699  36.164  1.00  0.00           C  
ATOM   1430  O   TRP A 155      11.467 -29.969  37.335  1.00  0.00           O  
ATOM   1431  CB  TRP A 155      10.603 -31.137  34.425  1.00  0.00           C  
ATOM   1432  CG  TRP A 155       9.283 -31.470  33.745  1.00  0.00           C  
ATOM   1433  CD1 TRP A 155       9.009 -31.493  32.407  1.00  0.00           C  
ATOM   1434  CD2 TRP A 155       8.055 -31.829  34.413  1.00  0.00           C  
ATOM   1435  NE1 TRP A 155       7.688 -31.811  32.192  1.00  0.00           N  
ATOM   1436  CE2 TRP A 155       7.087 -32.036  33.407  1.00  0.00           C  
ATOM   1437  CE3 TRP A 155       7.728 -31.980  35.762  1.00  0.00           C  
ATOM   1438  CZ2 TRP A 155       5.789 -32.398  33.731  1.00  0.00           C  
ATOM   1439  CZ3 TRP A 155       6.415 -32.361  36.088  1.00  0.00           C  
ATOM   1440  CH2 TRP A 155       5.460 -32.573  35.082  1.00  0.00           C  
ATOM   1441  HE1 TRP A 155       7.239 -31.869  31.305  1.00  0.00           H  
ATOM   1442  H   TRP A 155      10.928 -28.814  33.130  1.00  0.00           H  
ATOM   1443  N   VAL A 156      12.959 -29.324  35.795  1.00  0.00           N  
ATOM   1444  CA  VAL A 156      14.063 -29.132  36.734  1.00  0.00           C  
ATOM   1445  C   VAL A 156      13.761 -28.049  37.755  1.00  0.00           C  
ATOM   1446  O   VAL A 156      13.973 -28.230  38.957  1.00  0.00           O  
ATOM   1447  CB  VAL A 156      15.361 -28.799  35.988  1.00  0.00           C  
ATOM   1448  CG1 VAL A 156      16.463 -28.231  36.912  1.00  0.00           C  
ATOM   1449  CG2 VAL A 156      15.890 -30.079  35.310  1.00  0.00           C  
ATOM   1450  H   VAL A 156      13.060 -29.182  34.759  1.00  0.00           H  
ATOM   1451  N   ALA A 157      13.199 -26.907  37.308  1.00  0.00           N  
ATOM   1452  CA  ALA A 157      12.750 -25.847  38.182  1.00  0.00           C  
ATOM   1453  C   ALA A 157      11.650 -26.294  39.128  1.00  0.00           C  
ATOM   1454  O   ALA A 157      11.699 -26.017  40.326  1.00  0.00           O  
ATOM   1455  CB  ALA A 157      12.232 -24.673  37.329  1.00  0.00           C  
ATOM   1456  H   ALA A 157      13.121 -26.867  36.262  1.00  0.00           H  
ATOM   1457  N   ALA A 158      10.657 -27.052  38.624  1.00  0.00           N  
ATOM   1458  CA  ALA A 158       9.603 -27.625  39.426  1.00  0.00           C  
ATOM   1459  C   ALA A 158      10.112 -28.565  40.500  1.00  0.00           C  
ATOM   1460  O   ALA A 158       9.760 -28.422  41.670  1.00  0.00           O  
ATOM   1461  CB  ALA A 158       8.651 -28.397  38.498  1.00  0.00           C  
ATOM   1462  H   ALA A 158      10.728 -27.184  37.582  1.00  0.00           H  
ATOM   1463  N   LEU A 159      11.024 -29.501  40.147  1.00  0.00           N  
ATOM   1464  CA  LEU A 159      11.635 -30.379  41.130  1.00  0.00           C  
ATOM   1465  C   LEU A 159      12.398 -29.567  42.157  1.00  0.00           C  
ATOM   1466  O   LEU A 159      12.179 -29.740  43.363  1.00  0.00           O  
ATOM   1467  CB  LEU A 159      12.565 -31.437  40.464  1.00  0.00           C  
ATOM   1468  CG  LEU A 159      11.849 -32.497  39.588  1.00  0.00           C  
ATOM   1469  CD1 LEU A 159      12.874 -33.306  38.772  1.00  0.00           C  
ATOM   1470  CD2 LEU A 159      10.966 -33.464  40.401  1.00  0.00           C  
ATOM   1471  H   LEU A 159      11.234 -29.525  39.133  1.00  0.00           H  
ATOM   1472  N   GLY A 160      13.232 -28.588  41.783  1.00  0.00           N  
ATOM   1473  CA  GLY A 160      13.958 -27.797  42.772  1.00  0.00           C  
ATOM   1474  C   GLY A 160      13.127 -26.938  43.697  1.00  0.00           C  
ATOM   1475  O   GLY A 160      13.358 -26.890  44.901  1.00  0.00           O  
ATOM   1476  H   GLY A 160      13.311 -28.450  40.763  1.00  0.00           H  
ATOM   1477  N   LEU A 161      12.097 -26.268  43.158  1.00  0.00           N  
ATOM   1478  CA  LEU A 161      11.135 -25.487  43.915  1.00  0.00           C  
ATOM   1479  C   LEU A 161      10.334 -26.330  44.900  1.00  0.00           C  
ATOM   1480  O   LEU A 161      10.093 -25.900  46.029  1.00  0.00           O  
ATOM   1481  CB  LEU A 161      10.218 -24.712  42.935  1.00  0.00           C  
ATOM   1482  CG  LEU A 161      10.932 -23.548  42.202  1.00  0.00           C  
ATOM   1483  CD1 LEU A 161      10.061 -22.930  41.107  1.00  0.00           C  
ATOM   1484  CD2 LEU A 161      11.332 -22.398  43.133  1.00  0.00           C  
ATOM   1485  H   LEU A 161      12.050 -26.364  42.105  1.00  0.00           H  
ATOM   1486  N   GLY A 162       9.968 -27.574  44.531  1.00  0.00           N  
ATOM   1487  CA  GLY A 162       9.294 -28.533  45.401  1.00  0.00           C  
ATOM   1488  C   GLY A 162      10.193 -29.262  46.365  1.00  0.00           C  
ATOM   1489  O   GLY A 162       9.737 -30.087  47.158  1.00  0.00           O  
ATOM   1490  H   GLY A 162      10.220 -27.796  43.529  1.00  0.00           H  
ATOM   1491  N   LEU A 163      11.508 -28.999  46.311  1.00  0.00           N  
ATOM   1492  CA  LEU A 163      12.482 -29.616  47.184  1.00  0.00           C  
ATOM   1493  C   LEU A 163      13.155 -28.612  48.101  1.00  0.00           C  
ATOM   1494  O   LEU A 163      13.712 -28.994  49.124  1.00  0.00           O  
ATOM   1495  CB  LEU A 163      13.607 -30.271  46.358  1.00  0.00           C  
ATOM   1496  CG  LEU A 163      13.262 -31.570  45.602  1.00  0.00           C  
ATOM   1497  CD1 LEU A 163      14.437 -31.927  44.671  1.00  0.00           C  
ATOM   1498  CD2 LEU A 163      12.882 -32.747  46.517  1.00  0.00           C  
ATOM   1499  H   LEU A 163      11.762 -28.298  45.569  1.00  0.00           H  
ATOM   1500  N   LEU A 164      13.087 -27.296  47.826  1.00  0.00           N  
ATOM   1501  CA  LEU A 164      13.595 -26.260  48.715  1.00  0.00           C  
ATOM   1502  C   LEU A 164      13.079 -26.289  50.165  1.00  0.00           C  
ATOM   1503  O   LEU A 164      13.911 -26.149  51.064  1.00  0.00           O  
ATOM   1504  CB  LEU A 164      13.330 -24.870  48.074  1.00  0.00           C  
ATOM   1505  CG  LEU A 164      13.861 -23.636  48.843  1.00  0.00           C  
ATOM   1506  CD1 LEU A 164      15.392 -23.627  49.011  1.00  0.00           C  
ATOM   1507  CD2 LEU A 164      13.417 -22.339  48.143  1.00  0.00           C  
ATOM   1508  H   LEU A 164      12.630 -27.086  46.904  1.00  0.00           H  
ATOM   1509  N   PRO A 165      11.809 -26.507  50.517  1.00  0.00           N  
ATOM   1510  CA  PRO A 165      11.412 -26.619  51.911  1.00  0.00           C  
ATOM   1511  C   PRO A 165      11.812 -27.953  52.493  1.00  0.00           C  
ATOM   1512  O   PRO A 165      11.862 -28.045  53.713  1.00  0.00           O  
ATOM   1513  CB  PRO A 165       9.884 -26.456  51.886  1.00  0.00           C  
ATOM   1514  CG  PRO A 165       9.469 -26.951  50.496  1.00  0.00           C  
ATOM   1515  CD  PRO A 165      10.655 -26.551  49.617  1.00  0.00           C  
ATOM   1516  N   ALA A 166      12.106 -28.985  51.678  1.00  0.00           N  
ATOM   1517  CA  ALA A 166      12.462 -30.312  52.140  1.00  0.00           C  
ATOM   1518  C   ALA A 166      13.972 -30.488  52.209  1.00  0.00           C  
ATOM   1519  O   ALA A 166      14.472 -31.543  52.586  1.00  0.00           O  
ATOM   1520  CB  ALA A 166      11.857 -31.357  51.175  1.00  0.00           C  
ATOM   1521  H   ALA A 166      12.051 -28.729  50.655  1.00  0.00           H  
ATOM   1522  N   HIS A 167      14.727 -29.412  51.912  1.00  0.00           N  
ATOM   1523  CA  HIS A 167      16.168 -29.360  52.009  1.00  0.00           C  
ATOM   1524  C   HIS A 167      16.516 -28.129  52.808  1.00  0.00           C  
ATOM   1525  O   HIS A 167      17.091 -27.168  52.291  1.00  0.00           O  
ATOM   1526  CB  HIS A 167      16.894 -29.234  50.649  1.00  0.00           C  
ATOM   1527  CG  HIS A 167      16.729 -30.391  49.729  1.00  0.00           C  
ATOM   1528  H   HIS A 167      14.144 -28.585  51.591  1.00  0.00           H  
ATOM   1529  CD2 HIS A 167      16.382 -30.391  48.414  1.00  0.00           C  
ATOM   1530  HD1 HIS A 167      17.231 -31.951  51.061  1.00  0.00           H  
ATOM   1531  CE1 HIS A 167      16.725 -32.442  49.121  1.00  0.00           C  
ATOM   1532  ND1 HIS A 167      16.957 -31.672  50.167  1.00  0.00           N  
ATOM   1533  NE2 HIS A 167      16.379 -31.715  48.040  1.00  0.00           N  
ATOM   1534  N   SER A 168      16.114 -28.133  54.086  1.00  0.00           N  
ATOM   1535  CA  SER A 168      16.511 -27.212  55.150  1.00  0.00           C  
ATOM   1536  C   SER A 168      15.513 -26.116  55.438  1.00  0.00           C  
ATOM   1537  O   SER A 168      15.362 -25.727  56.595  1.00  0.00           O  
ATOM   1538  CB  SER A 168      17.918 -26.548  55.081  1.00  0.00           C  
ATOM   1539  OG  SER A 168      18.948 -27.534  55.100  1.00  0.00           O  
ATOM   1540  H   SER A 168      15.418 -28.935  54.281  1.00  0.00           H  
ATOM   1541  HG  SER A 168      18.537 -28.437  55.203  1.00  0.00           H  
ATOM   1542  N   TRP A 169      14.787 -25.574  54.433  1.00  0.00           N  
ATOM   1543  CA  TRP A 169      13.906 -24.434  54.662  1.00  0.00           C  
ATOM   1544  C   TRP A 169      12.533 -24.788  55.257  1.00  0.00           C  
ATOM   1545  O   TRP A 169      11.478 -24.580  54.668  1.00  0.00           O  
ATOM   1546  CB  TRP A 169      13.798 -23.493  53.428  1.00  0.00           C  
ATOM   1547  CG  TRP A 169      13.357 -22.051  53.750  1.00  0.00           C  
ATOM   1548  CD1 TRP A 169      12.898 -21.518  54.930  1.00  0.00           C  
ATOM   1549  CD2 TRP A 169      13.375 -20.971  52.805  1.00  0.00           C  
ATOM   1550  NE1 TRP A 169      12.594 -20.186  54.762  1.00  0.00           N  
ATOM   1551  CE2 TRP A 169      12.883 -19.820  53.476  1.00  0.00           C  
ATOM   1552  CE3 TRP A 169      13.760 -20.902  51.476  1.00  0.00           C  
ATOM   1553  CZ2 TRP A 169      12.768 -18.609  52.813  1.00  0.00           C  
ATOM   1554  CZ3 TRP A 169      13.646 -19.676  50.809  1.00  0.00           C  
ATOM   1555  CH2 TRP A 169      13.168 -18.540  51.473  1.00  0.00           C  
ATOM   1556  HE1 TRP A 169      12.222 -19.583  55.468  1.00  0.00           H  
ATOM   1557  H   TRP A 169      14.916 -26.034  53.517  1.00  0.00           H  
ATOM   1558  N   HIS A 170      12.515 -25.283  56.508  1.00  0.00           N  
ATOM   1559  CA  HIS A 170      11.292 -25.693  57.166  1.00  0.00           C  
ATOM   1560  C   HIS A 170      11.368 -25.358  58.634  1.00  0.00           C  
ATOM   1561  O   HIS A 170      12.439 -25.137  59.183  1.00  0.00           O  
ATOM   1562  CB  HIS A 170      11.018 -27.208  56.978  1.00  0.00           C  
ATOM   1563  CG  HIS A 170      12.206 -28.118  57.188  1.00  0.00           C  
ATOM   1564  H   HIS A 170      13.459 -25.341  56.951  1.00  0.00           H  
ATOM   1565  CD2 HIS A 170      13.293 -28.060  58.017  1.00  0.00           C  
ATOM   1566  HD1 HIS A 170      11.636 -29.523  55.720  1.00  0.00           H  
ATOM   1567  CE1 HIS A 170      13.419 -29.825  56.711  1.00  0.00           C  
ATOM   1568  ND1 HIS A 170      12.290 -29.231  56.393  1.00  0.00           N  
ATOM   1569  NE2 HIS A 170      14.062 -29.157  57.690  1.00  0.00           N  
ATOM   1570  N   CYS A 171      10.219 -25.309  59.344  1.00  0.00           N  
ATOM   1571  CA  CYS A 171      10.209 -24.864  60.734  1.00  0.00           C  
ATOM   1572  C   CYS A 171      10.478 -26.000  61.712  1.00  0.00           C  
ATOM   1573  O   CYS A 171      10.196 -25.917  62.903  1.00  0.00           O  
ATOM   1574  CB  CYS A 171       8.904 -24.100  61.090  1.00  0.00           C  
ATOM   1575  SG  CYS A 171       7.398 -25.121  61.116  1.00  0.00           S  
ATOM   1576  H   CYS A 171       9.380 -25.607  58.823  1.00  0.00           H  
ATOM   1577  N   LEU A 172      11.102 -27.098  61.254  1.00  0.00           N  
ATOM   1578  CA  LEU A 172      11.419 -28.234  62.095  1.00  0.00           C  
ATOM   1579  C   LEU A 172      12.394 -27.929  63.216  1.00  0.00           C  
ATOM   1580  O   LEU A 172      12.236 -28.377  64.353  1.00  0.00           O  
ATOM   1581  CB  LEU A 172      12.015 -29.364  61.247  1.00  0.00           C  
ATOM   1582  CG  LEU A 172      11.048 -29.998  60.237  1.00  0.00           C  
ATOM   1583  CD1 LEU A 172      11.836 -31.142  59.603  1.00  0.00           C  
ATOM   1584  CD2 LEU A 172       9.728 -30.504  60.854  1.00  0.00           C  
ATOM   1585  H   LEU A 172      11.336 -27.052  60.234  1.00  0.00           H  
ATOM   1586  N   CYS A 173      13.429 -27.126  62.927  1.00  0.00           N  
ATOM   1587  CA  CYS A 173      14.408 -26.695  63.911  1.00  0.00           C  
ATOM   1588  C   CYS A 173      14.183 -25.244  64.248  1.00  0.00           C  
ATOM   1589  O   CYS A 173      15.026 -24.585  64.851  1.00  0.00           O  
ATOM   1590  CB  CYS A 173      15.847 -26.946  63.414  1.00  0.00           C  
ATOM   1591  SG  CYS A 173      16.058 -28.717  63.060  1.00  0.00           S  
ATOM   1592  H   CYS A 173      13.466 -26.837  61.918  1.00  0.00           H  
ATOM   1593  N   ALA A 174      12.996 -24.728  63.897  1.00  0.00           N  
ATOM   1594  CA  ALA A 174      12.603 -23.370  64.162  1.00  0.00           C  
ATOM   1595  C   ALA A 174      11.134 -23.379  64.532  1.00  0.00           C  
ATOM   1596  O   ALA A 174      10.333 -22.644  63.961  1.00  0.00           O  
ATOM   1597  CB  ALA A 174      12.868 -22.467  62.932  1.00  0.00           C  
ATOM   1598  H   ALA A 174      12.374 -25.424  63.403  1.00  0.00           H  
ATOM   1599  N   LEU A 175      10.769 -24.235  65.515  1.00  0.00           N  
ATOM   1600  CA  LEU A 175       9.409 -24.598  65.903  1.00  0.00           C  
ATOM   1601  C   LEU A 175       8.506 -23.428  66.285  1.00  0.00           C  
ATOM   1602  O   LEU A 175       7.293 -23.444  66.056  1.00  0.00           O  
ATOM   1603  CB  LEU A 175       9.452 -25.643  67.047  1.00  0.00           C  
ATOM   1604  CG  LEU A 175       8.074 -26.234  67.437  1.00  0.00           C  
ATOM   1605  CD1 LEU A 175       7.443 -27.079  66.321  1.00  0.00           C  
ATOM   1606  CD2 LEU A 175       8.189 -27.161  68.640  1.00  0.00           C  
ATOM   1607  H   LEU A 175      11.623 -24.649  66.015  1.00  0.00           H  
ATOM   1608  N   ASP A 176       9.080 -22.344  66.832  1.00  0.00           N  
ATOM   1609  CA  ASP A 176       8.354 -21.137  67.175  1.00  0.00           C  
ATOM   1610  C   ASP A 176       7.915 -20.374  65.917  1.00  0.00           C  
ATOM   1611  O   ASP A 176       6.936 -19.620  65.874  1.00  0.00           O  
ATOM   1612  CB  ASP A 176       9.279 -20.230  68.020  1.00  0.00           C  
ATOM   1613  CG  ASP A 176       9.628 -20.872  69.356  1.00  0.00           C  
ATOM   1614  OD1 ASP A 176       8.921 -21.816  69.782  1.00  0.00           O  
ATOM   1615  OD2 ASP A 176      10.638 -20.411  69.941  1.00  0.00           O  
ATOM   1616  H   ASP A 176      10.115 -22.456  66.989  1.00  0.00           H  
ATOM   1617  N   ARG A 177       8.628 -20.572  64.790  1.00  0.00           N  
ATOM   1618  CA  ARG A 177       8.329 -19.894  63.544  1.00  0.00           C  
ATOM   1619  C   ARG A 177       7.494 -20.724  62.579  1.00  0.00           C  
ATOM   1620  O   ARG A 177       7.531 -20.513  61.369  1.00  0.00           O  
ATOM   1621  CB  ARG A 177       9.556 -19.231  62.862  1.00  0.00           C  
ATOM   1622  CG  ARG A 177      10.214 -18.111  63.701  1.00  0.00           C  
ATOM   1623  CD  ARG A 177      11.428 -17.504  62.985  1.00  0.00           C  
ATOM   1624  NE  ARG A 177      12.021 -16.460  63.888  1.00  0.00           N  
ATOM   1625  CZ  ARG A 177      13.111 -15.733  63.589  1.00  0.00           C  
ATOM   1626  NH1 ARG A 177      13.596 -14.870  64.480  1.00  0.00           N  
ATOM   1627  NH2 ARG A 177      13.734 -15.857  62.425  1.00  0.00           N  
ATOM   1628  HE  ARG A 177      11.569 -16.304  64.764  1.00  0.00           H  
ATOM   1629 2HH2 ARG A 177      14.519 -15.308  62.209  1.00  0.00           H  
ATOM   1630 1HH2 ARG A 177      13.393 -16.530  61.752  1.00  0.00           H  
ATOM   1631  H   ARG A 177       9.410 -21.256  64.904  1.00  0.00           H  
ATOM   1632 2HH1 ARG A 177      14.402 -14.319  64.235  1.00  0.00           H  
ATOM   1633 1HH1 ARG A 177      13.171 -14.773  65.371  1.00  0.00           H  
ATOM   1634  N   CYS A 178       6.660 -21.646  63.107  1.00  0.00           N  
ATOM   1635  CA  CYS A 178       5.764 -22.462  62.300  1.00  0.00           C  
ATOM   1636  C   CYS A 178       4.481 -21.743  61.904  1.00  0.00           C  
ATOM   1637  O   CYS A 178       3.925 -20.937  62.645  1.00  0.00           O  
ATOM   1638  CB  CYS A 178       5.417 -23.790  63.025  1.00  0.00           C  
ATOM   1639  SG  CYS A 178       6.793 -24.979  63.050  1.00  0.00           S  
ATOM   1640  H   CYS A 178       6.721 -21.716  64.149  1.00  0.00           H  
ATOM   1641  N   SER A 179       3.991 -21.983  60.667  1.00  0.00           N  
ATOM   1642  CA  SER A 179       2.746 -21.392  60.193  1.00  0.00           C  
ATOM   1643  C   SER A 179       1.509 -22.081  60.740  1.00  0.00           C  
ATOM   1644  O   SER A 179       1.536 -23.217  61.209  1.00  0.00           O  
ATOM   1645  CB  SER A 179       2.696 -21.222  58.651  1.00  0.00           C  
ATOM   1646  OG  SER A 179       2.789 -22.459  57.959  1.00  0.00           O  
ATOM   1647  H   SER A 179       4.582 -22.621  60.096  1.00  0.00           H  
ATOM   1648  HG  SER A 179       3.717 -22.817  58.043  1.00  0.00           H  
ATOM   1649  N   ARG A 180       0.381 -21.336  60.777  1.00  0.00           N  
ATOM   1650  CA  ARG A 180      -0.894 -21.873  61.192  1.00  0.00           C  
ATOM   1651  C   ARG A 180      -1.470 -22.837  60.182  1.00  0.00           C  
ATOM   1652  O   ARG A 180      -1.947 -23.906  60.556  1.00  0.00           O  
ATOM   1653  CB  ARG A 180      -1.891 -20.748  61.562  1.00  0.00           C  
ATOM   1654  CG  ARG A 180      -1.430 -19.793  62.695  1.00  0.00           C  
ATOM   1655  CD  ARG A 180      -0.879 -20.502  63.936  1.00  0.00           C  
ATOM   1656  NE  ARG A 180      -0.701 -19.521  65.050  1.00  0.00           N  
ATOM   1657  CZ  ARG A 180      -0.045 -19.790  66.193  1.00  0.00           C  
ATOM   1658  NH1 ARG A 180      -0.035 -18.895  67.173  1.00  0.00           N  
ATOM   1659  NH2 ARG A 180       0.588 -20.937  66.407  1.00  0.00           N  
ATOM   1660  HE  ARG A 180      -1.096 -18.613  64.931  1.00  0.00           H  
ATOM   1661 2HH2 ARG A 180       1.073 -21.106  67.234  1.00  0.00           H  
ATOM   1662 1HH2 ARG A 180       0.560 -21.651  65.687  1.00  0.00           H  
ATOM   1663  H   ARG A 180       0.527 -20.346  60.478  1.00  0.00           H  
ATOM   1664 2HH1 ARG A 180       0.476 -19.102  68.018  1.00  0.00           H  
ATOM   1665 1HH1 ARG A 180      -0.523 -18.036  67.080  1.00  0.00           H  
ATOM   1666  N   MET A 181      -1.397 -22.525  58.880  1.00  0.00           N  
ATOM   1667  CA  MET A 181      -1.904 -23.419  57.867  1.00  0.00           C  
ATOM   1668  C   MET A 181      -1.106 -24.695  57.651  1.00  0.00           C  
ATOM   1669  O   MET A 181      -1.647 -25.805  57.595  1.00  0.00           O  
ATOM   1670  CB  MET A 181      -1.936 -22.636  56.552  1.00  0.00           C  
ATOM   1671  CG  MET A 181      -2.813 -23.267  55.459  1.00  0.00           C  
ATOM   1672  SD  MET A 181      -4.125 -22.141  54.901  1.00  0.00           S  
ATOM   1673  CE  MET A 181      -3.011 -20.874  54.253  1.00  0.00           C  
ATOM   1674  H   MET A 181      -0.955 -21.608  58.683  1.00  0.00           H  
ATOM   1675  N   ALA A 182       0.230 -24.566  57.542  1.00  0.00           N  
ATOM   1676  CA  ALA A 182       1.113 -25.683  57.303  1.00  0.00           C  
ATOM   1677  C   ALA A 182       2.066 -25.929  58.474  1.00  0.00           C  
ATOM   1678  O   ALA A 182       3.117 -25.299  58.528  1.00  0.00           O  
ATOM   1679  CB  ALA A 182       1.968 -25.384  56.064  1.00  0.00           C  
ATOM   1680  H   ALA A 182       0.562 -23.577  57.648  1.00  0.00           H  
ATOM   1681  N   PRO A 183       1.851 -26.871  59.391  1.00  0.00           N  
ATOM   1682  CA  PRO A 183       2.545 -26.864  60.679  1.00  0.00           C  
ATOM   1683  C   PRO A 183       4.009 -27.276  60.597  1.00  0.00           C  
ATOM   1684  O   PRO A 183       4.720 -27.155  61.591  1.00  0.00           O  
ATOM   1685  CB  PRO A 183       1.761 -27.878  61.530  1.00  0.00           C  
ATOM   1686  CG  PRO A 183       0.389 -27.972  60.868  1.00  0.00           C  
ATOM   1687  CD  PRO A 183       0.710 -27.779  59.395  1.00  0.00           C  
ATOM   1688  N   LEU A 184       4.466 -27.806  59.448  1.00  0.00           N  
ATOM   1689  CA  LEU A 184       5.844 -28.198  59.231  1.00  0.00           C  
ATOM   1690  C   LEU A 184       6.573 -27.199  58.328  1.00  0.00           C  
ATOM   1691  O   LEU A 184       7.799 -27.235  58.198  1.00  0.00           O  
ATOM   1692  CB  LEU A 184       5.900 -29.611  58.587  1.00  0.00           C  
ATOM   1693  CG  LEU A 184       5.646 -30.799  59.547  1.00  0.00           C  
ATOM   1694  CD1 LEU A 184       4.154 -31.114  59.772  1.00  0.00           C  
ATOM   1695  CD2 LEU A 184       6.358 -32.056  59.012  1.00  0.00           C  
ATOM   1696  H   LEU A 184       3.717 -27.909  58.714  1.00  0.00           H  
ATOM   1697  N   LEU A 185       5.864 -26.229  57.712  1.00  0.00           N  
ATOM   1698  CA  LEU A 185       6.482 -25.262  56.820  1.00  0.00           C  
ATOM   1699  C   LEU A 185       6.736 -23.953  57.551  1.00  0.00           C  
ATOM   1700  O   LEU A 185       5.946 -23.475  58.360  1.00  0.00           O  
ATOM   1701  CB  LEU A 185       5.639 -24.971  55.550  1.00  0.00           C  
ATOM   1702  CG  LEU A 185       5.417 -26.181  54.613  1.00  0.00           C  
ATOM   1703  CD1 LEU A 185       4.460 -25.819  53.467  1.00  0.00           C  
ATOM   1704  CD2 LEU A 185       6.727 -26.688  53.994  1.00  0.00           C  
ATOM   1705  H   LEU A 185       4.848 -26.243  57.937  1.00  0.00           H  
ATOM   1706  N   SER A 186       7.898 -23.327  57.293  1.00  0.00           N  
ATOM   1707  CA  SER A 186       8.217 -22.028  57.871  1.00  0.00           C  
ATOM   1708  C   SER A 186       7.420 -20.868  57.281  1.00  0.00           C  
ATOM   1709  O   SER A 186       7.146 -20.815  56.085  1.00  0.00           O  
ATOM   1710  CB  SER A 186       9.733 -21.733  57.766  1.00  0.00           C  
ATOM   1711  OG  SER A 186      10.103 -20.582  58.527  1.00  0.00           O  
ATOM   1712  H   SER A 186       8.531 -23.847  56.656  1.00  0.00           H  
ATOM   1713  HG  SER A 186       9.483 -20.489  59.303  1.00  0.00           H  
ATOM   1714  N   ARG A 187       7.068 -19.862  58.119  1.00  0.00           N  
ATOM   1715  CA  ARG A 187       6.389 -18.650  57.670  1.00  0.00           C  
ATOM   1716  C   ARG A 187       7.200 -17.843  56.667  1.00  0.00           C  
ATOM   1717  O   ARG A 187       6.657 -17.278  55.717  1.00  0.00           O  
ATOM   1718  CB  ARG A 187       6.030 -17.715  58.855  1.00  0.00           C  
ATOM   1719  CG  ARG A 187       4.931 -18.294  59.765  1.00  0.00           C  
ATOM   1720  CD  ARG A 187       4.317 -17.291  60.749  1.00  0.00           C  
ATOM   1721  NE  ARG A 187       5.380 -16.835  61.705  1.00  0.00           N  
ATOM   1722  CZ  ARG A 187       5.634 -17.389  62.894  1.00  0.00           C  
ATOM   1723  NH1 ARG A 187       6.606 -16.894  63.657  1.00  0.00           N  
ATOM   1724  NH2 ARG A 187       4.996 -18.466  63.349  1.00  0.00           N  
ATOM   1725  HE  ARG A 187       5.939 -16.049  61.417  1.00  0.00           H  
ATOM   1726 2HH2 ARG A 187       5.210 -18.863  64.209  1.00  0.00           H  
ATOM   1727 1HH2 ARG A 187       4.266 -18.876  62.774  1.00  0.00           H  
ATOM   1728  H   ARG A 187       7.330 -20.040  59.115  1.00  0.00           H  
ATOM   1729 2HH1 ARG A 187       6.801 -17.333  64.545  1.00  0.00           H  
ATOM   1730 1HH1 ARG A 187       7.130 -16.106  63.360  1.00  0.00           H  
ATOM   1731  N   SER A 188       8.534 -17.802  56.851  1.00  0.00           N  
ATOM   1732  CA  SER A 188       9.471 -17.147  55.946  1.00  0.00           C  
ATOM   1733  C   SER A 188       9.445 -17.741  54.548  1.00  0.00           C  
ATOM   1734  O   SER A 188       9.478 -17.012  53.558  1.00  0.00           O  
ATOM   1735  CB  SER A 188      10.929 -17.137  56.508  1.00  0.00           C  
ATOM   1736  OG  SER A 188      11.433 -18.444  56.803  1.00  0.00           O  
ATOM   1737  H   SER A 188       8.844 -18.298  57.729  1.00  0.00           H  
ATOM   1738  HG  SER A 188      10.697 -18.999  57.182  1.00  0.00           H  
ATOM   1739  N   TYR A 189       9.326 -19.078  54.426  1.00  0.00           N  
ATOM   1740  CA  TYR A 189       9.164 -19.763  53.159  1.00  0.00           C  
ATOM   1741  C   TYR A 189       7.822 -19.456  52.505  1.00  0.00           C  
ATOM   1742  O   TYR A 189       7.768 -19.138  51.321  1.00  0.00           O  
ATOM   1743  CB  TYR A 189       9.337 -21.295  53.382  1.00  0.00           C  
ATOM   1744  CG  TYR A 189       9.118 -22.101  52.123  1.00  0.00           C  
ATOM   1745  CD1 TYR A 189      10.121 -22.205  51.150  1.00  0.00           C  
ATOM   1746  CD2 TYR A 189       7.873 -22.708  51.884  1.00  0.00           C  
ATOM   1747  CE1 TYR A 189       9.880 -22.908  49.960  1.00  0.00           C  
ATOM   1748  CE2 TYR A 189       7.631 -23.407  50.692  1.00  0.00           C  
ATOM   1749  CZ  TYR A 189       8.636 -23.501  49.728  1.00  0.00           C  
ATOM   1750  OH  TYR A 189       8.418 -24.204  48.526  1.00  0.00           O  
ATOM   1751  H   TYR A 189       9.363 -19.581  55.351  1.00  0.00           H  
ATOM   1752  HH  TYR A 189       7.641 -24.809  48.656  1.00  0.00           H  
ATOM   1753  N   LEU A 190       6.699 -19.507  53.247  1.00  0.00           N  
ATOM   1754  CA  LEU A 190       5.382 -19.253  52.676  1.00  0.00           C  
ATOM   1755  C   LEU A 190       5.201 -17.849  52.135  1.00  0.00           C  
ATOM   1756  O   LEU A 190       4.631 -17.658  51.061  1.00  0.00           O  
ATOM   1757  CB  LEU A 190       4.251 -19.555  53.682  1.00  0.00           C  
ATOM   1758  CG  LEU A 190       4.089 -21.045  54.060  1.00  0.00           C  
ATOM   1759  CD1 LEU A 190       2.868 -21.172  54.986  1.00  0.00           C  
ATOM   1760  CD2 LEU A 190       3.930 -21.981  52.843  1.00  0.00           C  
ATOM   1761  H   LEU A 190       6.860 -19.740  54.246  1.00  0.00           H  
ATOM   1762  N   ALA A 191       5.723 -16.829  52.840  1.00  0.00           N  
ATOM   1763  CA  ALA A 191       5.736 -15.474  52.336  1.00  0.00           C  
ATOM   1764  C   ALA A 191       6.560 -15.321  51.060  1.00  0.00           C  
ATOM   1765  O   ALA A 191       6.118 -14.696  50.094  1.00  0.00           O  
ATOM   1766  CB  ALA A 191       6.267 -14.537  53.438  1.00  0.00           C  
ATOM   1767  H   ALA A 191       6.108 -17.110  53.766  1.00  0.00           H  
ATOM   1768  N   VAL A 192       7.752 -15.949  50.998  1.00  0.00           N  
ATOM   1769  CA  VAL A 192       8.560 -16.032  49.790  1.00  0.00           C  
ATOM   1770  C   VAL A 192       7.843 -16.766  48.666  1.00  0.00           C  
ATOM   1771  O   VAL A 192       7.727 -16.250  47.561  1.00  0.00           O  
ATOM   1772  CB  VAL A 192       9.906 -16.687  50.119  1.00  0.00           C  
ATOM   1773  CG1 VAL A 192      10.688 -17.146  48.865  1.00  0.00           C  
ATOM   1774  CG2 VAL A 192      10.731 -15.666  50.931  1.00  0.00           C  
ATOM   1775  H   VAL A 192       8.044 -16.376  51.913  1.00  0.00           H  
ATOM   1776  N   TRP A 193       7.276 -17.959  48.913  1.00  0.00           N  
ATOM   1777  CA  TRP A 193       6.600 -18.763  47.912  1.00  0.00           C  
ATOM   1778  C   TRP A 193       5.401 -18.057  47.282  1.00  0.00           C  
ATOM   1779  O   TRP A 193       5.280 -17.994  46.055  1.00  0.00           O  
ATOM   1780  CB  TRP A 193       6.172 -20.107  48.573  1.00  0.00           C  
ATOM   1781  CG  TRP A 193       5.381 -21.069  47.686  1.00  0.00           C  
ATOM   1782  CD1 TRP A 193       4.023 -21.250  47.614  1.00  0.00           C  
ATOM   1783  CD2 TRP A 193       5.964 -21.952  46.721  1.00  0.00           C  
ATOM   1784  NE1 TRP A 193       3.728 -22.212  46.673  1.00  0.00           N  
ATOM   1785  CE2 TRP A 193       4.897 -22.674  46.120  1.00  0.00           C  
ATOM   1786  CE3 TRP A 193       7.278 -22.196  46.357  1.00  0.00           C  
ATOM   1787  CZ2 TRP A 193       5.157 -23.655  45.175  1.00  0.00           C  
ATOM   1788  CZ3 TRP A 193       7.534 -23.179  45.395  1.00  0.00           C  
ATOM   1789  CH2 TRP A 193       6.485 -23.898  44.803  1.00  0.00           C  
ATOM   1790  HE1 TRP A 193       2.811 -22.525  46.431  1.00  0.00           H  
ATOM   1791  H   TRP A 193       7.371 -18.260  49.920  1.00  0.00           H  
ATOM   1792  N   ALA A 194       4.528 -17.452  48.111  1.00  0.00           N  
ATOM   1793  CA  ALA A 194       3.369 -16.713  47.663  1.00  0.00           C  
ATOM   1794  C   ALA A 194       3.715 -15.458  46.876  1.00  0.00           C  
ATOM   1795  O   ALA A 194       3.142 -15.182  45.820  1.00  0.00           O  
ATOM   1796  CB  ALA A 194       2.505 -16.346  48.886  1.00  0.00           C  
ATOM   1797  H   ALA A 194       4.777 -17.573  49.128  1.00  0.00           H  
ATOM   1798  N   LEU A 195       4.702 -14.661  47.331  1.00  0.00           N  
ATOM   1799  CA  LEU A 195       5.144 -13.507  46.577  1.00  0.00           C  
ATOM   1800  C   LEU A 195       5.868 -13.906  45.301  1.00  0.00           C  
ATOM   1801  O   LEU A 195       5.762 -13.227  44.284  1.00  0.00           O  
ATOM   1802  CB  LEU A 195       6.020 -12.558  47.429  1.00  0.00           C  
ATOM   1803  CG  LEU A 195       5.285 -11.886  48.614  1.00  0.00           C  
ATOM   1804  CD1 LEU A 195       6.280 -11.113  49.497  1.00  0.00           C  
ATOM   1805  CD2 LEU A 195       4.147 -10.944  48.172  1.00  0.00           C  
ATOM   1806  H   LEU A 195       5.097 -14.950  48.243  1.00  0.00           H  
ATOM   1807  N   SER A 196       6.589 -15.049  45.299  1.00  0.00           N  
ATOM   1808  CA  SER A 196       7.211 -15.551  44.078  1.00  0.00           C  
ATOM   1809  C   SER A 196       6.188 -15.929  43.033  1.00  0.00           C  
ATOM   1810  O   SER A 196       6.276 -15.462  41.887  1.00  0.00           O  
ATOM   1811  CB  SER A 196       8.136 -16.781  44.290  1.00  0.00           C  
ATOM   1812  OG  SER A 196       9.343 -16.406  44.948  1.00  0.00           O  
ATOM   1813  H   SER A 196       6.653 -15.516  46.218  1.00  0.00           H  
ATOM   1814  HG  SER A 196       9.570 -15.465  44.708  1.00  0.00           H  
ATOM   1815  N   SER A 197       5.146 -16.715  43.343  1.00  0.00           N  
ATOM   1816  CA  SER A 197       4.128 -17.091  42.368  1.00  0.00           C  
ATOM   1817  C   SER A 197       3.302 -15.910  41.860  1.00  0.00           C  
ATOM   1818  O   SER A 197       3.031 -15.793  40.665  1.00  0.00           O  
ATOM   1819  CB  SER A 197       3.207 -18.232  42.886  1.00  0.00           C  
ATOM   1820  OG  SER A 197       2.458 -17.821  44.034  1.00  0.00           O  
ATOM   1821  H   SER A 197       5.131 -17.030  44.337  1.00  0.00           H  
ATOM   1822  HG  SER A 197       2.851 -16.979  44.395  1.00  0.00           H  
ATOM   1823  N   LEU A 198       2.929 -14.968  42.749  1.00  0.00           N  
ATOM   1824  CA  LEU A 198       2.193 -13.764  42.398  1.00  0.00           C  
ATOM   1825  C   LEU A 198       2.941 -12.789  41.499  1.00  0.00           C  
ATOM   1826  O   LEU A 198       2.374 -12.246  40.547  1.00  0.00           O  
ATOM   1827  CB  LEU A 198       1.718 -13.034  43.677  1.00  0.00           C  
ATOM   1828  CG  LEU A 198       0.517 -13.713  44.371  1.00  0.00           C  
ATOM   1829  CD1 LEU A 198       0.340 -13.162  45.794  1.00  0.00           C  
ATOM   1830  CD2 LEU A 198      -0.786 -13.515  43.581  1.00  0.00           C  
ATOM   1831  H   LEU A 198       3.226 -15.191  43.735  1.00  0.00           H  
ATOM   1832  N   LEU A 199       4.246 -12.537  41.732  1.00  0.00           N  
ATOM   1833  CA  LEU A 199       5.024 -11.670  40.860  1.00  0.00           C  
ATOM   1834  C   LEU A 199       5.209 -12.253  39.461  1.00  0.00           C  
ATOM   1835  O   LEU A 199       5.233 -11.527  38.465  1.00  0.00           O  
ATOM   1836  CB  LEU A 199       6.399 -11.310  41.478  1.00  0.00           C  
ATOM   1837  CG  LEU A 199       6.349 -10.417  42.745  1.00  0.00           C  
ATOM   1838  CD1 LEU A 199       7.755 -10.287  43.360  1.00  0.00           C  
ATOM   1839  CD2 LEU A 199       5.766  -9.014  42.488  1.00  0.00           C  
ATOM   1840  H   LEU A 199       4.628 -13.010  42.571  1.00  0.00           H  
ATOM   1841  N   VAL A 200       5.284 -13.597  39.355  1.00  0.00           N  
ATOM   1842  CA  VAL A 200       5.268 -14.326  38.097  1.00  0.00           C  
ATOM   1843  C   VAL A 200       3.957 -14.112  37.335  1.00  0.00           C  
ATOM   1844  O   VAL A 200       3.970 -13.849  36.130  1.00  0.00           O  
ATOM   1845  CB  VAL A 200       5.575 -15.808  38.333  1.00  0.00           C  
ATOM   1846  CG1 VAL A 200       5.548 -16.626  37.039  1.00  0.00           C  
ATOM   1847  CG2 VAL A 200       7.009 -15.965  38.863  1.00  0.00           C  
ATOM   1848  H   VAL A 200       5.357 -14.078  40.293  1.00  0.00           H  
ATOM   1849  N   PHE A 201       2.787 -14.129  38.021  1.00  0.00           N  
ATOM   1850  CA  PHE A 201       1.494 -13.783  37.431  1.00  0.00           C  
ATOM   1851  C   PHE A 201       1.453 -12.357  36.895  1.00  0.00           C  
ATOM   1852  O   PHE A 201       0.995 -12.120  35.777  1.00  0.00           O  
ATOM   1853  CB  PHE A 201       0.303 -13.980  38.429  1.00  0.00           C  
ATOM   1854  CG  PHE A 201       0.114 -15.397  38.923  1.00  0.00           C  
ATOM   1855  CD1 PHE A 201       0.589 -16.525  38.235  1.00  0.00           C  
ATOM   1856  CD2 PHE A 201      -0.610 -15.606  40.110  1.00  0.00           C  
ATOM   1857  CE1 PHE A 201       0.388 -17.813  38.736  1.00  0.00           C  
ATOM   1858  CE2 PHE A 201      -0.827 -16.895  40.614  1.00  0.00           C  
ATOM   1859  CZ  PHE A 201      -0.324 -18.005  39.926  1.00  0.00           C  
ATOM   1860  H   PHE A 201       2.900 -14.416  39.023  1.00  0.00           H  
ATOM   1861  N   LEU A 202       1.975 -11.373  37.647  1.00  0.00           N  
ATOM   1862  CA  LEU A 202       2.022  -9.989  37.211  1.00  0.00           C  
ATOM   1863  C   LEU A 202       2.900  -9.733  35.996  1.00  0.00           C  
ATOM   1864  O   LEU A 202       2.485  -9.063  35.046  1.00  0.00           O  
ATOM   1865  CB  LEU A 202       2.515  -9.107  38.379  1.00  0.00           C  
ATOM   1866  CG  LEU A 202       2.549  -7.585  38.096  1.00  0.00           C  
ATOM   1867  CD1 LEU A 202       1.169  -7.013  37.723  1.00  0.00           C  
ATOM   1868  CD2 LEU A 202       3.116  -6.826  39.308  1.00  0.00           C  
ATOM   1869  H   LEU A 202       2.342 -11.699  38.571  1.00  0.00           H  
ATOM   1870  N   LEU A 203       4.127 -10.293  35.955  1.00  0.00           N  
ATOM   1871  CA  LEU A 203       4.960 -10.191  34.766  1.00  0.00           C  
ATOM   1872  C   LEU A 203       4.334 -10.889  33.567  1.00  0.00           C  
ATOM   1873  O   LEU A 203       4.352 -10.344  32.462  1.00  0.00           O  
ATOM   1874  CB  LEU A 203       6.424 -10.655  34.996  1.00  0.00           C  
ATOM   1875  CG  LEU A 203       7.273  -9.740  35.918  1.00  0.00           C  
ATOM   1876  CD1 LEU A 203       8.645 -10.384  36.190  1.00  0.00           C  
ATOM   1877  CD2 LEU A 203       7.496  -8.327  35.340  1.00  0.00           C  
ATOM   1878  H   LEU A 203       4.404 -10.783  36.820  1.00  0.00           H  
ATOM   1879  N   MET A 204       3.696 -12.065  33.732  1.00  0.00           N  
ATOM   1880  CA  MET A 204       2.965 -12.717  32.656  1.00  0.00           C  
ATOM   1881  C   MET A 204       1.830 -11.884  32.085  1.00  0.00           C  
ATOM   1882  O   MET A 204       1.689 -11.793  30.868  1.00  0.00           O  
ATOM   1883  CB  MET A 204       2.403 -14.096  33.079  1.00  0.00           C  
ATOM   1884  CG  MET A 204       3.469 -15.206  33.030  1.00  0.00           C  
ATOM   1885  SD  MET A 204       2.817 -16.899  33.143  1.00  0.00           S  
ATOM   1886  CE  MET A 204       2.269 -16.768  34.854  1.00  0.00           C  
ATOM   1887  H   MET A 204       3.777 -12.457  34.695  1.00  0.00           H  
ATOM   1888  N   VAL A 205       1.029 -11.200  32.928  1.00  0.00           N  
ATOM   1889  CA  VAL A 205       0.015 -10.259  32.460  1.00  0.00           C  
ATOM   1890  C   VAL A 205       0.638  -9.145  31.649  1.00  0.00           C  
ATOM   1891  O   VAL A 205       0.180  -8.836  30.545  1.00  0.00           O  
ATOM   1892  CB  VAL A 205      -0.774  -9.683  33.634  1.00  0.00           C  
ATOM   1893  CG1 VAL A 205      -1.644  -8.462  33.247  1.00  0.00           C  
ATOM   1894  CG2 VAL A 205      -1.681 -10.795  34.199  1.00  0.00           C  
ATOM   1895  H   VAL A 205       1.202 -11.406  33.935  1.00  0.00           H  
ATOM   1896  N   ALA A 206       1.763  -8.572  32.111  1.00  0.00           N  
ATOM   1897  CA  ALA A 206       2.496  -7.582  31.356  1.00  0.00           C  
ATOM   1898  C   ALA A 206       2.957  -8.062  29.979  1.00  0.00           C  
ATOM   1899  O   ALA A 206       2.835  -7.322  29.001  1.00  0.00           O  
ATOM   1900  CB  ALA A 206       3.703  -7.092  32.178  1.00  0.00           C  
ATOM   1901  H   ALA A 206       2.049  -8.910  33.057  1.00  0.00           H  
ATOM   1902  N   VAL A 207       3.443  -9.311  29.835  1.00  0.00           N  
ATOM   1903  CA  VAL A 207       3.811  -9.902  28.549  1.00  0.00           C  
ATOM   1904  C   VAL A 207       2.665  -9.905  27.542  1.00  0.00           C  
ATOM   1905  O   VAL A 207       2.812  -9.402  26.428  1.00  0.00           O  
ATOM   1906  CB  VAL A 207       4.314 -11.336  28.736  1.00  0.00           C  
ATOM   1907  CG1 VAL A 207       4.558 -12.065  27.398  1.00  0.00           C  
ATOM   1908  CG2 VAL A 207       5.637 -11.332  29.525  1.00  0.00           C  
ATOM   1909  H   VAL A 207       3.534  -9.829  30.746  1.00  0.00           H  
ATOM   1910  N   TYR A 208       1.470 -10.404  27.924  1.00  0.00           N  
ATOM   1911  CA  TYR A 208       0.297 -10.403  27.057  1.00  0.00           C  
ATOM   1912  C   TYR A 208      -0.231  -9.008  26.783  1.00  0.00           C  
ATOM   1913  O   TYR A 208      -0.589  -8.688  25.655  1.00  0.00           O  
ATOM   1914  CB  TYR A 208      -0.858 -11.296  27.571  1.00  0.00           C  
ATOM   1915  CG  TYR A 208      -0.429 -12.737  27.641  1.00  0.00           C  
ATOM   1916  CD1 TYR A 208      -0.319 -13.540  26.491  1.00  0.00           C  
ATOM   1917  CD2 TYR A 208      -0.152 -13.308  28.888  1.00  0.00           C  
ATOM   1918  CE1 TYR A 208       0.055 -14.890  26.601  1.00  0.00           C  
ATOM   1919  CE2 TYR A 208       0.272 -14.637  28.995  1.00  0.00           C  
ATOM   1920  CZ  TYR A 208       0.356 -15.436  27.852  1.00  0.00           C  
ATOM   1921  OH  TYR A 208       0.726 -16.793  27.942  1.00  0.00           O  
ATOM   1922  H   TYR A 208       1.467 -10.789  28.895  1.00  0.00           H  
ATOM   1923  HH  TYR A 208       1.369 -16.989  27.211  1.00  0.00           H  
ATOM   1924  N   THR A 209      -0.238  -8.117  27.798  1.00  0.00           N  
ATOM   1925  CA  THR A 209      -0.624  -6.709  27.671  1.00  0.00           C  
ATOM   1926  C   THR A 209       0.209  -5.993  26.639  1.00  0.00           C  
ATOM   1927  O   THR A 209      -0.328  -5.283  25.793  1.00  0.00           O  
ATOM   1928  CB  THR A 209      -0.550  -5.963  29.000  1.00  0.00           C  
ATOM   1929  OG1 THR A 209      -1.532  -6.499  29.864  1.00  0.00           O  
ATOM   1930  CG2 THR A 209      -0.898  -4.471  28.912  1.00  0.00           C  
ATOM   1931  H   THR A 209       0.068  -8.539  28.717  1.00  0.00           H  
ATOM   1932  HG1 THR A 209      -1.200  -7.343  30.306  1.00  0.00           H  
ATOM   1933  N   ARG A 210       1.535  -6.235  26.613  1.00  0.00           N  
ATOM   1934  CA  ARG A 210       2.428  -5.746  25.575  1.00  0.00           C  
ATOM   1935  C   ARG A 210       2.079  -6.271  24.182  1.00  0.00           C  
ATOM   1936  O   ARG A 210       2.129  -5.520  23.209  1.00  0.00           O  
ATOM   1937  CB  ARG A 210       3.908  -6.081  25.917  1.00  0.00           C  
ATOM   1938  CG  ARG A 210       4.456  -5.313  27.141  1.00  0.00           C  
ATOM   1939  CD  ARG A 210       5.843  -5.803  27.578  1.00  0.00           C  
ATOM   1940  NE  ARG A 210       6.218  -5.048  28.823  1.00  0.00           N  
ATOM   1941  CZ  ARG A 210       7.343  -5.253  29.530  1.00  0.00           C  
ATOM   1942  NH1 ARG A 210       7.580  -4.527  30.622  1.00  0.00           N  
ATOM   1943  NH2 ARG A 210       8.237  -6.163  29.170  1.00  0.00           N  
ATOM   1944  HE  ARG A 210       5.579  -4.346  29.139  1.00  0.00           H  
ATOM   1945 2HH2 ARG A 210       9.064  -6.292  29.683  1.00  0.00           H  
ATOM   1946 1HH2 ARG A 210       8.060  -6.732  28.354  1.00  0.00           H  
ATOM   1947  H   ARG A 210       1.865  -6.818  27.425  1.00  0.00           H  
ATOM   1948 2HH1 ARG A 210       8.435  -4.679  31.130  1.00  0.00           H  
ATOM   1949 1HH1 ARG A 210       6.924  -3.850  30.929  1.00  0.00           H  
ATOM   1950  N   ILE A 211       1.691  -7.557  24.049  1.00  0.00           N  
ATOM   1951  CA  ILE A 211       1.262  -8.148  22.785  1.00  0.00           C  
ATOM   1952  C   ILE A 211      -0.060  -7.572  22.293  1.00  0.00           C  
ATOM   1953  O   ILE A 211      -0.152  -7.077  21.171  1.00  0.00           O  
ATOM   1954  CB  ILE A 211       1.140  -9.670  22.928  1.00  0.00           C  
ATOM   1955  CG1 ILE A 211       2.529 -10.299  23.213  1.00  0.00           C  
ATOM   1956  CG2 ILE A 211       0.503 -10.317  21.672  1.00  0.00           C  
ATOM   1957  CD1 ILE A 211       2.460 -11.708  23.826  1.00  0.00           C  
ATOM   1958  H   ILE A 211       1.727  -8.097  24.949  1.00  0.00           H  
ATOM   1959  N   PHE A 212      -1.113  -7.550  23.141  1.00  0.00           N  
ATOM   1960  CA  PHE A 212      -2.414  -6.992  22.794  1.00  0.00           C  
ATOM   1961  C   PHE A 212      -2.339  -5.512  22.464  1.00  0.00           C  
ATOM   1962  O   PHE A 212      -2.957  -5.065  21.500  1.00  0.00           O  
ATOM   1963  CB  PHE A 212      -3.472  -7.181  23.918  1.00  0.00           C  
ATOM   1964  CG  PHE A 212      -4.011  -8.582  23.948  1.00  0.00           C  
ATOM   1965  CD1 PHE A 212      -4.911  -9.034  22.968  1.00  0.00           C  
ATOM   1966  CD2 PHE A 212      -3.656  -9.449  24.986  1.00  0.00           C  
ATOM   1967  CE1 PHE A 212      -5.419 -10.339  23.014  1.00  0.00           C  
ATOM   1968  CE2 PHE A 212      -4.166 -10.746  25.044  1.00  0.00           C  
ATOM   1969  CZ  PHE A 212      -5.054 -11.197  24.059  1.00  0.00           C  
ATOM   1970  H   PHE A 212      -0.901  -7.975  24.076  1.00  0.00           H  
ATOM   1971  N   PHE A 213      -1.562  -4.714  23.222  1.00  0.00           N  
ATOM   1972  CA  PHE A 213      -1.339  -3.304  22.964  1.00  0.00           C  
ATOM   1973  C   PHE A 213      -0.715  -3.041  21.589  1.00  0.00           C  
ATOM   1974  O   PHE A 213      -1.181  -2.197  20.825  1.00  0.00           O  
ATOM   1975  CB  PHE A 213      -0.431  -2.764  24.105  1.00  0.00           C  
ATOM   1976  CG  PHE A 213      -0.163  -1.297  24.002  1.00  0.00           C  
ATOM   1977  CD1 PHE A 213       1.043  -0.834  23.456  1.00  0.00           C  
ATOM   1978  CD2 PHE A 213      -1.120  -0.374  24.440  1.00  0.00           C  
ATOM   1979  CE1 PHE A 213       1.290   0.539  23.347  1.00  0.00           C  
ATOM   1980  CE2 PHE A 213      -0.878   1.000  24.334  1.00  0.00           C  
ATOM   1981  CZ  PHE A 213       0.328   1.458  23.788  1.00  0.00           C  
ATOM   1982  H   PHE A 213      -1.123  -5.223  24.037  1.00  0.00           H  
ATOM   1983  N   TYR A 214       0.327  -3.800  21.220  1.00  0.00           N  
ATOM   1984  CA  TYR A 214       1.006  -3.738  19.946  1.00  0.00           C  
ATOM   1985  C   TYR A 214       0.109  -4.143  18.787  1.00  0.00           C  
ATOM   1986  O   TYR A 214       0.054  -3.469  17.757  1.00  0.00           O  
ATOM   1987  CB  TYR A 214       2.222  -4.668  20.140  1.00  0.00           C  
ATOM   1988  CG  TYR A 214       3.160  -4.847  18.981  1.00  0.00           C  
ATOM   1989  CD1 TYR A 214       4.061  -3.825  18.620  1.00  0.00           C  
ATOM   1990  CD2 TYR A 214       3.261  -6.114  18.371  1.00  0.00           C  
ATOM   1991  CE1 TYR A 214       5.189  -4.140  17.842  1.00  0.00           C  
ATOM   1992  CE2 TYR A 214       4.358  -6.408  17.537  1.00  0.00           C  
ATOM   1993  CZ  TYR A 214       5.310  -5.413  17.313  1.00  0.00           C  
ATOM   1994  OH  TYR A 214       6.273  -5.566  16.332  1.00  0.00           O  
ATOM   1995  H   TYR A 214       0.620  -4.483  21.987  1.00  0.00           H  
ATOM   1996  HH  TYR A 214       5.836  -5.889  15.496  1.00  0.00           H  
ATOM   1997  N   VAL A 215      -0.686  -5.219  18.962  1.00  0.00           N  
ATOM   1998  CA  VAL A 215      -1.696  -5.608  17.990  1.00  0.00           C  
ATOM   1999  C   VAL A 215      -2.735  -4.517  17.820  1.00  0.00           C  
ATOM   2000  O   VAL A 215      -2.982  -4.076  16.694  1.00  0.00           O  
ATOM   2001  CB  VAL A 215      -2.356  -6.936  18.362  1.00  0.00           C  
ATOM   2002  CG1 VAL A 215      -3.535  -7.288  17.423  1.00  0.00           C  
ATOM   2003  CG2 VAL A 215      -1.290  -8.049  18.277  1.00  0.00           C  
ATOM   2004  H   VAL A 215      -0.507  -5.735  19.849  1.00  0.00           H  
ATOM   2005  N   ARG A 216      -3.290  -3.955  18.912  1.00  0.00           N  
ATOM   2006  CA  ARG A 216      -4.211  -2.832  18.850  1.00  0.00           C  
ATOM   2007  C   ARG A 216      -3.601  -1.617  18.152  1.00  0.00           C  
ATOM   2008  O   ARG A 216      -4.235  -1.021  17.287  1.00  0.00           O  
ATOM   2009  CB  ARG A 216      -4.733  -2.450  20.263  1.00  0.00           C  
ATOM   2010  CG  ARG A 216      -5.680  -3.498  20.892  1.00  0.00           C  
ATOM   2011  CD  ARG A 216      -6.025  -3.165  22.350  1.00  0.00           C  
ATOM   2012  NE  ARG A 216      -6.895  -4.274  22.869  1.00  0.00           N  
ATOM   2013  CZ  ARG A 216      -7.299  -4.391  24.145  1.00  0.00           C  
ATOM   2014  NH1 ARG A 216      -8.074  -5.412  24.503  1.00  0.00           N  
ATOM   2015  NH2 ARG A 216      -6.953  -3.507  25.071  1.00  0.00           N  
ATOM   2016  HE  ARG A 216      -7.188  -4.968  22.211  1.00  0.00           H  
ATOM   2017 2HH2 ARG A 216      -7.269  -3.592  25.997  1.00  0.00           H  
ATOM   2018 1HH2 ARG A 216      -6.353  -2.735  24.816  1.00  0.00           H  
ATOM   2019  H   ARG A 216      -2.993  -4.407  19.810  1.00  0.00           H  
ATOM   2020 2HH1 ARG A 216      -8.384  -5.476  25.459  1.00  0.00           H  
ATOM   2021 1HH1 ARG A 216      -8.341  -6.100  23.839  1.00  0.00           H  
ATOM   2022  N   ARG A 217      -2.331  -1.268  18.431  1.00  0.00           N  
ATOM   2023  CA  ARG A 217      -1.625  -0.189  17.763  1.00  0.00           C  
ATOM   2024  C   ARG A 217      -1.502  -0.365  16.246  1.00  0.00           C  
ATOM   2025  O   ARG A 217      -1.700   0.580  15.478  1.00  0.00           O  
ATOM   2026  CB  ARG A 217      -0.226  -0.031  18.412  1.00  0.00           C  
ATOM   2027  CG  ARG A 217       0.580   1.182  17.904  1.00  0.00           C  
ATOM   2028  CD  ARG A 217       1.888   1.386  18.675  1.00  0.00           C  
ATOM   2029  NE  ARG A 217       2.591   2.561  18.050  1.00  0.00           N  
ATOM   2030  CZ  ARG A 217       3.796   3.020  18.426  1.00  0.00           C  
ATOM   2031  NH1 ARG A 217       4.318   4.088  17.825  1.00  0.00           N  
ATOM   2032  NH2 ARG A 217       4.489   2.435  19.394  1.00  0.00           N  
ATOM   2033  HE  ARG A 217       2.117   3.026  17.301  1.00  0.00           H  
ATOM   2034 2HH2 ARG A 217       5.379   2.766  19.651  1.00  0.00           H  
ATOM   2035 1HH2 ARG A 217       4.094   1.639  19.873  1.00  0.00           H  
ATOM   2036  H   ARG A 217      -1.896  -1.857  19.186  1.00  0.00           H  
ATOM   2037 2HH1 ARG A 217       5.229   4.408  18.105  1.00  0.00           H  
ATOM   2038 1HH1 ARG A 217       3.814   4.561  17.113  1.00  0.00           H  
ATOM   2039  N   ARG A 218      -1.207  -1.596  15.779  1.00  0.00           N  
ATOM   2040  CA  ARG A 218      -1.218  -1.952  14.371  1.00  0.00           C  
ATOM   2041  C   ARG A 218      -2.609  -1.940  13.720  1.00  0.00           C  
ATOM   2042  O   ARG A 218      -2.772  -1.515  12.574  1.00  0.00           O  
ATOM   2043  CB  ARG A 218      -0.571  -3.342  14.170  1.00  0.00           C  
ATOM   2044  CG  ARG A 218      -0.622  -3.872  12.721  1.00  0.00           C  
ATOM   2045  CD  ARG A 218      -0.144  -2.923  11.603  1.00  0.00           C  
ATOM   2046  NE  ARG A 218      -0.251  -3.734  10.352  1.00  0.00           N  
ATOM   2047  CZ  ARG A 218      -1.236  -3.512   9.473  1.00  0.00           C  
ATOM   2048  NH1 ARG A 218      -1.184  -4.135   8.303  1.00  0.00           N  
ATOM   2049  NH2 ARG A 218      -2.219  -2.673   9.775  1.00  0.00           N  
ATOM   2050  HE  ARG A 218       0.411  -4.431  10.186  1.00  0.00           H  
ATOM   2051 2HH2 ARG A 218      -2.942  -2.491   9.118  1.00  0.00           H  
ATOM   2052 1HH2 ARG A 218      -2.232  -2.221  10.671  1.00  0.00           H  
ATOM   2053  H   ARG A 218      -0.966  -2.280  16.542  1.00  0.00           H  
ATOM   2054 2HH1 ARG A 218      -1.925  -3.952   7.624  1.00  0.00           H  
ATOM   2055 1HH1 ARG A 218      -0.453  -4.761   8.087  1.00  0.00           H  
ATOM   2056  N   VAL A 219      -3.645  -2.441  14.429  1.00  0.00           N  
ATOM   2057  CA  VAL A 219      -5.041  -2.457  13.991  1.00  0.00           C  
ATOM   2058  C   VAL A 219      -5.597  -1.051  13.806  1.00  0.00           C  
ATOM   2059  O   VAL A 219      -6.238  -0.759  12.800  1.00  0.00           O  
ATOM   2060  CB  VAL A 219      -5.924  -3.277  14.938  1.00  0.00           C  
ATOM   2061  CG1 VAL A 219      -7.417  -3.183  14.553  1.00  0.00           C  
ATOM   2062  CG2 VAL A 219      -5.513  -4.763  14.860  1.00  0.00           C  
ATOM   2063  H   VAL A 219      -3.343  -2.836  15.366  1.00  0.00           H  
ATOM   2064  N   GLN A 220      -5.297  -0.124  14.741  1.00  0.00           N  
ATOM   2065  CA  GLN A 220      -5.768   1.259  14.692  1.00  0.00           C  
ATOM   2066  C   GLN A 220      -5.070   2.098  13.638  1.00  0.00           C  
ATOM   2067  O   GLN A 220      -5.502   3.225  13.361  1.00  0.00           O  
ATOM   2068  CB  GLN A 220      -5.551   2.001  16.041  1.00  0.00           C  
ATOM   2069  CG  GLN A 220      -6.375   1.471  17.232  1.00  0.00           C  
ATOM   2070  CD  GLN A 220      -7.874   1.586  16.975  1.00  0.00           C  
ATOM   2071  H   GLN A 220      -4.689  -0.493  15.512  1.00  0.00           H  
ATOM   2072 2HE2 GLN A 220      -8.071  -0.412  17.280  1.00  0.00           H  
ATOM   2073  OE1 GLN A 220      -8.428   2.656  16.711  1.00  0.00           O  
ATOM   2074  NE2 GLN A 220      -8.579   0.439  17.065  1.00  0.00           N  
ATOM   2075 1HE2 GLN A 220      -9.583   0.441  16.920  1.00  0.00           H  
ATOM   2076  N   ARG A 221      -3.958   1.607  13.068  1.00  0.00           N  
ATOM   2077  CA  ARG A 221      -3.204   2.236  11.995  1.00  0.00           C  
ATOM   2078  C   ARG A 221      -2.310   3.358  12.480  1.00  0.00           C  
ATOM   2079  O   ARG A 221      -1.895   4.214  11.699  1.00  0.00           O  
ATOM   2080  CB  ARG A 221      -4.049   2.738  10.797  1.00  0.00           C  
ATOM   2081  CG  ARG A 221      -4.956   1.662  10.181  1.00  0.00           C  
ATOM   2082  CD  ARG A 221      -5.463   2.070   8.804  1.00  0.00           C  
ATOM   2083  NE  ARG A 221      -4.229   2.097   7.941  1.00  0.00           N  
ATOM   2084  CZ  ARG A 221      -4.154   2.644   6.720  1.00  0.00           C  
ATOM   2085  NH1 ARG A 221      -2.969   2.683   6.111  1.00  0.00           N  
ATOM   2086  NH2 ARG A 221      -5.231   3.158   6.146  1.00  0.00           N  
ATOM   2087  HE  ARG A 221      -3.404   1.668   8.322  1.00  0.00           H  
ATOM   2088 2HH2 ARG A 221      -5.173   3.580   5.250  1.00  0.00           H  
ATOM   2089 1HH2 ARG A 221      -6.116   3.120   6.622  1.00  0.00           H  
ATOM   2090  H   ARG A 221      -3.664   0.673  13.491  1.00  0.00           H  
ATOM   2091 2HH1 ARG A 221      -2.913   3.115   5.194  1.00  0.00           H  
ATOM   2092 1HH1 ARG A 221      -2.165   2.301   6.538  1.00  0.00           H  
ATOM   2093  N   MET A 222      -1.982   3.403  13.782  1.00  0.00           N  
ATOM   2094  CA  MET A 222      -1.224   4.512  14.333  1.00  0.00           C  
ATOM   2095  C   MET A 222       0.223   4.556  13.880  1.00  0.00           C  
ATOM   2096  O   MET A 222       0.767   5.601  13.527  1.00  0.00           O  
ATOM   2097  CB  MET A 222      -1.176   4.420  15.872  1.00  0.00           C  
ATOM   2098  CG  MET A 222      -2.523   4.639  16.576  1.00  0.00           C  
ATOM   2099  SD  MET A 222      -2.422   4.342  18.371  1.00  0.00           S  
ATOM   2100  CE  MET A 222      -1.360   5.767  18.771  1.00  0.00           C  
ATOM   2101  H   MET A 222      -2.313   2.593  14.336  1.00  0.00           H  
ATOM   2102  N   ALA A 223       0.878   3.385  13.909  1.00  0.00           N  
ATOM   2103  CA  ALA A 223       2.209   3.195  13.393  1.00  0.00           C  
ATOM   2104  C   ALA A 223       2.238   1.812  12.770  1.00  0.00           C  
ATOM   2105  O   ALA A 223       1.408   0.966  13.078  1.00  0.00           O  
ATOM   2106  CB  ALA A 223       3.288   3.295  14.503  1.00  0.00           C  
ATOM   2107  H   ALA A 223       0.315   2.609  14.352  1.00  0.00           H  
ATOM   2108  N   GLU A 224       3.215   1.584  11.864  1.00  0.00           N  
ATOM   2109  CA  GLU A 224       3.285   0.390  11.039  1.00  0.00           C  
ATOM   2110  C   GLU A 224       4.684  -0.204  11.061  1.00  0.00           C  
ATOM   2111  O   GLU A 224       5.061  -0.979  10.179  1.00  0.00           O  
ATOM   2112  CB  GLU A 224       2.810   0.664   9.581  1.00  0.00           C  
ATOM   2113  CG  GLU A 224       1.324   1.130   9.483  1.00  0.00           C  
ATOM   2114  CD  GLU A 224       0.791   1.283   8.049  1.00  0.00           C  
ATOM   2115  OE1 GLU A 224      -0.433   1.578   7.881  1.00  0.00           O  
ATOM   2116  OE2 GLU A 224       1.586   1.056   7.106  1.00  0.00           O  
ATOM   2117  H   GLU A 224       3.922   2.359  11.815  1.00  0.00           H  
ATOM   2118  N   HIS A 225       5.488   0.042  12.126  1.00  0.00           N  
ATOM   2119  CA  HIS A 225       6.758  -0.654  12.342  1.00  0.00           C  
ATOM   2120  C   HIS A 225       6.513  -2.115  12.700  1.00  0.00           C  
ATOM   2121  O   HIS A 225       7.410  -2.962  12.659  1.00  0.00           O  
ATOM   2122  CB  HIS A 225       7.562  -0.034  13.524  1.00  0.00           C  
ATOM   2123  CG  HIS A 225       6.891  -0.120  14.875  1.00  0.00           C  
ATOM   2124  H   HIS A 225       5.115   0.771  12.772  1.00  0.00           H  
ATOM   2125  CD2 HIS A 225       7.182  -0.946  15.923  1.00  0.00           C  
ATOM   2126  HD1 HIS A 225       5.457   1.421  14.658  1.00  0.00           H  
ATOM   2127  CE1 HIS A 225       5.556   0.424  16.467  1.00  0.00           C  
ATOM   2128  ND1 HIS A 225       5.863   0.739  15.216  1.00  0.00           N  
ATOM   2129  NE2 HIS A 225       6.324  -0.584  16.932  1.00  0.00           N  
ATOM   2130  N   VAL A 226       5.263  -2.421  13.058  1.00  0.00           N  
ATOM   2131  CA  VAL A 226       4.728  -3.700  13.418  1.00  0.00           C  
ATOM   2132  C   VAL A 226       3.739  -4.113  12.382  1.00  0.00           C  
ATOM   2133  O   VAL A 226       2.794  -3.393  12.117  1.00  0.00           O  
ATOM   2134  CB  VAL A 226       3.991  -3.589  14.760  1.00  0.00           C  
ATOM   2135  CG1 VAL A 226       3.335  -2.215  15.093  1.00  0.00           C  
ATOM   2136  CG2 VAL A 226       2.998  -4.746  15.022  1.00  0.00           C  
ATOM   2137  H   VAL A 226       4.632  -1.532  13.051  1.00  0.00           H  
ATOM   2138  N   SER A 227       3.864  -5.293  11.749  1.00  0.00           N  
ATOM   2139  CA  SER A 227       2.749  -5.677  10.927  1.00  0.00           C  
ATOM   2140  C   SER A 227       2.737  -7.171  10.813  1.00  0.00           C  
ATOM   2141  O   SER A 227       3.782  -7.786  10.655  1.00  0.00           O  
ATOM   2142  CB  SER A 227       2.875  -4.979   9.542  1.00  0.00           C  
ATOM   2143  OG  SER A 227       1.739  -5.138   8.689  1.00  0.00           O  
ATOM   2144  H   SER A 227       4.710  -5.801  11.899  1.00  0.00           H  
ATOM   2145  HG  SER A 227       1.374  -6.059   8.799  1.00  0.00           H  
ATOM   2146  N   CYS A 228       1.544  -7.796  10.896  1.00  0.00           N  
ATOM   2147  CA  CYS A 228       1.381  -9.226  10.695  1.00  0.00           C  
ATOM   2148  C   CYS A 228       0.620  -9.462   9.399  1.00  0.00           C  
ATOM   2149  O   CYS A 228      -0.085  -8.588   8.904  1.00  0.00           O  
ATOM   2150  CB  CYS A 228       0.625  -9.894  11.877  1.00  0.00           C  
ATOM   2151  SG  CYS A 228       1.497  -9.661  13.457  1.00  0.00           S  
ATOM   2152  H   CYS A 228       0.750  -7.151  11.119  1.00  0.00           H  
ATOM   2153  HG  CYS A 228       2.028  -8.817  13.416  1.00  0.00           H  
ATOM   2154  N   HIS A 229       0.734 -10.656   8.792  1.00  0.00           N  
ATOM   2155  CA  HIS A 229       0.029 -10.980   7.556  1.00  0.00           C  
ATOM   2156  C   HIS A 229      -1.491 -11.062   7.783  1.00  0.00           C  
ATOM   2157  O   HIS A 229      -1.859 -11.607   8.817  1.00  0.00           O  
ATOM   2158  CB  HIS A 229       0.580 -12.307   6.991  1.00  0.00           C  
ATOM   2159  CG  HIS A 229       0.419 -12.463   5.513  1.00  0.00           C  
ATOM   2160  H   HIS A 229       1.368 -11.323   9.283  1.00  0.00           H  
ATOM   2161  CD2 HIS A 229       1.377 -12.353   4.552  1.00  0.00           C  
ATOM   2162  HD1 HIS A 229      -1.636 -12.947   5.409  1.00  0.00           H  
ATOM   2163  CE1 HIS A 229      -0.546 -12.918   3.654  1.00  0.00           C  
ATOM   2164  ND1 HIS A 229      -0.790 -12.811   4.951  1.00  0.00           N  
ATOM   2165  NE2 HIS A 229       0.746 -12.649   3.371  1.00  0.00           N  
ATOM   2166  N   PRO A 230      -2.424 -10.556   6.973  1.00  0.00           N  
ATOM   2167  CA  PRO A 230      -3.828 -10.399   7.382  1.00  0.00           C  
ATOM   2168  C   PRO A 230      -4.572 -11.706   7.537  1.00  0.00           C  
ATOM   2169  O   PRO A 230      -5.347 -11.833   8.483  1.00  0.00           O  
ATOM   2170  CB  PRO A 230      -4.444  -9.489   6.300  1.00  0.00           C  
ATOM   2171  CG  PRO A 230      -3.518  -9.639   5.089  1.00  0.00           C  
ATOM   2172  CD  PRO A 230      -2.143  -9.885   5.705  1.00  0.00           C  
ATOM   2173  N   ARG A 231      -4.352 -12.693   6.664  1.00  0.00           N  
ATOM   2174  CA  ARG A 231      -5.080 -13.945   6.724  1.00  0.00           C  
ATOM   2175  C   ARG A 231      -4.429 -14.949   7.664  1.00  0.00           C  
ATOM   2176  O   ARG A 231      -5.062 -15.908   8.105  1.00  0.00           O  
ATOM   2177  CB  ARG A 231      -5.151 -14.553   5.304  1.00  0.00           C  
ATOM   2178  CG  ARG A 231      -6.219 -13.908   4.396  1.00  0.00           C  
ATOM   2179  CD  ARG A 231      -6.365 -14.691   3.087  1.00  0.00           C  
ATOM   2180  NE  ARG A 231      -7.457 -14.067   2.267  1.00  0.00           N  
ATOM   2181  CZ  ARG A 231      -7.842 -14.541   1.073  1.00  0.00           C  
ATOM   2182  NH1 ARG A 231      -7.251 -15.603   0.536  1.00  0.00           N  
ATOM   2183  NH2 ARG A 231      -8.836 -13.959   0.405  1.00  0.00           N  
ATOM   2184  HE  ARG A 231      -7.908 -13.265   2.637  1.00  0.00           H  
ATOM   2185 2HH2 ARG A 231      -9.107 -14.298  -0.484  1.00  0.00           H  
ATOM   2186 1HH2 ARG A 231      -9.311 -13.173   0.810  1.00  0.00           H  
ATOM   2187  H   ARG A 231      -3.623 -12.481   5.952  1.00  0.00           H  
ATOM   2188 2HH1 ARG A 231      -7.542 -15.928  -0.365  1.00  0.00           H  
ATOM   2189 1HH1 ARG A 231      -6.523 -16.074   1.028  1.00  0.00           H  
ATOM   2190  N   TYR A 232      -3.153 -14.747   8.036  1.00  0.00           N  
ATOM   2191  CA  TYR A 232      -2.469 -15.650   8.947  1.00  0.00           C  
ATOM   2192  C   TYR A 232      -2.457 -15.083  10.358  1.00  0.00           C  
ATOM   2193  O   TYR A 232      -2.169 -15.784  11.326  1.00  0.00           O  
ATOM   2194  CB  TYR A 232      -0.997 -15.876   8.514  1.00  0.00           C  
ATOM   2195  CG  TYR A 232      -0.899 -16.606   7.200  1.00  0.00           C  
ATOM   2196  CD1 TYR A 232      -1.076 -17.994   7.093  1.00  0.00           C  
ATOM   2197  CD2 TYR A 232      -0.557 -15.893   6.048  1.00  0.00           C  
ATOM   2198  CE1 TYR A 232      -0.948 -18.636   5.848  1.00  0.00           C  
ATOM   2199  CE2 TYR A 232      -0.464 -16.513   4.798  1.00  0.00           C  
ATOM   2200  CZ  TYR A 232      -0.666 -17.890   4.698  1.00  0.00           C  
ATOM   2201  OH  TYR A 232      -0.554 -18.532   3.450  1.00  0.00           O  
ATOM   2202  H   TYR A 232      -2.715 -13.903   7.619  1.00  0.00           H  
ATOM   2203  HH  TYR A 232      -0.851 -19.474   3.556  1.00  0.00           H  
ATOM   2204  N   ARG A 233      -2.807 -13.799  10.569  1.00  0.00           N  
ATOM   2205  CA  ARG A 233      -2.891 -13.282  11.921  1.00  0.00           C  
ATOM   2206  C   ARG A 233      -4.149 -13.723  12.656  1.00  0.00           C  
ATOM   2207  O   ARG A 233      -4.146 -13.821  13.882  1.00  0.00           O  
ATOM   2208  CB  ARG A 233      -2.750 -11.738  11.976  1.00  0.00           C  
ATOM   2209  CG  ARG A 233      -3.897 -10.966  11.291  1.00  0.00           C  
ATOM   2210  CD  ARG A 233      -3.953  -9.457  11.557  1.00  0.00           C  
ATOM   2211  NE  ARG A 233      -2.783  -8.789  10.883  1.00  0.00           N  
ATOM   2212  CZ  ARG A 233      -2.521  -7.478  11.013  1.00  0.00           C  
ATOM   2213  NH1 ARG A 233      -3.300  -6.703  11.755  1.00  0.00           N  
ATOM   2214  NH2 ARG A 233      -1.496  -6.914  10.383  1.00  0.00           N  
ATOM   2215  HE  ARG A 233      -2.193  -9.350  10.326  1.00  0.00           H  
ATOM   2216 2HH2 ARG A 233      -1.321  -5.949  10.468  1.00  0.00           H  
ATOM   2217 1HH2 ARG A 233      -0.892  -7.485   9.813  1.00  0.00           H  
ATOM   2218  H   ARG A 233      -2.997 -13.256   9.719  1.00  0.00           H  
ATOM   2219 2HH1 ARG A 233      -3.098  -5.722  11.824  1.00  0.00           H  
ATOM   2220 1HH1 ARG A 233      -4.079  -7.089  12.242  1.00  0.00           H  
ATOM   2221  N   GLU A 234      -5.244 -14.040  11.937  1.00  0.00           N  
ATOM   2222  CA  GLU A 234      -6.483 -14.536  12.505  1.00  0.00           C  
ATOM   2223  C   GLU A 234      -6.312 -15.890  13.183  1.00  0.00           C  
ATOM   2224  O   GLU A 234      -6.769 -16.121  14.304  1.00  0.00           O  
ATOM   2225  CB  GLU A 234      -7.555 -14.611  11.396  1.00  0.00           C  
ATOM   2226  CG  GLU A 234      -7.994 -13.219  10.878  1.00  0.00           C  
ATOM   2227  CD  GLU A 234      -9.027 -13.315   9.755  1.00  0.00           C  
ATOM   2228  OE1 GLU A 234      -9.307 -14.446   9.285  1.00  0.00           O  
ATOM   2229  OE2 GLU A 234      -9.535 -12.233   9.366  1.00  0.00           O  
ATOM   2230  H   GLU A 234      -5.110 -13.889  10.899  1.00  0.00           H  
ATOM   2231  N   THR A 235      -5.560 -16.810  12.547  1.00  0.00           N  
ATOM   2232  CA  THR A 235      -5.204 -18.108  13.109  1.00  0.00           C  
ATOM   2233  C   THR A 235      -4.303 -17.960  14.316  1.00  0.00           C  
ATOM   2234  O   THR A 235      -4.443 -18.671  15.311  1.00  0.00           O  
ATOM   2235  CB  THR A 235      -4.543 -19.046  12.103  1.00  0.00           C  
ATOM   2236  OG1 THR A 235      -3.421 -18.443  11.486  1.00  0.00           O  
ATOM   2237  CG2 THR A 235      -5.531 -19.350  10.973  1.00  0.00           C  
ATOM   2238  H   THR A 235      -5.248 -16.499  11.590  1.00  0.00           H  
ATOM   2239  HG1 THR A 235      -3.688 -17.599  11.003  1.00  0.00           H  
ATOM   2240  N   THR A 236      -3.367 -16.987  14.263  1.00  0.00           N  
ATOM   2241  CA  THR A 236      -2.498 -16.618  15.374  1.00  0.00           C  
ATOM   2242  C   THR A 236      -3.280 -16.110  16.561  1.00  0.00           C  
ATOM   2243  O   THR A 236      -3.156 -16.664  17.656  1.00  0.00           O  
ATOM   2244  CB  THR A 236      -1.435 -15.605  14.944  1.00  0.00           C  
ATOM   2245  OG1 THR A 236      -0.588 -16.260  14.023  1.00  0.00           O  
ATOM   2246  CG2 THR A 236      -0.467 -15.127  16.035  1.00  0.00           C  
ATOM   2247  H   THR A 236      -3.324 -16.510  13.323  1.00  0.00           H  
ATOM   2248  HG1 THR A 236      -0.969 -16.216  13.090  1.00  0.00           H  
ATOM   2249  N   LEU A 237      -4.167 -15.113  16.383  1.00  0.00           N  
ATOM   2250  CA  LEU A 237      -4.966 -14.508  17.434  1.00  0.00           C  
ATOM   2251  C   LEU A 237      -5.964 -15.460  18.075  1.00  0.00           C  
ATOM   2252  O   LEU A 237      -6.244 -15.367  19.270  1.00  0.00           O  
ATOM   2253  CB  LEU A 237      -5.712 -13.243  16.952  1.00  0.00           C  
ATOM   2254  CG  LEU A 237      -4.803 -12.038  16.616  1.00  0.00           C  
ATOM   2255  CD1 LEU A 237      -5.643 -10.943  15.940  1.00  0.00           C  
ATOM   2256  CD2 LEU A 237      -4.069 -11.455  17.842  1.00  0.00           C  
ATOM   2257  H   LEU A 237      -4.229 -14.801  15.370  1.00  0.00           H  
ATOM   2258  N   SER A 238      -6.500 -16.416  17.292  1.00  0.00           N  
ATOM   2259  CA  SER A 238      -7.378 -17.473  17.782  1.00  0.00           C  
ATOM   2260  C   SER A 238      -6.691 -18.338  18.833  1.00  0.00           C  
ATOM   2261  O   SER A 238      -7.212 -18.564  19.928  1.00  0.00           O  
ATOM   2262  CB  SER A 238      -7.894 -18.336  16.594  1.00  0.00           C  
ATOM   2263  OG  SER A 238      -8.908 -19.251  17.012  1.00  0.00           O  
ATOM   2264  H   SER A 238      -6.223 -16.328  16.281  1.00  0.00           H  
ATOM   2265  HG  SER A 238      -8.851 -20.078  16.458  1.00  0.00           H  
ATOM   2266  N   LEU A 239      -5.441 -18.758  18.571  1.00  0.00           N  
ATOM   2267  CA  LEU A 239      -4.623 -19.497  19.511  1.00  0.00           C  
ATOM   2268  C   LEU A 239      -4.133 -18.643  20.689  1.00  0.00           C  
ATOM   2269  O   LEU A 239      -4.053 -19.109  21.827  1.00  0.00           O  
ATOM   2270  CB  LEU A 239      -3.447 -20.126  18.733  1.00  0.00           C  
ATOM   2271  CG  LEU A 239      -2.716 -21.281  19.452  1.00  0.00           C  
ATOM   2272  CD1 LEU A 239      -3.582 -22.551  19.557  1.00  0.00           C  
ATOM   2273  CD2 LEU A 239      -1.419 -21.624  18.704  1.00  0.00           C  
ATOM   2274  H   LEU A 239      -5.111 -18.495  17.605  1.00  0.00           H  
ATOM   2275  N   VAL A 240      -3.818 -17.343  20.450  1.00  0.00           N  
ATOM   2276  CA  VAL A 240      -3.438 -16.368  21.487  1.00  0.00           C  
ATOM   2277  C   VAL A 240      -4.519 -16.189  22.523  1.00  0.00           C  
ATOM   2278  O   VAL A 240      -4.265 -16.284  23.721  1.00  0.00           O  
ATOM   2279  CB  VAL A 240      -3.153 -14.973  20.900  1.00  0.00           C  
ATOM   2280  CG1 VAL A 240      -3.032 -13.817  21.916  1.00  0.00           C  
ATOM   2281  CG2 VAL A 240      -1.822 -15.018  20.159  1.00  0.00           C  
ATOM   2282  H   VAL A 240      -3.872 -17.089  19.429  1.00  0.00           H  
ATOM   2283  N   LYS A 241      -5.776 -15.983  22.097  1.00  0.00           N  
ATOM   2284  CA  LYS A 241      -6.892 -15.820  23.007  1.00  0.00           C  
ATOM   2285  C   LYS A 241      -7.138 -17.046  23.867  1.00  0.00           C  
ATOM   2286  O   LYS A 241      -7.407 -16.932  25.062  1.00  0.00           O  
ATOM   2287  CB  LYS A 241      -8.175 -15.480  22.214  1.00  0.00           C  
ATOM   2288  CG  LYS A 241      -8.269 -14.007  21.768  1.00  0.00           C  
ATOM   2289  CD  LYS A 241      -8.772 -13.080  22.897  1.00  0.00           C  
ATOM   2290  CE  LYS A 241      -8.956 -11.607  22.493  1.00  0.00           C  
ATOM   2291  NZ  LYS A 241     -10.079 -11.453  21.539  1.00  0.00           N  
ATOM   2292  HZ1 LYS A 241     -10.894 -11.904  21.905  1.00  0.00           H  
ATOM   2293  HZ3 LYS A 241     -10.271 -10.480  21.402  1.00  0.00           H  
ATOM   2294  HZ2 LYS A 241      -9.834 -11.870  20.663  1.00  0.00           H  
ATOM   2295  H   LYS A 241      -5.869 -15.952  21.057  1.00  0.00           H  
ATOM   2296  N   THR A 242      -7.009 -18.250  23.285  1.00  0.00           N  
ATOM   2297  CA  THR A 242      -7.130 -19.527  23.986  1.00  0.00           C  
ATOM   2298  C   THR A 242      -6.123 -19.680  25.105  1.00  0.00           C  
ATOM   2299  O   THR A 242      -6.470 -20.077  26.216  1.00  0.00           O  
ATOM   2300  CB  THR A 242      -6.969 -20.684  23.018  1.00  0.00           C  
ATOM   2301  OG1 THR A 242      -7.958 -20.569  22.015  1.00  0.00           O  
ATOM   2302  CG2 THR A 242      -7.207 -22.062  23.647  1.00  0.00           C  
ATOM   2303  H   THR A 242      -6.807 -18.190  22.250  1.00  0.00           H  
ATOM   2304  HG1 THR A 242      -7.692 -19.883  21.325  1.00  0.00           H  
ATOM   2305  N   VAL A 243      -4.856 -19.292  24.866  1.00  0.00           N  
ATOM   2306  CA  VAL A 243      -3.793 -19.234  25.863  1.00  0.00           C  
ATOM   2307  C   VAL A 243      -4.104 -18.279  27.014  1.00  0.00           C  
ATOM   2308  O   VAL A 243      -3.916 -18.604  28.189  1.00  0.00           O  
ATOM   2309  CB  VAL A 243      -2.491 -18.829  25.167  1.00  0.00           C  
ATOM   2310  CG1 VAL A 243      -1.397 -18.334  26.136  1.00  0.00           C  
ATOM   2311  CG2 VAL A 243      -1.972 -20.033  24.354  1.00  0.00           C  
ATOM   2312  H   VAL A 243      -4.696 -19.023  23.852  1.00  0.00           H  
ATOM   2313  N   VAL A 244      -4.632 -17.079  26.718  1.00  0.00           N  
ATOM   2314  CA  VAL A 244      -5.046 -16.102  27.720  1.00  0.00           C  
ATOM   2315  C   VAL A 244      -6.181 -16.599  28.597  1.00  0.00           C  
ATOM   2316  O   VAL A 244      -6.208 -16.341  29.798  1.00  0.00           O  
ATOM   2317  CB  VAL A 244      -5.410 -14.777  27.072  1.00  0.00           C  
ATOM   2318  CG1 VAL A 244      -5.853 -13.707  28.100  1.00  0.00           C  
ATOM   2319  CG2 VAL A 244      -4.167 -14.261  26.326  1.00  0.00           C  
ATOM   2320  H   VAL A 244      -4.721 -16.906  25.684  1.00  0.00           H  
ATOM   2321  N   ILE A 245      -7.145 -17.357  28.045  1.00  0.00           N  
ATOM   2322  CA  ILE A 245      -8.205 -18.001  28.816  1.00  0.00           C  
ATOM   2323  C   ILE A 245      -7.671 -19.042  29.797  1.00  0.00           C  
ATOM   2324  O   ILE A 245      -8.074 -19.071  30.963  1.00  0.00           O  
ATOM   2325  CB  ILE A 245      -9.261 -18.586  27.879  1.00  0.00           C  
ATOM   2326  CG1 ILE A 245      -9.949 -17.442  27.092  1.00  0.00           C  
ATOM   2327  CG2 ILE A 245     -10.320 -19.410  28.654  1.00  0.00           C  
ATOM   2328  CD1 ILE A 245     -10.645 -17.916  25.809  1.00  0.00           C  
ATOM   2329  H   ILE A 245      -7.065 -17.444  27.003  1.00  0.00           H  
ATOM   2330  N   ILE A 246      -6.699 -19.880  29.376  1.00  0.00           N  
ATOM   2331  CA  ILE A 246      -5.995 -20.829  30.237  1.00  0.00           C  
ATOM   2332  C   ILE A 246      -5.244 -20.131  31.363  1.00  0.00           C  
ATOM   2333  O   ILE A 246      -5.336 -20.499  32.537  1.00  0.00           O  
ATOM   2334  CB  ILE A 246      -5.007 -21.646  29.398  1.00  0.00           C  
ATOM   2335  CG1 ILE A 246      -5.709 -22.517  28.329  1.00  0.00           C  
ATOM   2336  CG2 ILE A 246      -4.095 -22.528  30.277  1.00  0.00           C  
ATOM   2337  CD1 ILE A 246      -6.500 -23.686  28.907  1.00  0.00           C  
ATOM   2338  H   ILE A 246      -6.491 -19.784  28.347  1.00  0.00           H  
ATOM   2339  N   LEU A 247      -4.506 -19.055  31.041  1.00  0.00           N  
ATOM   2340  CA  LEU A 247      -3.818 -18.230  32.014  1.00  0.00           C  
ATOM   2341  C   LEU A 247      -4.756 -17.491  32.960  1.00  0.00           C  
ATOM   2342  O   LEU A 247      -4.536 -17.424  34.171  1.00  0.00           O  
ATOM   2343  CB  LEU A 247      -2.928 -17.214  31.267  1.00  0.00           C  
ATOM   2344  CG  LEU A 247      -1.784 -16.636  32.123  1.00  0.00           C  
ATOM   2345  CD1 LEU A 247      -0.447 -17.201  31.638  1.00  0.00           C  
ATOM   2346  CD2 LEU A 247      -1.747 -15.099  32.099  1.00  0.00           C  
ATOM   2347  H   LEU A 247      -4.476 -18.868  30.005  1.00  0.00           H  
ATOM   2348  N   GLY A 248      -5.861 -16.933  32.433  1.00  0.00           N  
ATOM   2349  CA  GLY A 248      -6.862 -16.191  33.180  1.00  0.00           C  
ATOM   2350  C   GLY A 248      -7.561 -17.014  34.218  1.00  0.00           C  
ATOM   2351  O   GLY A 248      -7.676 -16.603  35.369  1.00  0.00           O  
ATOM   2352  H   GLY A 248      -5.936 -17.091  31.385  1.00  0.00           H  
ATOM   2353  N   ALA A 249      -7.989 -18.236  33.852  1.00  0.00           N  
ATOM   2354  CA  ALA A 249      -8.560 -19.191  34.776  1.00  0.00           C  
ATOM   2355  C   ALA A 249      -7.584 -19.582  35.886  1.00  0.00           C  
ATOM   2356  O   ALA A 249      -7.961 -19.636  37.057  1.00  0.00           O  
ATOM   2357  CB  ALA A 249      -9.056 -20.422  33.984  1.00  0.00           C  
ATOM   2358  H   ALA A 249      -7.867 -18.428  32.826  1.00  0.00           H  
ATOM   2359  N   PHE A 250      -6.287 -19.765  35.540  1.00  0.00           N  
ATOM   2360  CA  PHE A 250      -5.211 -20.066  36.468  1.00  0.00           C  
ATOM   2361  C   PHE A 250      -5.038 -18.972  37.527  1.00  0.00           C  
ATOM   2362  O   PHE A 250      -4.962 -19.236  38.726  1.00  0.00           O  
ATOM   2363  CB  PHE A 250      -3.897 -20.281  35.643  1.00  0.00           C  
ATOM   2364  CG  PHE A 250      -2.797 -20.996  36.392  1.00  0.00           C  
ATOM   2365  CD1 PHE A 250      -2.656 -22.384  36.254  1.00  0.00           C  
ATOM   2366  CD2 PHE A 250      -1.871 -20.307  37.193  1.00  0.00           C  
ATOM   2367  CE1 PHE A 250      -1.668 -23.089  36.950  1.00  0.00           C  
ATOM   2368  CE2 PHE A 250      -0.856 -21.006  37.865  1.00  0.00           C  
ATOM   2369  CZ  PHE A 250      -0.756 -22.394  37.744  1.00  0.00           C  
ATOM   2370  H   PHE A 250      -6.130 -19.664  34.496  1.00  0.00           H  
ATOM   2371  N   VAL A 251      -5.029 -17.686  37.124  1.00  0.00           N  
ATOM   2372  CA  VAL A 251      -4.918 -16.575  38.061  1.00  0.00           C  
ATOM   2373  C   VAL A 251      -6.123 -16.457  38.985  1.00  0.00           C  
ATOM   2374  O   VAL A 251      -5.982 -16.355  40.205  1.00  0.00           O  
ATOM   2375  CB  VAL A 251      -4.713 -15.263  37.308  1.00  0.00           C  
ATOM   2376  CG1 VAL A 251      -4.680 -14.050  38.263  1.00  0.00           C  
ATOM   2377  CG2 VAL A 251      -3.377 -15.324  36.540  1.00  0.00           C  
ATOM   2378  H   VAL A 251      -5.108 -17.565  36.093  1.00  0.00           H  
ATOM   2379  N   VAL A 252      -7.350 -16.530  38.436  1.00  0.00           N  
ATOM   2380  CA  VAL A 252      -8.604 -16.393  39.171  1.00  0.00           C  
ATOM   2381  C   VAL A 252      -8.754 -17.417  40.296  1.00  0.00           C  
ATOM   2382  O   VAL A 252      -9.263 -17.100  41.374  1.00  0.00           O  
ATOM   2383  CB  VAL A 252      -9.788 -16.437  38.200  1.00  0.00           C  
ATOM   2384  CG1 VAL A 252     -11.161 -16.494  38.906  1.00  0.00           C  
ATOM   2385  CG2 VAL A 252      -9.755 -15.172  37.314  1.00  0.00           C  
ATOM   2386  H   VAL A 252      -7.322 -16.701  37.391  1.00  0.00           H  
ATOM   2387  N   CYS A 253      -8.298 -18.666  40.084  1.00  0.00           N  
ATOM   2388  CA  CYS A 253      -8.379 -19.732  41.065  1.00  0.00           C  
ATOM   2389  C   CYS A 253      -7.215 -19.829  42.051  1.00  0.00           C  
ATOM   2390  O   CYS A 253      -7.407 -20.132  43.230  1.00  0.00           O  
ATOM   2391  CB  CYS A 253      -8.577 -21.081  40.329  1.00  0.00           C  
ATOM   2392  SG  CYS A 253      -7.151 -21.718  39.405  1.00  0.00           S  
ATOM   2393  H   CYS A 253      -7.874 -18.795  39.130  1.00  0.00           H  
ATOM   2394  HG  CYS A 253      -6.530 -20.964  39.196  1.00  0.00           H  
ATOM   2395  N   TRP A 254      -5.962 -19.591  41.607  1.00  0.00           N  
ATOM   2396  CA  TRP A 254      -4.783 -19.771  42.437  1.00  0.00           C  
ATOM   2397  C   TRP A 254      -4.514 -18.571  43.313  1.00  0.00           C  
ATOM   2398  O   TRP A 254      -4.077 -18.718  44.452  1.00  0.00           O  
ATOM   2399  CB  TRP A 254      -3.524 -20.089  41.589  1.00  0.00           C  
ATOM   2400  CG  TRP A 254      -3.428 -21.544  41.141  1.00  0.00           C  
ATOM   2401  CD1 TRP A 254      -3.709 -22.098  39.921  1.00  0.00           C  
ATOM   2402  CD2 TRP A 254      -2.970 -22.618  41.981  1.00  0.00           C  
ATOM   2403  NE1 TRP A 254      -3.457 -23.450  39.948  1.00  0.00           N  
ATOM   2404  CE2 TRP A 254      -2.993 -23.798  41.188  1.00  0.00           C  
ATOM   2405  CE3 TRP A 254      -2.547 -22.661  43.307  1.00  0.00           C  
ATOM   2406  CZ2 TRP A 254      -2.588 -25.010  41.718  1.00  0.00           C  
ATOM   2407  CZ3 TRP A 254      -2.141 -23.894  43.840  1.00  0.00           C  
ATOM   2408  CH2 TRP A 254      -2.158 -25.057  43.051  1.00  0.00           C  
ATOM   2409  HE1 TRP A 254      -3.591 -24.080  39.182  1.00  0.00           H  
ATOM   2410  H   TRP A 254      -5.926 -19.267  40.614  1.00  0.00           H  
ATOM   2411  N   THR A 255      -4.805 -17.344  42.841  1.00  0.00           N  
ATOM   2412  CA  THR A 255      -4.622 -16.126  43.633  1.00  0.00           C  
ATOM   2413  C   THR A 255      -5.348 -16.109  44.972  1.00  0.00           C  
ATOM   2414  O   THR A 255      -4.668 -15.769  45.938  1.00  0.00           O  
ATOM   2415  CB  THR A 255      -4.972 -14.857  42.871  1.00  0.00           C  
ATOM   2416  OG1 THR A 255      -4.138 -14.744  41.737  1.00  0.00           O  
ATOM   2417  CG2 THR A 255      -4.694 -13.563  43.646  1.00  0.00           C  
ATOM   2418  H   THR A 255      -5.171 -17.341  41.864  1.00  0.00           H  
ATOM   2419  HG1 THR A 255      -4.611 -15.073  40.908  1.00  0.00           H  
ATOM   2420  N   PRO A 256      -6.615 -16.483  45.209  1.00  0.00           N  
ATOM   2421  CA  PRO A 256      -7.183 -16.528  46.559  1.00  0.00           C  
ATOM   2422  C   PRO A 256      -6.435 -17.485  47.483  1.00  0.00           C  
ATOM   2423  O   PRO A 256      -6.271 -17.172  48.666  1.00  0.00           O  
ATOM   2424  CB  PRO A 256      -8.660 -16.929  46.338  1.00  0.00           C  
ATOM   2425  CG  PRO A 256      -8.682 -17.601  44.964  1.00  0.00           C  
ATOM   2426  CD  PRO A 256      -7.613 -16.829  44.196  1.00  0.00           C  
ATOM   2427  N   GLY A 257      -5.942 -18.631  46.963  1.00  0.00           N  
ATOM   2428  CA  GLY A 257      -5.162 -19.620  47.681  1.00  0.00           C  
ATOM   2429  C   GLY A 257      -3.682 -19.321  47.831  1.00  0.00           C  
ATOM   2430  O   GLY A 257      -2.982 -20.026  48.485  1.00  0.00           O  
ATOM   2431  H   GLY A 257      -6.192 -18.742  45.933  1.00  0.00           H  
ATOM   2432  N   GLN A 258      -3.186 -18.236  47.187  1.00  0.00           N  
ATOM   2433  CA  GLN A 258      -1.883 -17.675  47.514  1.00  0.00           C  
ATOM   2434  C   GLN A 258      -1.989 -16.454  48.413  1.00  0.00           C  
ATOM   2435  O   GLN A 258      -1.134 -16.214  49.266  1.00  0.00           O  
ATOM   2436  CB  GLN A 258      -1.115 -17.335  46.213  1.00  0.00           C  
ATOM   2437  CG  GLN A 258      -0.818 -18.582  45.333  1.00  0.00           C  
ATOM   2438  CD  GLN A 258       0.111 -19.600  45.998  1.00  0.00           C  
ATOM   2439  H   GLN A 258      -3.816 -17.856  46.455  1.00  0.00           H  
ATOM   2440 2HE2 GLN A 258      -1.160 -21.100  45.525  1.00  0.00           H  
ATOM   2441  OE1 GLN A 258       1.194 -19.267  46.485  1.00  0.00           O  
ATOM   2442  NE2 GLN A 258      -0.267 -20.897  45.976  1.00  0.00           N  
ATOM   2443 1HE2 GLN A 258       0.308 -21.612  46.385  1.00  0.00           H  
ATOM   2444  N   VAL A 259      -3.085 -15.684  48.329  1.00  0.00           N  
ATOM   2445  CA  VAL A 259      -3.396 -14.610  49.265  1.00  0.00           C  
ATOM   2446  C   VAL A 259      -3.691 -15.137  50.664  1.00  0.00           C  
ATOM   2447  O   VAL A 259      -3.274 -14.555  51.665  1.00  0.00           O  
ATOM   2448  CB  VAL A 259      -4.522 -13.741  48.720  1.00  0.00           C  
ATOM   2449  CG1 VAL A 259      -4.998 -12.686  49.739  1.00  0.00           C  
ATOM   2450  CG2 VAL A 259      -4.014 -13.018  47.451  1.00  0.00           C  
ATOM   2451  H   VAL A 259      -3.707 -15.929  47.516  1.00  0.00           H  
ATOM   2452  N   VAL A 260      -4.361 -16.302  50.774  1.00  0.00           N  
ATOM   2453  CA  VAL A 260      -4.619 -16.990  52.038  1.00  0.00           C  
ATOM   2454  C   VAL A 260      -3.319 -17.334  52.787  1.00  0.00           C  
ATOM   2455  O   VAL A 260      -3.237 -17.181  54.006  1.00  0.00           O  
ATOM   2456  CB  VAL A 260      -5.531 -18.209  51.797  1.00  0.00           C  
ATOM   2457  CG1 VAL A 260      -4.723 -19.409  51.279  1.00  0.00           C  
ATOM   2458  CG2 VAL A 260      -6.403 -18.573  53.021  1.00  0.00           C  
ATOM   2459  H   VAL A 260      -4.689 -16.679  49.845  1.00  0.00           H  
ATOM   2460  N   LEU A 261      -2.239 -17.740  52.076  1.00  0.00           N  
ATOM   2461  CA  LEU A 261      -0.911 -18.007  52.611  1.00  0.00           C  
ATOM   2462  C   LEU A 261      -0.245 -16.763  53.186  1.00  0.00           C  
ATOM   2463  O   LEU A 261       0.414 -16.811  54.226  1.00  0.00           O  
ATOM   2464  CB  LEU A 261       0.005 -18.597  51.503  1.00  0.00           C  
ATOM   2465  CG  LEU A 261      -0.360 -20.023  51.036  1.00  0.00           C  
ATOM   2466  CD1 LEU A 261       0.301 -20.333  49.683  1.00  0.00           C  
ATOM   2467  CD2 LEU A 261       0.113 -21.067  52.059  1.00  0.00           C  
ATOM   2468  H   LEU A 261      -2.464 -17.851  51.039  1.00  0.00           H  
ATOM   2469  N   LEU A 262      -0.405 -15.600  52.529  1.00  0.00           N  
ATOM   2470  CA  LEU A 262       0.047 -14.314  53.037  1.00  0.00           C  
ATOM   2471  C   LEU A 262      -0.704 -13.862  54.285  1.00  0.00           C  
ATOM   2472  O   LEU A 262      -0.118 -13.353  55.243  1.00  0.00           O  
ATOM   2473  CB  LEU A 262      -0.111 -13.220  51.952  1.00  0.00           C  
ATOM   2474  CG  LEU A 262       0.764 -13.422  50.698  1.00  0.00           C  
ATOM   2475  CD1 LEU A 262       0.265 -12.523  49.553  1.00  0.00           C  
ATOM   2476  CD2 LEU A 262       2.249 -13.131  50.983  1.00  0.00           C  
ATOM   2477  H   LEU A 262      -0.893 -15.710  51.603  1.00  0.00           H  
ATOM   2478  N   LEU A 263      -2.036 -14.066  54.318  1.00  0.00           N  
ATOM   2479  CA  LEU A 263      -2.889 -13.731  55.446  1.00  0.00           C  
ATOM   2480  C   LEU A 263      -2.684 -14.650  56.657  1.00  0.00           C  
ATOM   2481  O   LEU A 263      -3.072 -14.288  57.765  1.00  0.00           O  
ATOM   2482  CB  LEU A 263      -4.386 -13.754  55.032  1.00  0.00           C  
ATOM   2483  CG  LEU A 263      -4.819 -12.656  54.028  1.00  0.00           C  
ATOM   2484  CD1 LEU A 263      -6.172 -13.030  53.396  1.00  0.00           C  
ATOM   2485  CD2 LEU A 263      -4.913 -11.262  54.681  1.00  0.00           C  
ATOM   2486  H   LEU A 263      -2.407 -14.500  53.430  1.00  0.00           H  
ATOM   2487  N   ASP A 264      -2.005 -15.813  56.490  1.00  0.00           N  
ATOM   2488  CA  ASP A 264      -1.735 -16.816  57.508  1.00  0.00           C  
ATOM   2489  C   ASP A 264      -0.554 -16.424  58.417  1.00  0.00           C  
ATOM   2490  O   ASP A 264      -0.110 -17.145  59.304  1.00  0.00           O  
ATOM   2491  CB  ASP A 264      -1.383 -18.157  56.793  1.00  0.00           C  
ATOM   2492  CG  ASP A 264      -1.398 -19.328  57.758  1.00  0.00           C  
ATOM   2493  OD1 ASP A 264      -0.370 -20.047  57.879  1.00  0.00           O  
ATOM   2494  OD2 ASP A 264      -2.460 -19.548  58.385  1.00  0.00           O  
ATOM   2495  H   ASP A 264      -1.668 -15.929  55.480  1.00  0.00           H  
ATOM   2496  N   GLY A 265       0.024 -15.214  58.227  1.00  0.00           N  
ATOM   2497  CA  GLY A 265       1.016 -14.705  59.162  1.00  0.00           C  
ATOM   2498  C   GLY A 265       0.500 -14.582  60.577  1.00  0.00           C  
ATOM   2499  O   GLY A 265      -0.592 -14.087  60.794  1.00  0.00           O  
ATOM   2500  H   GLY A 265      -0.299 -14.713  57.387  1.00  0.00           H  
ATOM   2501  N   LEU A 266       1.316 -14.948  61.594  1.00  0.00           N  
ATOM   2502  CA  LEU A 266       0.952 -14.892  63.011  1.00  0.00           C  
ATOM   2503  C   LEU A 266       0.488 -13.512  63.446  1.00  0.00           C  
ATOM   2504  O   LEU A 266      -0.487 -13.349  64.191  1.00  0.00           O  
ATOM   2505  CB  LEU A 266       2.193 -15.264  63.870  1.00  0.00           C  
ATOM   2506  CG  LEU A 266       1.985 -15.156  65.399  1.00  0.00           C  
ATOM   2507  CD1 LEU A 266       0.896 -16.118  65.888  1.00  0.00           C  
ATOM   2508  CD2 LEU A 266       3.304 -15.404  66.145  1.00  0.00           C  
ATOM   2509  H   LEU A 266       2.259 -15.284  61.262  1.00  0.00           H  
ATOM   2510  N   GLY A 267       1.152 -12.466  62.930  1.00  0.00           N  
ATOM   2511  CA  GLY A 267       0.782 -11.073  63.140  1.00  0.00           C  
ATOM   2512  C   GLY A 267      -0.571 -10.687  62.600  1.00  0.00           C  
ATOM   2513  O   GLY A 267      -1.159  -9.709  63.065  1.00  0.00           O  
ATOM   2514  H   GLY A 267       1.984 -12.751  62.346  1.00  0.00           H  
ATOM   2515  N   CYS A 268      -1.078 -11.425  61.597  1.00  0.00           N  
ATOM   2516  CA  CYS A 268      -2.304 -11.127  60.887  1.00  0.00           C  
ATOM   2517  C   CYS A 268      -3.350 -12.220  61.006  1.00  0.00           C  
ATOM   2518  O   CYS A 268      -4.382 -12.138  60.361  1.00  0.00           O  
ATOM   2519  CB  CYS A 268      -2.048 -10.938  59.367  1.00  0.00           C  
ATOM   2520  SG  CYS A 268      -0.866  -9.602  59.010  1.00  0.00           S  
ATOM   2521  H   CYS A 268      -0.477 -12.270  61.369  1.00  0.00           H  
ATOM   2522  HG  CYS A 268      -0.737  -9.051  59.832  1.00  0.00           H  
ATOM   2523  N   GLU A 269      -3.150 -13.248  61.860  1.00  0.00           N  
ATOM   2524  CA  GLU A 269      -4.110 -14.292  62.163  1.00  0.00           C  
ATOM   2525  C   GLU A 269      -5.378 -13.770  62.838  1.00  0.00           C  
ATOM   2526  O   GLU A 269      -6.502 -14.122  62.510  1.00  0.00           O  
ATOM   2527  CB  GLU A 269      -3.421 -15.317  63.111  1.00  0.00           C  
ATOM   2528  CG  GLU A 269      -4.306 -16.518  63.532  1.00  0.00           C  
ATOM   2529  CD  GLU A 269      -3.609 -17.520  64.462  1.00  0.00           C  
ATOM   2530  OE1 GLU A 269      -2.380 -17.408  64.750  1.00  0.00           O  
ATOM   2531  OE2 GLU A 269      -4.309 -18.468  64.898  1.00  0.00           O  
ATOM   2532  H   GLU A 269      -2.183 -13.216  62.306  1.00  0.00           H  
ATOM   2533  N   SER A 270      -5.205 -12.850  63.808  1.00  0.00           N  
ATOM   2534  CA  SER A 270      -6.266 -12.293  64.634  1.00  0.00           C  
ATOM   2535  C   SER A 270      -7.226 -11.351  63.912  1.00  0.00           C  
ATOM   2536  O   SER A 270      -8.288 -11.043  64.437  1.00  0.00           O  
ATOM   2537  CB  SER A 270      -5.677 -11.549  65.871  1.00  0.00           C  
ATOM   2538  OG  SER A 270      -4.857 -10.446  65.476  1.00  0.00           O  
ATOM   2539  H   SER A 270      -4.190 -12.560  63.917  1.00  0.00           H  
ATOM   2540  HG  SER A 270      -4.300 -10.716  64.695  1.00  0.00           H  
ATOM   2541  N   CYS A 271      -6.882 -10.875  62.684  1.00  0.00           N  
ATOM   2542  CA  CYS A 271      -7.770 -10.043  61.884  1.00  0.00           C  
ATOM   2543  C   CYS A 271      -8.906 -10.851  61.246  1.00  0.00           C  
ATOM   2544  O   CYS A 271     -10.045 -10.387  61.190  1.00  0.00           O  
ATOM   2545  CB  CYS A 271      -7.080  -9.095  60.831  1.00  0.00           C  
ATOM   2546  SG  CYS A 271      -5.280  -8.932  60.835  1.00  0.00           S  
ATOM   2547  H   CYS A 271      -5.928 -11.165  62.380  1.00  0.00           H  
ATOM   2548  HG  CYS A 271      -4.864  -9.828  60.677  1.00  0.00           H  
ATOM   2549  N   ASN A 272      -8.658 -12.084  60.745  1.00  0.00           N  
ATOM   2550  CA  ASN A 272      -9.725 -12.907  60.190  1.00  0.00           C  
ATOM   2551  C   ASN A 272      -9.383 -14.398  60.247  1.00  0.00           C  
ATOM   2552  O   ASN A 272      -8.229 -14.793  60.154  1.00  0.00           O  
ATOM   2553  CB  ASN A 272     -10.143 -12.481  58.744  1.00  0.00           C  
ATOM   2554  CG  ASN A 272      -9.018 -12.616  57.723  1.00  0.00           C  
ATOM   2555  OD1 ASN A 272      -8.184 -11.718  57.570  1.00  0.00           O  
ATOM   2556  ND2 ASN A 272      -8.936 -13.766  57.025  1.00  0.00           N  
ATOM   2557 2HD2 ASN A 272      -8.227 -13.898  56.364  1.00  0.00           H  
ATOM   2558 1HD2 ASN A 272      -9.617 -14.484  57.197  1.00  0.00           H  
ATOM   2559  H   ASN A 272      -7.667 -12.372  60.795  1.00  0.00           H  
ATOM   2560  N   VAL A 273     -10.395 -15.279  60.402  1.00  0.00           N  
ATOM   2561  CA  VAL A 273     -10.177 -16.720  60.480  1.00  0.00           C  
ATOM   2562  C   VAL A 273     -10.044 -17.357  59.094  1.00  0.00           C  
ATOM   2563  O   VAL A 273     -10.809 -17.062  58.182  1.00  0.00           O  
ATOM   2564  CB  VAL A 273     -11.332 -17.424  61.201  1.00  0.00           C  
ATOM   2565  CG1 VAL A 273     -10.932 -18.867  61.592  1.00  0.00           C  
ATOM   2566  CG2 VAL A 273     -11.737 -16.643  62.471  1.00  0.00           C  
ATOM   2567  H   VAL A 273     -11.335 -14.835  60.460  1.00  0.00           H  
ATOM   2568  N   LEU A 274      -9.104 -18.316  58.911  1.00  0.00           N  
ATOM   2569  CA  LEU A 274      -8.863 -18.981  57.637  1.00  0.00           C  
ATOM   2570  C   LEU A 274      -9.791 -20.181  57.442  1.00  0.00           C  
ATOM   2571  O   LEU A 274      -9.371 -21.312  57.222  1.00  0.00           O  
ATOM   2572  CB  LEU A 274      -7.377 -19.413  57.470  1.00  0.00           C  
ATOM   2573  CG  LEU A 274      -6.318 -18.273  57.534  1.00  0.00           C  
ATOM   2574  CD1 LEU A 274      -6.680 -17.024  56.700  1.00  0.00           C  
ATOM   2575  CD2 LEU A 274      -5.909 -17.877  58.970  1.00  0.00           C  
ATOM   2576  H   LEU A 274      -8.563 -18.534  59.784  1.00  0.00           H  
ATOM   2577  N   ALA A 275     -11.119 -19.969  57.536  1.00  0.00           N  
ATOM   2578  CA  ALA A 275     -12.112 -21.022  57.397  1.00  0.00           C  
ATOM   2579  C   ALA A 275     -12.252 -21.580  55.980  1.00  0.00           C  
ATOM   2580  O   ALA A 275     -12.411 -22.784  55.751  1.00  0.00           O  
ATOM   2581  CB  ALA A 275     -13.470 -20.478  57.882  1.00  0.00           C  
ATOM   2582  H   ALA A 275     -11.368 -18.966  57.720  1.00  0.00           H  
ATOM   2583  N   VAL A 276     -12.195 -20.693  54.969  1.00  0.00           N  
ATOM   2584  CA  VAL A 276     -12.281 -21.014  53.556  1.00  0.00           C  
ATOM   2585  C   VAL A 276     -10.961 -21.622  53.059  1.00  0.00           C  
ATOM   2586  O   VAL A 276     -10.236 -21.061  52.247  1.00  0.00           O  
ATOM   2587  CB  VAL A 276     -12.717 -19.786  52.743  1.00  0.00           C  
ATOM   2588  CG1 VAL A 276     -12.984 -20.153  51.272  1.00  0.00           C  
ATOM   2589  CG2 VAL A 276     -14.037 -19.226  53.317  1.00  0.00           C  
ATOM   2590  H   VAL A 276     -12.076 -19.693  55.317  1.00  0.00           H  
ATOM   2591  N   GLU A 277     -10.611 -22.822  53.571  1.00  0.00           N  
ATOM   2592  CA  GLU A 277      -9.364 -23.498  53.247  1.00  0.00           C  
ATOM   2593  C   GLU A 277      -9.621 -24.615  52.252  1.00  0.00           C  
ATOM   2594  O   GLU A 277      -8.967 -24.756  51.217  1.00  0.00           O  
ATOM   2595  CB  GLU A 277      -8.757 -24.069  54.556  1.00  0.00           C  
ATOM   2596  CG  GLU A 277      -7.222 -24.278  54.523  1.00  0.00           C  
ATOM   2597  CD  GLU A 277      -6.712 -25.007  55.767  1.00  0.00           C  
ATOM   2598  OE1 GLU A 277      -6.128 -24.319  56.636  1.00  0.00           O  
ATOM   2599  OE2 GLU A 277      -6.885 -26.257  55.897  1.00  0.00           O  
ATOM   2600  H   GLU A 277     -11.327 -23.219  54.226  1.00  0.00           H  
ATOM   2601  N   LYS A 278     -10.679 -25.411  52.508  1.00  0.00           N  
ATOM   2602  CA  LYS A 278     -11.120 -26.497  51.649  1.00  0.00           C  
ATOM   2603  C   LYS A 278     -11.611 -26.023  50.285  1.00  0.00           C  
ATOM   2604  O   LYS A 278     -11.328 -26.638  49.256  1.00  0.00           O  
ATOM   2605  CB  LYS A 278     -12.231 -27.335  52.344  1.00  0.00           C  
ATOM   2606  CG  LYS A 278     -11.784 -28.025  53.652  1.00  0.00           C  
ATOM   2607  CD  LYS A 278     -12.952 -28.769  54.342  1.00  0.00           C  
ATOM   2608  CE  LYS A 278     -12.647 -29.400  55.721  1.00  0.00           C  
ATOM   2609  NZ  LYS A 278     -11.815 -30.625  55.604  1.00  0.00           N  
ATOM   2610  HZ1 LYS A 278     -12.063 -31.118  54.770  1.00  0.00           H  
ATOM   2611  HZ3 LYS A 278     -10.849 -30.369  55.565  1.00  0.00           H  
ATOM   2612  HZ2 LYS A 278     -11.973 -31.212  56.398  1.00  0.00           H  
ATOM   2613  H   LYS A 278     -11.167 -25.164  53.413  1.00  0.00           H  
ATOM   2614  N   TYR A 279     -12.349 -24.897  50.235  1.00  0.00           N  
ATOM   2615  CA  TYR A 279     -12.884 -24.338  49.007  1.00  0.00           C  
ATOM   2616  C   TYR A 279     -11.786 -23.890  48.038  1.00  0.00           C  
ATOM   2617  O   TYR A 279     -11.801 -24.248  46.861  1.00  0.00           O  
ATOM   2618  CB  TYR A 279     -13.789 -23.135  49.399  1.00  0.00           C  
ATOM   2619  CG  TYR A 279     -14.448 -22.456  48.227  1.00  0.00           C  
ATOM   2620  CD1 TYR A 279     -13.928 -21.249  47.733  1.00  0.00           C  
ATOM   2621  CD2 TYR A 279     -15.570 -23.018  47.599  1.00  0.00           C  
ATOM   2622  CE1 TYR A 279     -14.480 -20.640  46.599  1.00  0.00           C  
ATOM   2623  CE2 TYR A 279     -16.146 -22.394  46.481  1.00  0.00           C  
ATOM   2624  CZ  TYR A 279     -15.591 -21.211  45.978  1.00  0.00           C  
ATOM   2625  OH  TYR A 279     -16.150 -20.579  44.853  1.00  0.00           O  
ATOM   2626  H   TYR A 279     -12.501 -24.459  51.179  1.00  0.00           H  
ATOM   2627  HH  TYR A 279     -15.419 -20.382  44.210  1.00  0.00           H  
ATOM   2628  N   PHE A 280     -10.765 -23.144  48.520  1.00  0.00           N  
ATOM   2629  CA  PHE A 280      -9.663 -22.670  47.695  1.00  0.00           C  
ATOM   2630  C   PHE A 280      -8.807 -23.810  47.165  1.00  0.00           C  
ATOM   2631  O   PHE A 280      -8.280 -23.747  46.052  1.00  0.00           O  
ATOM   2632  CB  PHE A 280      -8.775 -21.630  48.442  1.00  0.00           C  
ATOM   2633  CG  PHE A 280      -9.450 -20.305  48.753  1.00  0.00           C  
ATOM   2634  CD1 PHE A 280     -10.606 -19.819  48.107  1.00  0.00           C  
ATOM   2635  CD2 PHE A 280      -8.838 -19.474  49.708  1.00  0.00           C  
ATOM   2636  CE1 PHE A 280     -11.167 -18.582  48.456  1.00  0.00           C  
ATOM   2637  CE2 PHE A 280      -9.372 -18.222  50.036  1.00  0.00           C  
ATOM   2638  CZ  PHE A 280     -10.549 -17.781  49.423  1.00  0.00           C  
ATOM   2639  H   PHE A 280     -10.846 -22.942  49.544  1.00  0.00           H  
ATOM   2640  N   LEU A 281      -8.681 -24.905  47.937  1.00  0.00           N  
ATOM   2641  CA  LEU A 281      -7.983 -26.106  47.526  1.00  0.00           C  
ATOM   2642  C   LEU A 281      -8.621 -26.765  46.295  1.00  0.00           C  
ATOM   2643  O   LEU A 281      -7.970 -26.979  45.269  1.00  0.00           O  
ATOM   2644  CB  LEU A 281      -7.979 -27.069  48.749  1.00  0.00           C  
ATOM   2645  CG  LEU A 281      -6.739 -27.980  48.909  1.00  0.00           C  
ATOM   2646  CD1 LEU A 281      -6.532 -28.953  47.736  1.00  0.00           C  
ATOM   2647  CD2 LEU A 281      -5.457 -27.175  49.206  1.00  0.00           C  
ATOM   2648  H   LEU A 281      -9.144 -24.802  48.878  1.00  0.00           H  
ATOM   2649  N   LEU A 282      -9.949 -26.994  46.337  1.00  0.00           N  
ATOM   2650  CA  LEU A 282     -10.739 -27.551  45.248  1.00  0.00           C  
ATOM   2651  C   LEU A 282     -10.806 -26.625  44.037  1.00  0.00           C  
ATOM   2652  O   LEU A 282     -10.808 -27.054  42.882  1.00  0.00           O  
ATOM   2653  CB  LEU A 282     -12.179 -27.846  45.734  1.00  0.00           C  
ATOM   2654  CG  LEU A 282     -12.293 -28.995  46.765  1.00  0.00           C  
ATOM   2655  CD1 LEU A 282     -13.593 -28.855  47.573  1.00  0.00           C  
ATOM   2656  CD2 LEU A 282     -12.238 -30.377  46.087  1.00  0.00           C  
ATOM   2657  H   LEU A 282     -10.379 -26.722  47.268  1.00  0.00           H  
ATOM   2658  N   LEU A 283     -10.851 -25.298  44.272  1.00  0.00           N  
ATOM   2659  CA  LEU A 283     -10.871 -24.281  43.237  1.00  0.00           C  
ATOM   2660  C   LEU A 283      -9.642 -24.337  42.326  1.00  0.00           C  
ATOM   2661  O   LEU A 283      -9.739 -24.292  41.095  1.00  0.00           O  
ATOM   2662  CB  LEU A 283     -10.966 -22.898  43.936  1.00  0.00           C  
ATOM   2663  CG  LEU A 283     -11.354 -21.698  43.048  1.00  0.00           C  
ATOM   2664  CD1 LEU A 283     -12.825 -21.757  42.594  1.00  0.00           C  
ATOM   2665  CD2 LEU A 283     -11.081 -20.378  43.795  1.00  0.00           C  
ATOM   2666  H   LEU A 283     -10.871 -25.066  45.303  1.00  0.00           H  
ATOM   2667  N   ALA A 284      -8.443 -24.497  42.918  1.00  0.00           N  
ATOM   2668  CA  ALA A 284      -7.201 -24.707  42.210  1.00  0.00           C  
ATOM   2669  C   ALA A 284      -7.101 -26.081  41.548  1.00  0.00           C  
ATOM   2670  O   ALA A 284      -6.561 -26.219  40.451  1.00  0.00           O  
ATOM   2671  CB  ALA A 284      -6.038 -24.482  43.190  1.00  0.00           C  
ATOM   2672  H   ALA A 284      -8.501 -24.453  43.974  1.00  0.00           H  
ATOM   2673  N   GLU A 285      -7.649 -27.132  42.195  1.00  0.00           N  
ATOM   2674  CA  GLU A 285      -7.687 -28.494  41.686  1.00  0.00           C  
ATOM   2675  C   GLU A 285      -8.484 -28.622  40.403  1.00  0.00           C  
ATOM   2676  O   GLU A 285      -8.063 -29.267  39.438  1.00  0.00           O  
ATOM   2677  CB  GLU A 285      -8.293 -29.439  42.743  1.00  0.00           C  
ATOM   2678  CG  GLU A 285      -8.117 -30.939  42.403  1.00  0.00           C  
ATOM   2679  CD  GLU A 285      -8.786 -31.854  43.424  1.00  0.00           C  
ATOM   2680  OE1 GLU A 285      -9.445 -31.338  44.359  1.00  0.00           O  
ATOM   2681  OE2 GLU A 285      -8.625 -33.090  43.280  1.00  0.00           O  
ATOM   2682  H   GLU A 285      -8.059 -26.863  43.133  1.00  0.00           H  
ATOM   2683  N   ALA A 286      -9.644 -27.939  40.328  1.00  0.00           N  
ATOM   2684  CA  ALA A 286     -10.494 -27.937  39.157  1.00  0.00           C  
ATOM   2685  C   ALA A 286      -9.771 -27.415  37.921  1.00  0.00           C  
ATOM   2686  O   ALA A 286      -9.928 -27.968  36.836  1.00  0.00           O  
ATOM   2687  CB  ALA A 286     -11.788 -27.142  39.438  1.00  0.00           C  
ATOM   2688  H   ALA A 286      -9.869 -27.408  41.206  1.00  0.00           H  
ATOM   2689  N   ASN A 287      -8.899 -26.397  38.047  1.00  0.00           N  
ATOM   2690  CA  ASN A 287      -8.150 -25.775  36.966  1.00  0.00           C  
ATOM   2691  C   ASN A 287      -7.361 -26.765  36.125  1.00  0.00           C  
ATOM   2692  O   ASN A 287      -7.319 -26.673  34.898  1.00  0.00           O  
ATOM   2693  CB  ASN A 287      -7.218 -24.707  37.562  1.00  0.00           C  
ATOM   2694  CG  ASN A 287      -6.633 -23.849  36.461  1.00  0.00           C  
ATOM   2695  H   ASN A 287      -8.803 -26.073  39.059  1.00  0.00           H  
ATOM   2696  OD1 ASN A 287      -7.297 -22.916  35.977  1.00  0.00           O  
ATOM   2697  ND2 ASN A 287      -5.419 -24.172  35.993  1.00  0.00           N  
ATOM   2698 2HD2 ASN A 287      -4.995 -23.641  35.281  1.00  0.00           H  
ATOM   2699 1HD2 ASN A 287      -4.944 -24.970  36.381  1.00  0.00           H  
ATOM   2700  N   SER A 288      -6.793 -27.791  36.768  1.00  0.00           N  
ATOM   2701  CA  SER A 288      -6.074 -28.866  36.113  1.00  0.00           C  
ATOM   2702  C   SER A 288      -6.964 -29.686  35.184  1.00  0.00           C  
ATOM   2703  O   SER A 288      -6.493 -30.386  34.290  1.00  0.00           O  
ATOM   2704  CB  SER A 288      -5.497 -29.835  37.173  1.00  0.00           C  
ATOM   2705  OG  SER A 288      -4.742 -29.133  38.163  1.00  0.00           O  
ATOM   2706  H   SER A 288      -6.919 -27.745  37.816  1.00  0.00           H  
ATOM   2707  HG  SER A 288      -5.324 -28.447  38.593  1.00  0.00           H  
ATOM   2708  N   LEU A 289      -8.297 -29.622  35.351  1.00  0.00           N  
ATOM   2709  CA  LEU A 289      -9.276 -30.219  34.472  1.00  0.00           C  
ATOM   2710  C   LEU A 289      -9.866 -29.213  33.486  1.00  0.00           C  
ATOM   2711  O   LEU A 289     -10.323 -29.581  32.402  1.00  0.00           O  
ATOM   2712  CB  LEU A 289     -10.421 -30.780  35.364  1.00  0.00           C  
ATOM   2713  CG  LEU A 289     -11.480 -31.642  34.658  1.00  0.00           C  
ATOM   2714  CD1 LEU A 289     -10.804 -32.813  33.967  1.00  0.00           C  
ATOM   2715  CD2 LEU A 289     -12.515 -32.185  35.650  1.00  0.00           C  
ATOM   2716  H   LEU A 289      -8.569 -29.072  36.220  1.00  0.00           H  
ATOM   2717  N   VAL A 290      -9.808 -27.900  33.810  1.00  0.00           N  
ATOM   2718  CA  VAL A 290     -10.291 -26.792  32.990  1.00  0.00           C  
ATOM   2719  C   VAL A 290      -9.543 -26.747  31.671  1.00  0.00           C  
ATOM   2720  O   VAL A 290     -10.151 -26.580  30.617  1.00  0.00           O  
ATOM   2721  CB  VAL A 290     -10.224 -25.438  33.723  1.00  0.00           C  
ATOM   2722  CG1 VAL A 290     -10.606 -24.234  32.835  1.00  0.00           C  
ATOM   2723  CG2 VAL A 290     -11.204 -25.451  34.913  1.00  0.00           C  
ATOM   2724  H   VAL A 290      -9.357 -27.742  34.762  1.00  0.00           H  
ATOM   2725  N   ASN A 291      -8.210 -26.954  31.663  1.00  0.00           N  
ATOM   2726  CA  ASN A 291      -7.404 -26.724  30.473  1.00  0.00           C  
ATOM   2727  C   ASN A 291      -7.823 -27.479  29.206  1.00  0.00           C  
ATOM   2728  O   ASN A 291      -7.993 -26.894  28.137  1.00  0.00           O  
ATOM   2729  CB  ASN A 291      -5.908 -27.053  30.737  1.00  0.00           C  
ATOM   2730  CG  ASN A 291      -5.255 -26.014  31.625  1.00  0.00           C  
ATOM   2731  H   ASN A 291      -7.826 -27.286  32.568  1.00  0.00           H  
ATOM   2732  OD1 ASN A 291      -5.897 -25.086  32.147  1.00  0.00           O  
ATOM   2733  ND2 ASN A 291      -3.928 -26.134  31.803  1.00  0.00           N  
ATOM   2734 2HD2 ASN A 291      -3.445 -25.484  32.380  1.00  0.00           H  
ATOM   2735 1HD2 ASN A 291      -3.437 -26.877  31.352  1.00  0.00           H  
ATOM   2736  N   ALA A 292      -8.071 -28.796  29.318  1.00  0.00           N  
ATOM   2737  CA  ALA A 292      -8.591 -29.628  28.245  1.00  0.00           C  
ATOM   2738  C   ALA A 292      -9.993 -29.224  27.784  1.00  0.00           C  
ATOM   2739  O   ALA A 292     -10.324 -29.285  26.597  1.00  0.00           O  
ATOM   2740  CB  ALA A 292      -8.539 -31.115  28.641  1.00  0.00           C  
ATOM   2741  H   ALA A 292      -7.848 -29.177  30.278  1.00  0.00           H  
ATOM   2742  N   ALA A 293     -10.852 -28.762  28.711  1.00  0.00           N  
ATOM   2743  CA  ALA A 293     -12.156 -28.214  28.407  1.00  0.00           C  
ATOM   2744  C   ALA A 293     -12.094 -26.922  27.585  1.00  0.00           C  
ATOM   2745  O   ALA A 293     -12.851 -26.741  26.630  1.00  0.00           O  
ATOM   2746  CB  ALA A 293     -12.925 -28.009  29.729  1.00  0.00           C  
ATOM   2747  H   ALA A 293     -10.476 -28.840  29.694  1.00  0.00           H  
ATOM   2748  N   VAL A 294     -11.152 -26.006  27.895  1.00  0.00           N  
ATOM   2749  CA  VAL A 294     -10.914 -24.788  27.123  1.00  0.00           C  
ATOM   2750  C   VAL A 294     -10.469 -25.074  25.693  1.00  0.00           C  
ATOM   2751  O   VAL A 294     -10.998 -24.503  24.734  1.00  0.00           O  
ATOM   2752  CB  VAL A 294      -9.859 -23.925  27.810  1.00  0.00           C  
ATOM   2753  CG1 VAL A 294      -9.445 -22.690  26.977  1.00  0.00           C  
ATOM   2754  CG2 VAL A 294     -10.377 -23.448  29.179  1.00  0.00           C  
ATOM   2755  H   VAL A 294     -10.599 -26.254  28.754  1.00  0.00           H  
ATOM   2756  N   TYR A 295      -9.522 -26.017  25.491  1.00  0.00           N  
ATOM   2757  CA  TYR A 295      -9.059 -26.411  24.164  1.00  0.00           C  
ATOM   2758  C   TYR A 295     -10.145 -27.085  23.324  1.00  0.00           C  
ATOM   2759  O   TYR A 295     -10.133 -26.995  22.096  1.00  0.00           O  
ATOM   2760  CB  TYR A 295      -7.828 -27.361  24.206  1.00  0.00           C  
ATOM   2761  CG  TYR A 295      -6.620 -26.777  24.899  1.00  0.00           C  
ATOM   2762  CD1 TYR A 295      -6.000 -25.589  24.468  1.00  0.00           C  
ATOM   2763  CD2 TYR A 295      -6.050 -27.469  25.978  1.00  0.00           C  
ATOM   2764  CE1 TYR A 295      -4.897 -25.064  25.165  1.00  0.00           C  
ATOM   2765  CE2 TYR A 295      -4.960 -26.949  26.680  1.00  0.00           C  
ATOM   2766  CZ  TYR A 295      -4.417 -25.726  26.302  1.00  0.00           C  
ATOM   2767  OH  TYR A 295      -3.386 -25.192  27.092  1.00  0.00           O  
ATOM   2768  H   TYR A 295      -9.154 -26.436  26.375  1.00  0.00           H  
ATOM   2769  HH  TYR A 295      -3.163 -25.850  27.803  1.00  0.00           H  
ATOM   2770  N   SER A 296     -11.125 -27.754  23.965  1.00  0.00           N  
ATOM   2771  CA  SER A 296     -12.246 -28.436  23.318  1.00  0.00           C  
ATOM   2772  C   SER A 296     -13.185 -27.512  22.554  1.00  0.00           C  
ATOM   2773  O   SER A 296     -13.595 -27.774  21.417  1.00  0.00           O  
ATOM   2774  CB  SER A 296     -13.025 -29.293  24.358  1.00  0.00           C  
ATOM   2775  OG  SER A 296     -13.931 -30.202  23.729  1.00  0.00           O  
ATOM   2776  H   SER A 296     -11.006 -27.741  25.019  1.00  0.00           H  
ATOM   2777  HG  SER A 296     -13.440 -30.727  23.037  1.00  0.00           H  
ATOM   2778  N   CYS A 297     -13.528 -26.351  23.133  1.00  0.00           N  
ATOM   2779  CA  CYS A 297     -14.489 -25.464  22.502  1.00  0.00           C  
ATOM   2780  C   CYS A 297     -13.824 -24.322  21.759  1.00  0.00           C  
ATOM   2781  O   CYS A 297     -14.437 -23.711  20.886  1.00  0.00           O  
ATOM   2782  CB  CYS A 297     -15.498 -24.934  23.547  1.00  0.00           C  
ATOM   2783  SG  CYS A 297     -16.481 -26.292  24.265  1.00  0.00           S  
ATOM   2784  H   CYS A 297     -13.061 -26.160  24.032  1.00  0.00           H  
ATOM   2785  HG  CYS A 297     -16.312 -27.126  23.745  1.00  0.00           H  
ATOM   2786  N   ARG A 298     -12.534 -24.034  22.018  1.00  0.00           N  
ATOM   2787  CA  ARG A 298     -11.808 -23.012  21.288  1.00  0.00           C  
ATOM   2788  C   ARG A 298     -11.088 -23.534  20.052  1.00  0.00           C  
ATOM   2789  O   ARG A 298     -11.277 -22.994  18.960  1.00  0.00           O  
ATOM   2790  CB  ARG A 298     -10.812 -22.300  22.237  1.00  0.00           C  
ATOM   2791  CG  ARG A 298     -11.459 -21.181  23.083  1.00  0.00           C  
ATOM   2792  CD  ARG A 298     -11.619 -19.893  22.264  1.00  0.00           C  
ATOM   2793  NE  ARG A 298     -12.444 -18.927  23.066  1.00  0.00           N  
ATOM   2794  CZ  ARG A 298     -12.761 -17.698  22.637  1.00  0.00           C  
ATOM   2795  NH1 ARG A 298     -12.310 -17.251  21.469  1.00  0.00           N  
ATOM   2796  NH2 ARG A 298     -13.554 -16.917  23.367  1.00  0.00           N  
ATOM   2797  HE  ARG A 298     -12.764 -19.227  23.956  1.00  0.00           H  
ATOM   2798 2HH2 ARG A 298     -13.774 -16.001  23.060  1.00  0.00           H  
ATOM   2799 1HH2 ARG A 298     -13.930 -17.261  24.232  1.00  0.00           H  
ATOM   2800  H   ARG A 298     -12.118 -24.608  22.781  1.00  0.00           H  
ATOM   2801 2HH1 ARG A 298     -12.543 -16.321  21.174  1.00  0.00           H  
ATOM   2802 1HH1 ARG A 298     -11.747 -17.835  20.891  1.00  0.00           H  
ATOM   2803  N   ASP A 299     -10.267 -24.601  20.152  1.00  0.00           N  
ATOM   2804  CA  ASP A 299      -9.520 -25.105  19.018  1.00  0.00           C  
ATOM   2805  C   ASP A 299     -10.420 -25.945  18.107  1.00  0.00           C  
ATOM   2806  O   ASP A 299     -11.117 -26.870  18.518  1.00  0.00           O  
ATOM   2807  CB  ASP A 299      -8.260 -25.881  19.482  1.00  0.00           C  
ATOM   2808  CG  ASP A 299      -7.303 -26.085  18.316  1.00  0.00           C  
ATOM   2809  OD1 ASP A 299      -7.687 -26.781  17.336  1.00  0.00           O  
ATOM   2810  OD2 ASP A 299      -6.174 -25.542  18.369  1.00  0.00           O  
ATOM   2811  H   ASP A 299     -10.228 -25.014  21.106  1.00  0.00           H  
ATOM   2812  N   ALA A 300     -10.473 -25.594  16.809  1.00  0.00           N  
ATOM   2813  CA  ALA A 300     -11.294 -26.313  15.867  1.00  0.00           C  
ATOM   2814  C   ALA A 300     -10.783 -27.666  15.428  1.00  0.00           C  
ATOM   2815  O   ALA A 300     -11.556 -28.626  15.337  1.00  0.00           O  
ATOM   2816  CB  ALA A 300     -11.564 -25.420  14.645  1.00  0.00           C  
ATOM   2817  H   ALA A 300      -9.880 -24.778  16.566  1.00  0.00           H  
ATOM   2818  N   GLU A 301      -9.474 -27.761  15.156  1.00  0.00           N  
ATOM   2819  CA  GLU A 301      -8.813 -28.971  14.728  1.00  0.00           C  
ATOM   2820  C   GLU A 301      -8.796 -29.976  15.883  1.00  0.00           C  
ATOM   2821  O   GLU A 301      -9.146 -31.148  15.739  1.00  0.00           O  
ATOM   2822  CB  GLU A 301      -7.393 -28.588  14.225  1.00  0.00           C  
ATOM   2823  CG  GLU A 301      -6.613 -29.734  13.527  1.00  0.00           C  
ATOM   2824  CD  GLU A 301      -7.168 -30.050  12.139  1.00  0.00           C  
ATOM   2825  OE1 GLU A 301      -7.260 -29.087  11.337  1.00  0.00           O  
ATOM   2826  OE2 GLU A 301      -7.458 -31.245  11.870  1.00  0.00           O  
ATOM   2827  H   GLU A 301      -8.960 -26.843  15.288  1.00  0.00           H  
ATOM   2828  N   MET A 302      -8.471 -29.507  17.111  1.00  0.00           N  
ATOM   2829  CA  MET A 302      -8.315 -30.350  18.289  1.00  0.00           C  
ATOM   2830  C   MET A 302      -9.576 -31.088  18.694  1.00  0.00           C  
ATOM   2831  O   MET A 302      -9.555 -32.279  19.012  1.00  0.00           O  
ATOM   2832  CB  MET A 302      -7.737 -29.537  19.470  1.00  0.00           C  
ATOM   2833  CG  MET A 302      -6.758 -30.329  20.360  1.00  0.00           C  
ATOM   2834  SD  MET A 302      -5.929 -29.308  21.620  1.00  0.00           S  
ATOM   2835  CE  MET A 302      -4.813 -28.366  20.530  1.00  0.00           C  
ATOM   2836  H   MET A 302      -8.341 -28.464  17.131  1.00  0.00           H  
ATOM   2837  N   ARG A 303     -10.726 -30.402  18.598  1.00  0.00           N  
ATOM   2838  CA  ARG A 303     -12.044 -30.913  18.916  1.00  0.00           C  
ATOM   2839  C   ARG A 303     -12.426 -32.151  18.108  1.00  0.00           C  
ATOM   2840  O   ARG A 303     -13.029 -33.112  18.599  1.00  0.00           O  
ATOM   2841  CB  ARG A 303     -13.065 -29.783  18.653  1.00  0.00           C  
ATOM   2842  CG  ARG A 303     -14.520 -30.129  19.048  1.00  0.00           C  
ATOM   2843  CD  ARG A 303     -15.545 -28.982  18.993  1.00  0.00           C  
ATOM   2844  NE  ARG A 303     -15.301 -28.167  17.752  1.00  0.00           N  
ATOM   2845  CZ  ARG A 303     -14.793 -26.928  17.756  1.00  0.00           C  
ATOM   2846  NH1 ARG A 303     -14.605 -26.302  16.595  1.00  0.00           N  
ATOM   2847  NH2 ARG A 303     -14.366 -26.342  18.869  1.00  0.00           N  
ATOM   2848  HE  ARG A 303     -15.537 -28.588  16.879  1.00  0.00           H  
ATOM   2849 2HH2 ARG A 303     -13.980 -25.442  18.855  1.00  0.00           H  
ATOM   2850 1HH2 ARG A 303     -14.445 -26.840  19.747  1.00  0.00           H  
ATOM   2851  H   ARG A 303     -10.573 -29.404  18.252  1.00  0.00           H  
ATOM   2852 2HH1 ARG A 303     -14.203 -25.373  16.605  1.00  0.00           H  
ATOM   2853 1HH1 ARG A 303     -14.853 -26.734  15.741  1.00  0.00           H  
ATOM   2854  N   ARG A 304     -12.063 -32.176  16.815  1.00  0.00           N  
ATOM   2855  CA  ARG A 304     -12.265 -33.329  15.967  1.00  0.00           C  
ATOM   2856  C   ARG A 304     -11.299 -34.466  16.277  1.00  0.00           C  
ATOM   2857  O   ARG A 304     -11.656 -35.634  16.127  1.00  0.00           O  
ATOM   2858  CB  ARG A 304     -12.155 -32.932  14.479  1.00  0.00           C  
ATOM   2859  CG  ARG A 304     -13.267 -31.962  14.026  1.00  0.00           C  
ATOM   2860  CD  ARG A 304     -13.108 -31.539  12.562  1.00  0.00           C  
ATOM   2861  NE  ARG A 304     -14.270 -30.642  12.231  1.00  0.00           N  
ATOM   2862  CZ  ARG A 304     -14.412 -30.004  11.059  1.00  0.00           C  
ATOM   2863  NH1 ARG A 304     -15.441 -29.176  10.876  1.00  0.00           N  
ATOM   2864  NH2 ARG A 304     -13.544 -30.163  10.068  1.00  0.00           N  
ATOM   2865  HE  ARG A 304     -14.967 -30.523  12.931  1.00  0.00           H  
ATOM   2866 2HH2 ARG A 304     -13.667 -29.706   9.208  1.00  0.00           H  
ATOM   2867 1HH2 ARG A 304     -12.744 -30.764  10.206  1.00  0.00           H  
ATOM   2868  H   ARG A 304     -11.623 -31.285  16.486  1.00  0.00           H  
ATOM   2869 2HH1 ARG A 304     -15.545 -28.719   9.985  1.00  0.00           H  
ATOM   2870 1HH1 ARG A 304     -16.092 -29.013  11.606  1.00  0.00           H  
ATOM   2871  N   THR A 305     -10.067 -34.143  16.720  1.00  0.00           N  
ATOM   2872  CA  THR A 305      -9.007 -35.085  17.084  1.00  0.00           C  
ATOM   2873  C   THR A 305      -9.336 -35.922  18.301  1.00  0.00           C  
ATOM   2874  O   THR A 305      -9.038 -37.115  18.331  1.00  0.00           O  
ATOM   2875  CB  THR A 305      -7.649 -34.422  17.272  1.00  0.00           C  
ATOM   2876  OG1 THR A 305      -7.348 -33.645  16.131  1.00  0.00           O  
ATOM   2877  CG2 THR A 305      -6.488 -35.419  17.310  1.00  0.00           C  
ATOM   2878  H   THR A 305      -9.926 -33.088  16.785  1.00  0.00           H  
ATOM   2879  HG1 THR A 305      -7.977 -32.860  16.054  1.00  0.00           H  
ATOM   2880  N   PHE A 306     -10.007 -35.345  19.322  1.00  0.00           N  
ATOM   2881  CA  PHE A 306     -10.432 -36.064  20.525  1.00  0.00           C  
ATOM   2882  C   PHE A 306     -11.359 -37.238  20.236  1.00  0.00           C  
ATOM   2883  O   PHE A 306     -11.216 -38.317  20.816  1.00  0.00           O  
ATOM   2884  CB  PHE A 306     -11.180 -35.129  21.520  1.00  0.00           C  
ATOM   2885  CG  PHE A 306     -10.332 -33.985  22.011  1.00  0.00           C  
ATOM   2886  CD1 PHE A 306      -9.076 -34.194  22.603  1.00  0.00           C  
ATOM   2887  CD2 PHE A 306     -10.834 -32.675  21.954  1.00  0.00           C  
ATOM   2888  CE1 PHE A 306      -8.351 -33.121  23.132  1.00  0.00           C  
ATOM   2889  CE2 PHE A 306     -10.083 -31.594  22.432  1.00  0.00           C  
ATOM   2890  CZ  PHE A 306      -8.844 -31.817  23.037  1.00  0.00           C  
ATOM   2891  H   PHE A 306     -10.197 -34.324  19.171  1.00  0.00           H  
ATOM   2892  N   ARG A 307     -12.313 -37.067  19.302  1.00  0.00           N  
ATOM   2893  CA  ARG A 307     -13.239 -38.104  18.875  1.00  0.00           C  
ATOM   2894  C   ARG A 307     -12.591 -39.236  18.106  1.00  0.00           C  
ATOM   2895  O   ARG A 307     -13.099 -40.355  18.114  1.00  0.00           O  
ATOM   2896  CB  ARG A 307     -14.356 -37.526  17.971  1.00  0.00           C  
ATOM   2897  CG  ARG A 307     -15.263 -36.507  18.689  1.00  0.00           C  
ATOM   2898  CD  ARG A 307     -16.535 -36.133  17.916  1.00  0.00           C  
ATOM   2899  NE  ARG A 307     -16.109 -35.368  16.700  1.00  0.00           N  
ATOM   2900  CZ  ARG A 307     -16.958 -34.921  15.765  1.00  0.00           C  
ATOM   2901  NH1 ARG A 307     -18.263 -35.166  15.850  1.00  0.00           N  
ATOM   2902  NH2 ARG A 307     -16.511 -34.237  14.716  1.00  0.00           N  
ATOM   2903  HE  ARG A 307     -15.135 -35.187  16.591  1.00  0.00           H  
ATOM   2904 2HH2 ARG A 307     -17.137 -33.924  14.017  1.00  0.00           H  
ATOM   2905 1HH2 ARG A 307     -15.529 -34.038  14.636  1.00  0.00           H  
ATOM   2906  H   ARG A 307     -12.326 -36.090  18.901  1.00  0.00           H  
ATOM   2907 2HH1 ARG A 307     -18.875 -34.838  15.130  1.00  0.00           H  
ATOM   2908 1HH1 ARG A 307     -18.627 -35.672  16.628  1.00  0.00           H  
ATOM   2909  N   ARG A 308     -11.483 -38.967  17.398  1.00  0.00           N  
ATOM   2910  CA  ARG A 308     -10.723 -39.962  16.662  1.00  0.00           C  
ATOM   2911  C   ARG A 308      -9.942 -40.930  17.540  1.00  0.00           C  
ATOM   2912  O   ARG A 308      -9.661 -42.051  17.116  1.00  0.00           O  
ATOM   2913  CB  ARG A 308      -9.697 -39.267  15.728  1.00  0.00           C  
ATOM   2914  CG  ARG A 308     -10.333 -38.475  14.568  1.00  0.00           C  
ATOM   2915  CD  ARG A 308      -9.292 -37.705  13.742  1.00  0.00           C  
ATOM   2916  NE  ARG A 308     -10.026 -36.994  12.641  1.00  0.00           N  
ATOM   2917  CZ  ARG A 308      -9.467 -36.108  11.802  1.00  0.00           C  
ATOM   2918  NH1 ARG A 308     -10.211 -35.508  10.874  1.00  0.00           N  
ATOM   2919  NH2 ARG A 308      -8.179 -35.796  11.858  1.00  0.00           N  
ATOM   2920  HE  ARG A 308     -10.999 -37.203  12.535  1.00  0.00           H  
ATOM   2921 2HH2 ARG A 308      -7.780 -35.162  11.228  1.00  0.00           H  
ATOM   2922 1HH2 ARG A 308      -7.600 -36.224  12.570  1.00  0.00           H  
ATOM   2923  H   ARG A 308     -11.211 -37.947  17.427  1.00  0.00           H  
ATOM   2924 2HH1 ARG A 308      -9.773 -34.861  10.241  1.00  0.00           H  
ATOM   2925 1HH1 ARG A 308     -11.184 -35.696  10.810  1.00  0.00           H  
ATOM   2926  N   LEU A 309      -9.506 -40.498  18.738  1.00  0.00           N  
ATOM   2927  CA  LEU A 309      -8.845 -41.354  19.713  1.00  0.00           C  
ATOM   2928  C   LEU A 309      -9.752 -42.319  20.469  1.00  0.00           C  
ATOM   2929  O   LEU A 309      -9.295 -43.393  20.862  1.00  0.00           O  
ATOM   2930  CB  LEU A 309      -8.133 -40.501  20.791  1.00  0.00           C  
ATOM   2931  CG  LEU A 309      -6.939 -39.659  20.296  1.00  0.00           C  
ATOM   2932  CD1 LEU A 309      -6.491 -38.704  21.411  1.00  0.00           C  
ATOM   2933  CD2 LEU A 309      -5.742 -40.526  19.857  1.00  0.00           C  
ATOM   2934  H   LEU A 309      -9.689 -39.477  18.904  1.00  0.00           H  
ATOM   2935  N   LEU A 310     -11.002 -41.901  20.751  1.00  0.00           N  
ATOM   2936  CA  LEU A 310     -12.039 -42.685  21.401  1.00  0.00           C  
ATOM   2937  C   LEU A 310     -12.643 -43.838  20.547  1.00  0.00           C  
ATOM   2938  O   LEU A 310     -12.291 -44.006  19.352  1.00  0.00           O  
ATOM   2939  CB  LEU A 310     -13.234 -41.758  21.775  1.00  0.00           C  
ATOM   2940  CG  LEU A 310     -12.960 -40.682  22.852  1.00  0.00           C  
ATOM   2941  CD1 LEU A 310     -13.990 -39.540  22.759  1.00  0.00           C  
ATOM   2942  CD2 LEU A 310     -12.979 -41.276  24.274  1.00  0.00           C  
ATOM   2943  OXT LEU A 310     -13.504 -44.564  21.122  1.00  0.00           O  
ATOM   2944  H   LEU A 310     -11.168 -40.894  20.438  1.00  0.00           H  
CONECT    1    2   10    8    9                                       
CONECT    2    3    5    1                                            
CONECT    3    4    4   15    2                                       
CONECT    4    3    3                                                 
CONECT    5    2    6                                                 
CONECT    6    5    7                                                 
CONECT    7    6   12   12   13                                       
CONECT    8    1                                                      
CONECT    9    1                                                      
CONECT   10    1                                                      
CONECT   11   13                                                      
CONECT   12    7    7                                                 
CONECT   13    7   11   14                                            
CONECT   14   13                                                      
CONECT   15   16    3   21                                            
CONECT   16   17   19   15                                            
CONECT   17   22   16   18   18                                       
CONECT   18   17   17                                                 
CONECT   19   20   16                                                 
CONECT   20 1591   19                                                 
CONECT   21   15                                                      
CONECT   22   23   34   17                                            
CONECT   23   26   22   24                                            
CONECT   24   23   25   25   36                                       
CONECT   25   24   24                                                 
CONECT   26   27   23                                                 
CONECT   27   29   29   28   26                                       
CONECT   28   30   30   27                                            
CONECT   29   31   27   27                                            
CONECT   30   32   28   28                                            
CONECT   31   32   32   29                                            
CONECT   32   33   31   31   30                                       
CONECT   33   35   32                                                 
CONECT   34   22                                                      
CONECT   35   33                                                      
CONECT   36   24   48   37                                            
CONECT   37   36   38   40                                            
CONECT   38   39   39   37   50                                       
CONECT   39   38   38                                                 
CONECT   40   37   41                                                 
CONECT   41   40   43   43   42                                       
CONECT   42   41   44   44                                            
CONECT   43   41   41   45                                            
CONECT   44   42   42   46                                            
CONECT   45   43   46   46                                            
CONECT   46   45   45   44   47                                       
CONECT   47   46   49                                                 
CONECT   48   36                                                      
CONECT   49   47                                                      
CONECT   50   38   51   56                                            
CONECT   51   50   54   52                                            
CONECT   52   51   61   53   53                                       
CONECT   53   52   52                                                 
CONECT   54   55   51                                                 
CONECT   55   57   57   58   54                                       
CONECT   56   50                                                      
CONECT   57   55   55                                                 
CONECT   58   55   59   60                                            
CONECT   59   58                                                      
CONECT   60   58                                                      
CONECT   61   70   52   62                                            
CONECT   62   63   61   65                                            
CONECT   63   64   64   71   62                                       
CONECT   64   63   63                                                 
CONECT   65   62   66                                                 
CONECT   66   65   67                                                 
CONECT   67   66   69   69   68                                       
CONECT   68   67                                                      
CONECT   69   67   67                                                 
CONECT   70   61                                                      
CONECT   71   72   63   78                                            
CONECT   72   73   75   71                                            
CONECT   73   80   74   74   72                                       
CONECT   74   73   73                                                 
CONECT   75   72   77   76                                            
CONECT   76   75   79                                                 
CONECT   77   75                                                      
CONECT   78   71                                                      
CONECT   79   76                                                      
CONECT   80   81   88   73                                            
CONECT   81   84   80   82                                            
CONECT   82   81   83   83   89                                       
CONECT   83   82   82                                                 
CONECT   84   85   86   81                                            
CONECT   85   87   84                                                 
CONECT   86   84                                                      
CONECT   87   85                                                      
CONECT   88   80                                                      
CONECT   89   82   93   90                                            
CONECT   90   89   91                                                 
CONECT   91   90   94   92   92                                       
CONECT   92   91   91                                                 
CONECT   93   89                                                      
CONECT   94  105   91   95                                            
CONECT   95   96   94   98                                            
CONECT   96  106   97   97   95                                       
CONECT   97   96   96                                                 
CONECT   98   95   99                                                 
CONECT   99  101  101   98  100                                       
CONECT  100   99  102  102                                            
CONECT  101  103   99   99                                            
CONECT  102  104  100  100                                            
CONECT  103  101  104  104                                            
CONECT  104  103  103  102                                            
CONECT  105   94                                                      
CONECT  106  107  117   96                                            
CONECT  107  110  108  106                                            
CONECT  108  118  107  109  109                                       
CONECT  109  108  108                                                 
CONECT  110  111  107                                                 
CONECT  111  110  113  113  112                                       
CONECT  112  111  114  114                                            
CONECT  113  115  111  111                                            
CONECT  114  116  112  112                                            
CONECT  115  113  116  116                                            
CONECT  116  115  115  114                                            
CONECT  117  106                                                      
CONECT  118  119  130  108                                            
CONECT  119  122  118  120                                            
CONECT  120  119  121  121  132                                       
CONECT  121  120  120                                                 
CONECT  122  123  119                                                 
CONECT  123  125  125  124  122                                       
CONECT  124  126  126  123                                            
CONECT  125  127  123  123                                            
CONECT  126  128  124  124                                            
CONECT  127  128  128  125                                            
CONECT  128  129  127  127  126                                       
CONECT  129  131  128                                                 
CONECT  130  118                                                      
CONECT  131  129                                                      
CONECT  132  120  138  133                                            
CONECT  133  132  134  136                                            
CONECT  134  133  143  135  135                                       
CONECT  135  134  134                                                 
CONECT  136  133  137                                                 
CONECT  137  136  140  139  139                                       
CONECT  138  132                                                      
CONECT  139  137  137                                                 
CONECT  140  142  137  141                                            
CONECT  141  140                                                      
CONECT  142  140                                                      
CONECT  143  149  134  144                                            
CONECT  144  145  147  143                                            
CONECT  145  154  146  146  144                                       
CONECT  146  145  145                                                 
CONECT  147  144  148                                                 
CONECT  148  147  151  150  150                                       
CONECT  149  143                                                      
CONECT  150  148  148                                                 
CONECT  151  153  148  152                                            
CONECT  152  151                                                      
CONECT  153  151                                                      
CONECT  154  155  160  145                                            
CONECT  155  158  156  154                                            
CONECT  156  162  155  157  157                                       
CONECT  157  156  156                                                 
CONECT  158  159  155                                                 
CONECT  159  161  158                                                 
CONECT  160  154                                                      
CONECT  161  159                                                      
CONECT  162  166  163  156                                            
CONECT  163  164  162                                                 
CONECT  164  165  165  167  163                                       
CONECT  165  164  164                                                 
CONECT  166  162                                                      
CONECT  167  168  164  179                                            
CONECT  168  171  169  167                                            
CONECT  169  180  168  170  170                                       
CONECT  170  169  169                                                 
CONECT  171  172  168                                                 
CONECT  172  173  171                                                 
CONECT  173  174  172                                                 
CONECT  174  175  173                                                 
CONECT  175  178  174  177  176                                       
CONECT  176  175                                                      
CONECT  177  175                                                      
CONECT  178  175                                                      
CONECT  179  167                                                      
CONECT  180  189  181  169                                            
CONECT  181  182  184  180                                            
CONECT  182  183  183  181  190                                       
CONECT  183  182  182                                                 
CONECT  184  181  185                                                 
CONECT  185  184  186                                                 
CONECT  186  187  187  185  188                                       
CONECT  187  186  186                                                 
CONECT  188  186                                                      
CONECT  189  180                                                      
CONECT  190  182  191  198                                            
CONECT  191  190  192  194                                            
CONECT  192  199  191  193  193                                       
CONECT  193  192  192                                                 
CONECT  194  191  195                                                 
CONECT  195  196  194  197                                            
CONECT  196  195                                                      
CONECT  197  195                                                      
CONECT  198  190                                                      
CONECT  199  205  200  192                                            
CONECT  200  203  199  201                                            
CONECT  201  202  202  200  207                                       
CONECT  202  201  201                                                 
CONECT  203  204  200                                                 
CONECT  204  203  206                                                 
CONECT  205  199                                                      
CONECT  206  204                                                      
CONECT  207  201  208  213                                            
CONECT  208  209  207  211                                            
CONECT  209  210  210  215  208                                       
CONECT  210  209  209                                                 
CONECT  211  208  212                                                 
CONECT  212  211  214                                                 
CONECT  213  207                                                      
CONECT  214  212                                                      
CONECT  215  216  209  221                                            
CONECT  216  217  215  219                                            
CONECT  217  227  218  218  216                                       
CONECT  218  217  217                                                 
CONECT  219  216  220                                                 
CONECT  220  219  225  222  222                                       
CONECT  221  215                                                      
CONECT  222  220  220  226                                            
CONECT  223  225                                                      
CONECT  224  225  226  226                                            
CONECT  225  223  220  224                                            
CONECT  226  222  224  224                                            
CONECT  227  228  242  217                                            
CONECT  228  231  229  227                                            
CONECT  229  243  228  230  230                                       
CONECT  230  229  229                                                 
CONECT  231  232  228                                                 
CONECT  232  234  233  233  231                                       
CONECT  233  235  232  232                                            
CONECT  234  237  237  236  232                                       
CONECT  235  236  241  233                                            
CONECT  236  238  238  234  235                                       
CONECT  237  239  234  234                                            
CONECT  238  240  236  236                                            
CONECT  239  240  240  237                                            
CONECT  240  239  239  238                                            
CONECT  241  235                                                      
CONECT  242  227                                                      
CONECT  243  257  244  229                                            
CONECT  244  245  247  243                                            
CONECT  245  246  246  260  244                                       
CONECT  246  245  245                                                 
CONECT  247  244  248                                                 
CONECT  248  247  249                                                 
CONECT  249  248  250                                                 
CONECT  250  249  254  251                                            
CONECT  251  250  253  253  252                                       
CONECT  252  251  259  258                                            
CONECT  253  256  251  251  255                                       
CONECT  254  250                                                      
CONECT  255  253                                                      
CONECT  256  253                                                      
CONECT  257  243                                                      
CONECT  258  252                                                      
CONECT  259  252                                                      
CONECT  260  261  245  266                                            
CONECT  261  262  264  260                                            
CONECT  262  263  263  267  261                                       
CONECT  263  262  262                                                 
CONECT  264  261  265                                                 
CONECT  265  264  266                                                 
CONECT  266  260  265                                                 
CONECT  267  268  262  279                                            
CONECT  268  269  271  267                                            
CONECT  269  270  270  268  280                                       
CONECT  270  269  269                                                 
CONECT  271  268  272                                                 
CONECT  272  271  273                                                 
CONECT  273  272  274                                                 
CONECT  274  273  275                                                 
CONECT  275  276  274  278  277                                       
CONECT  276  275                                                      
CONECT  277  275                                                      
CONECT  278  275                                                      
CONECT  279  267                                                      
CONECT  280  269  281  288                                            
CONECT  281  282  280  284                                            
CONECT  282  283  283  289  281                                       
CONECT  283  282  282                                                 
CONECT  284  281  285                                                 
CONECT  285  284  286  286  287                                       
CONECT  286  285  285                                                 
CONECT  287  285                                                      
CONECT  288  280                                                      
CONECT  289  290  282  296                                            
CONECT  290  291  293  289                                            
CONECT  291  292  292  297  290                                       
CONECT  292  291  291                                                 
CONECT  293  294  290  295                                            
CONECT  294  293                                                      
CONECT  295  293                                                      
CONECT  296  289                                                      
CONECT  297  298  291  304                                            
CONECT  298  299  301  297                                            
CONECT  299  300  300  298  305                                       
CONECT  300  299  299                                                 
CONECT  301  302  298  303                                            
CONECT  302  301                                                      
CONECT  303  301                                                      
CONECT  304  297                                                      
CONECT  305  299  306  312                                            
CONECT  306  307  305  309                                            
CONECT  307  308  308  313  306                                       
CONECT  308  307  307                                                 
CONECT  309  306  311  310                                            
CONECT  310  309                                                      
CONECT  311  309                                                      
CONECT  312  305                                                      
CONECT  313  307  314  320                                            
CONECT  314  315  313  317                                            
CONECT  315  316  316  321  314                                       
CONECT  316  315  315                                                 
CONECT  317  314  318  319                                            
CONECT  318  317                                                      
CONECT  319  317                                                      
CONECT  320  313                                                      
CONECT  321  322  315  326                                            
CONECT  322  323  325  321                                            
CONECT  323  324  324  327  322                                       
CONECT  324  323  323                                                 
CONECT  325  322                                                      
CONECT  326  321                                                      
CONECT  327  328  323  335                                            
CONECT  328  329  331  327                                            
CONECT  329  330  330  328  336                                       
CONECT  330  329  329                                                 
CONECT  331  332  328                                                 
CONECT  332  333  334  331                                            
CONECT  333  332                                                      
CONECT  334  332                                                      
CONECT  335  327                                                      
CONECT  336  329  337  340                                            
CONECT  337  338  336                                                 
CONECT  338  339  339  341  337                                       
CONECT  339  338  338                                                 
CONECT  340  336                                                      
CONECT  341  342  338  349                                            
CONECT  342  343  345  341                                            
CONECT  343  344  344  350  342                                       
CONECT  344  343  343                                                 
CONECT  345  342  346                                                 
CONECT  346  345  348  347                                            
CONECT  347  346                                                      
CONECT  348  346                                                      
CONECT  349  341                                                      
CONECT  350  351  343  357                                            
CONECT  351  352  354  350                                            
CONECT  352  353  353  359  351                                       
CONECT  353  352  352                                                 
CONECT  354  356  351  355                                            
CONECT  355  354  358                                                 
CONECT  356  354                                                      
CONECT  357  350                                                      
CONECT  358  355                                                      
CONECT  359  360  352  366                                            
CONECT  360  361  363  359                                            
CONECT  361  362  362  360  367                                       
CONECT  362  361  361                                                 
CONECT  363  360  364  365                                            
CONECT  364  363                                                      
CONECT  365  363                                                      
CONECT  366  359                                                      
CONECT  367  361  368  373                                            
CONECT  368  369  367  371                                            
CONECT  369  370  370  375  368                                       
CONECT  370  369  369                                                 
CONECT  371  368  372                                                 
CONECT  372  371  374                                                 
CONECT  373  367                                                      
CONECT  374  372                                                      
CONECT  375  376  369  382                                            
CONECT  376  377  379  375                                            
CONECT  377  378  378  383  376                                       
CONECT  378  377  377                                                 
CONECT  379  380  376  381                                            
CONECT  380  379                                                      
CONECT  381  379                                                      
CONECT  382  375                                                      
CONECT  383  384  377  391                                            
CONECT  384  385  387  383                                            
CONECT  385  386  386  384  392                                       
CONECT  386  385  385                                                 
CONECT  387  384  388                                                 
CONECT  388  390  387  389                                            
CONECT  389  388                                                      
CONECT  390  388                                                      
CONECT  391  383                                                      
CONECT  392  385  393  399                                            
CONECT  393  394  392  396                                            
CONECT  394  395  395  400  393                                       
CONECT  395  394  394                                                 
CONECT  396  393  397  398                                            
CONECT  397  396                                                      
CONECT  398  396                                                      
CONECT  399  392                                                      
CONECT  400  401  394  408                                            
CONECT  401  402  400  404                                            
CONECT  402  403  403  409  401                                       
CONECT  403  402  402                                                 
CONECT  404  401  405                                                 
CONECT  405  404  407  406                                            
CONECT  406  405                                                      
CONECT  407  405                                                      
CONECT  408  400                                                      
CONECT  409  410  402  417                                            
CONECT  410  411  413  409                                            
CONECT  411  412  412  418  410                                       
CONECT  412  411  411                                                 
CONECT  413  410  414                                                 
CONECT  414  416  413  415                                            
CONECT  415  414                                                      
CONECT  416  414                                                      
CONECT  417  409                                                      
CONECT  418  419  411  425                                            
CONECT  419  420  422  418                                            
CONECT  420  421  421  419  427                                       
CONECT  421  420  420                                                 
CONECT  422  419  424  423                                            
CONECT  423  422  426                                                 
CONECT  424  422                                                      
CONECT  425  418                                                      
CONECT  426  423                                                      
CONECT  427  420  428  433                                            
CONECT  428  429  427  431                                            
CONECT  429  430  430  438  428                                       
CONECT  430  429  429                                                 
CONECT  431  428  432                                                 
CONECT  432  434  434  431  435                                       
CONECT  433  427                                                      
CONECT  434  432  432                                                 
CONECT  435  432  436  437                                            
CONECT  436  435                                                      
CONECT  437  435                                                      
CONECT  438  439  429  446                                            
CONECT  439  440  442  438                                            
CONECT  440  441  441  447  439                                       
CONECT  441  440  440                                                 
CONECT  442  439  443                                                 
CONECT  443  442  445  444                                            
CONECT  444  443                                                      
CONECT  445  443                                                      
CONECT  446  438                                                      
CONECT  447  448  440  455                                            
CONECT  448  449  451  447                                            
CONECT  449  450  450  456  448                                       
CONECT  450  449  449                                                 
CONECT  451  452  448                                                 
CONECT  452  453  454  451                                            
CONECT  453  452                                                      
CONECT  454  452                                                      
CONECT  455  447                                                      
CONECT  456  457  449  463                                            
CONECT  457  458  460  456                                            
CONECT  458  459  459  457  464                                       
CONECT  459  458  458                                                 
CONECT  460  462  457  461                                            
CONECT  461  460                                                      
CONECT  462  460                                                      
CONECT  463  456                                                      
CONECT  464  458  465  472                                            
CONECT  465  466  464  468                                            
CONECT  466  467  467  473  465                                       
CONECT  467  466  466                                                 
CONECT  468  465  470  469                                            
CONECT  469  468  471                                                 
CONECT  470  468                                                      
CONECT  471  469                                                      
CONECT  472  464                                                      
CONECT  473  474  466  478                                            
CONECT  474  475  477  473                                            
CONECT  475  476  476  479  474                                       
CONECT  476  475  475                                                 
CONECT  477  474                                                      
CONECT  478  473                                                      
CONECT  479  480  475  484                                            
CONECT  480  481  483  479                                            
CONECT  481  482  482  480  485                                       
CONECT  482  481  481                                                 
CONECT  483  480                                                      
CONECT  484  479                                                      
CONECT  485  481  486  493                                            
CONECT  486  487  485  489                                            
CONECT  487  488  488  494  486                                       
CONECT  488  487  487                                                 
CONECT  489  486  491  490                                            
CONECT  490  489  492                                                 
CONECT  491  489                                                      
CONECT  492  490                                                      
CONECT  493  485                                                      
CONECT  494  487  495  499                                            
CONECT  495  496  494  498                                            
CONECT  496  497  497  500  495                                       
CONECT  497  496  496                                                 
CONECT  498  495                                                      
CONECT  499  494                                                      
CONECT  500  501  496  506                                            
CONECT  501  502  504  500                                            
CONECT  502  503  503  508  501                                       
CONECT  503  502  502                                                 
CONECT  504  501  505                                                 
CONECT  505  504  507                                                 
CONECT  506  500                                                      
CONECT  507  505                                                      
CONECT  508  509  502  514                                            
CONECT  509  510  512  508                                            
CONECT  510  519  509  511  511                                       
CONECT  511  510  510                                                 
CONECT  512  513  509                                                 
CONECT  513  515  515  516  512                                       
CONECT  514  508                                                      
CONECT  515  513  513                                                 
CONECT  516  517  513  518                                            
CONECT  517  516                                                      
CONECT  518  516                                                      
CONECT  519  520  533  510                                            
CONECT  520  523  521  519                                            
CONECT  521  520  522  522  536                                       
CONECT  522  521  521                                                 
CONECT  523  524  520                                                 
CONECT  524  525  523                                                 
CONECT  525  526  524                                                 
CONECT  526  527  530  525                                            
CONECT  527  528  528  529  526                                       
CONECT  528  534  535  527  527                                       
CONECT  529  531  532  527                                            
CONECT  530  526                                                      
CONECT  531  529                                                      
CONECT  532  529                                                      
CONECT  533  519                                                      
CONECT  534  528                                                      
CONECT  535  528                                                      
CONECT  536  521  550  537                                            
CONECT  537  540  536  538                                            
CONECT  538  537  539  539  553                                       
CONECT  539  538  538                                                 
CONECT  540  541  537                                                 
CONECT  541  542  540                                                 
CONECT  542  541  543                                                 
CONECT  543  542  547  544                                            
CONECT  544  543  545  545  546                                       
CONECT  545  552  544  544  551                                       
CONECT  546  544  549  548                                            
CONECT  547  543                                                      
CONECT  548  546                                                      
CONECT  549  546                                                      
CONECT  550  536                                                      
CONECT  551  545                                                      
CONECT  552  545                                                      
CONECT  553  538  564  554                                            
CONECT  554  553  555  557                                            
CONECT  555  565  554  556  556                                       
CONECT  556  555  555                                                 
CONECT  557  554  558                                                 
CONECT  558  559  559  560  557                                       
CONECT  559  561  558  558                                            
CONECT  560  562  562  558                                            
CONECT  561  563  563  559                                            
CONECT  562  563  560  560                                            
CONECT  563  561  561  562                                            
CONECT  564  553                                                      
CONECT  565  571  566  555                                            
CONECT  566  569  565  567                                            
CONECT  567  568  568  566  577                                       
CONECT  568  567  567                                                 
CONECT  569  570  566                                                 
CONECT  570  575  569  572  572                                       
CONECT  571  565                                                      
CONECT  572  570  570  576                                            
CONECT  573  575                                                      
CONECT  574  575  576  576                                            
CONECT  575  573  574  570                                            
CONECT  576  574  574  572                                            
CONECT  577  567  578  584                                            
CONECT  578  581  577  579                                            
CONECT  579  578  589  580  580                                       
CONECT  580  579  579                                                 
CONECT  581  582  578                                                 
CONECT  582  583  581                                                 
CONECT  583  587  586  586  582                                       
CONECT  584  577                                                      
CONECT  585  587                                                      
CONECT  586  583  583                                                 
CONECT  587  588  585  583                                            
CONECT  588  587                                                      
CONECT  589  595  579  590                                            
CONECT  590  589  593  591                                            
CONECT  591  590  596  592  592                                       
CONECT  592  591  591                                                 
CONECT  593  594  590                                                 
CONECT  594  595  593                                                 
CONECT  595  594  589                                                 
CONECT  596  604  591  597                                            
CONECT  597  596  600  598                                            
CONECT  598  605  597  599  599                                       
CONECT  599  598  598                                                 
CONECT  600  602  597  601                                            
CONECT  601  600  603                                                 
CONECT  602  600                                                      
CONECT  603  601                                                      
CONECT  604  596                                                      
CONECT  605  617  606  598                                            
CONECT  606  609  605  607                                            
CONECT  607  606  619  608  608                                       
CONECT  608  607  607                                                 
CONECT  609  610  606                                                 
CONECT  610  612  612  611  609                                       
CONECT  611  613  613  610                                            
CONECT  612  614  610  610                                            
CONECT  613  615  611  611                                            
CONECT  614  615  615  612                                            
CONECT  615  616  614  614  613                                       
CONECT  616  618  615                                                 
CONECT  617  605                                                      
CONECT  618  616                                                      
CONECT  619  631  607  620                                            
CONECT  620  619  623  621                                            
CONECT  621  620  633  622  622                                       
CONECT  622  621  621                                                 
CONECT  623  624  620                                                 
CONECT  624  626  626  625  623                                       
CONECT  625  627  627  624                                            
CONECT  626  628  624  624                                            
CONECT  627  629  625  625                                            
CONECT  628  629  629  626                                            
CONECT  629  630  628  628  627                                       
CONECT  630  632  629                                                 
CONECT  631  619                                                      
CONECT  632  630                                                      
CONECT  633  641  621  634                                            
CONECT  634  633  637  635                                            
CONECT  635  642  634  636  636                                       
CONECT  636  635  635                                                 
CONECT  637  634  638                                                 
CONECT  638  639  637  640                                            
CONECT  639  638                                                      
CONECT  640  638                                                      
CONECT  641  633                                                      
CONECT  642  650  643  635                                            
CONECT  643  646  642  644                                            
CONECT  644  651  643  645  645                                       
CONECT  645  644  644                                                 
CONECT  646  647  643                                                 
CONECT  647  648  646  649                                            
CONECT  648  647                                                      
CONECT  649  647                                                      
CONECT  650  642                                                      
CONECT  651  655  652  644                                            
CONECT  652  651  653                                                 
CONECT  653  652  656  654  654                                       
CONECT  654  653  653                                                 
CONECT  655  651                                                      
CONECT  656  662  653  657                                            
CONECT  657  656  660  658                                            
CONECT  658  657  667  659  659                                       
CONECT  659  658  658                                                 
CONECT  660  657  661                                                 
CONECT  661  660  663  663  664                                       
CONECT  662  656                                                      
CONECT  663  661  661                                                 
CONECT  664  661  666  665                                            
CONECT  665  664                                                      
CONECT  666  664                                                      
CONECT  667  675  658  668                                            
CONECT  668  667  671  669                                            
CONECT  669  676  668  670  670                                       
CONECT  670  669  669                                                 
CONECT  671  668  672                                                 
CONECT  672  671  674  673                                            
CONECT  673  672                                                      
CONECT  674  672                                                      
CONECT  675  667                                                      
CONECT  676  681  677  669                                            
CONECT  677  680  676  678                                            
CONECT  678  677  682  679  679                                       
CONECT  679  678  678                                                 
CONECT  680  677                                                      
CONECT  681  676                                                      
CONECT  682  687  678  683                                            
CONECT  683  682  686  684                                            
CONECT  684  683  688  685  685                                       
CONECT  685  684  684                                                 
CONECT  686  683                                                      
CONECT  687  682                                                      
CONECT  688  693  684  689                                            
CONECT  689  688  692  690                                            
CONECT  690  689  694  691  691                                       
CONECT  691  690  690                                                 
CONECT  692  689                                                      
CONECT  693  688                                                      
CONECT  694  703  695  690                                            
CONECT  695  698  694  696                                            
CONECT  696  704  695  697  697                                       
CONECT  697  696  696                                                 
CONECT  698  699  695                                                 
CONECT  699  701  701  698  700                                       
CONECT  700  699  702                                                 
CONECT  701  699  699                                                 
CONECT  702  700                                                      
CONECT  703  694                                                      
CONECT  704  712  705  696                                            
CONECT  705  708  704  706                                            
CONECT  706  705  713  707  707                                       
CONECT  707  706  706                                                 
CONECT  708  709  705                                                 
CONECT  709  711  710  708                                            
CONECT  710  709                                                      
CONECT  711  709                                                      
CONECT  712  704                                                      
CONECT  713  724  706  714                                            
CONECT  714  713  717  715                                            
CONECT  715  714  725  716  716                                       
CONECT  716  715  715                                                 
CONECT  717  714  718                                                 
CONECT  718  717  719  719  720                                       
CONECT  719  718  718  721                                            
CONECT  720  718  722  722                                            
CONECT  721  719  723  723                                            
CONECT  722  720  720  723                                            
CONECT  723  721  721  722                                            
CONECT  724  713                                                      
CONECT  725  730  715  726                                            
CONECT  726  725  729  727                                            
CONECT  727  731  726  728  728                                       
CONECT  728  727  727                                                 
CONECT  729  726                                                      
CONECT  730  725                                                      
CONECT  731  735  732  727                                            
CONECT  732  731  733                                                 
CONECT  733  732  736  734  734                                       
CONECT  734  733  733                                                 
CONECT  735  731                                                      
CONECT  736  743  733  737                                            
CONECT  737  736  740  738                                            
CONECT  738  737  744  739  739                                       
CONECT  739  738  738                                                 
CONECT  740  742  737  741                                            
CONECT  741  740                                                      
CONECT  742  740                                                      
CONECT  743  736                                                      
CONECT  744  749  738  745                                            
CONECT  745  744  748  746                                            
CONECT  746  745  750  747  747                                       
CONECT  747  746  746                                                 
CONECT  748  745                                                      
CONECT  749  744                                                      
CONECT  750  762  746  751                                            
CONECT  751  754  750  752                                            
CONECT  752  764  751  753  753                                       
CONECT  753  752  752                                                 
CONECT  754  755  751                                                 
CONECT  755  757  757  754  756                                       
CONECT  756  755  758  758                                            
CONECT  757  759  755  755                                            
CONECT  758  760  756  756                                            
CONECT  759  757  760  760                                            
CONECT  760  759  759  761  758                                       
CONECT  761  763  760                                                 
CONECT  762  750                                                      
CONECT  763  761                                                      
CONECT  764  772  765  752                                            
CONECT  765  768  764  766                                            
CONECT  766  765  773  767  767                                       
CONECT  767  766  766                                                 
CONECT  768  769  765                                                 
CONECT  769  770  768  771                                            
CONECT  770  769                                                      
CONECT  771  769                                                      
CONECT  772  764                                                      
CONECT  773  784  766  774                                            
CONECT  774  773  777  775                                            
CONECT  775  774  785  776  776                                       
CONECT  776  775  775                                                 
CONECT  777  774  778                                                 
CONECT  778  777  780  780  779                                       
CONECT  779  778  781  781                                            
CONECT  780  778  778  782                                            
CONECT  781  779  779  783                                            
CONECT  782  780  783  783                                            
CONECT  783  782  782  781                                            
CONECT  784  773                                                      
CONECT  785  793  775  786                                            
CONECT  786  785  789  787                                            
CONECT  787  794  786  788  788                                       
CONECT  788  787  787                                                 
CONECT  789  786  790                                                 
CONECT  790  792  789  791                                            
CONECT  791  790                                                      
CONECT  792  790                                                      
CONECT  793  785                                                      
CONECT  794  802  795  787                                            
CONECT  795  798  794  796                                            
CONECT  796  795  803  797  797                                       
CONECT  797  796  796                                                 
CONECT  798  799  795                                                 
CONECT  799  798  800                                                 
CONECT  800  801  799                                                 
CONECT  801  800                                                      
CONECT  802  794                                                      
CONECT  803  814  796  804                                            
CONECT  804  807  803  805                                            
CONECT  805  804  815  806  806                                       
CONECT  806  805  805                                                 
CONECT  807  808  804                                                 
CONECT  808  809  809  807  810                                       
CONECT  809  811  808  808                                            
CONECT  810  808  812  812                                            
CONECT  811  809  813  813                                            
CONECT  812  813  810  810                                            
CONECT  813  811  811  812                                            
CONECT  814  803                                                      
CONECT  815  821  805  816                                            
CONECT  816  815  819  817                                            
CONECT  817  816  827  818  818                                       
CONECT  818  817  817                                                 
CONECT  819  820  816                                                 
CONECT  820  822  822  819  825                                       
CONECT  821  815                                                      
CONECT  822  826  820  820                                            
CONECT  823  825                                                      
CONECT  824  826  826  825                                            
CONECT  825  820  824  823                                            
CONECT  826  822  824  824                                            
CONECT  827  834  817  828                                            
CONECT  828  831  827  829                                            
CONECT  829  828  830  830  836                                       
CONECT  830  829  829                                                 
CONECT  831  833  832  828                                            
CONECT  832  831  835                                                 
CONECT  833  831                                                      
CONECT  834  827                                                      
CONECT  835  832                                                      
CONECT  836  829  840  837                                            
CONECT  837  836  838                                                 
CONECT  838  837  841  839  839                                       
CONECT  839  838  838                                                 
CONECT  840  836                                                      
CONECT  841  847  838  842                                            
CONECT  842  841  843  845                                            
CONECT  843  848  842  844  844                                       
CONECT  844  843  843                                                 
CONECT  845  846  842                                                 
CONECT  846  847  845                                                 
CONECT  847  841  846                                                 
CONECT  848  862  849  843                                            
CONECT  849  852  850  848                                            
CONECT  850  851  851  849  865                                       
CONECT  851  850  850                                                 
CONECT  852  853  849                                                 
CONECT  853  854  852                                                 
CONECT  854  855  853                                                 
CONECT  855  856  854  859                                            
CONECT  856  858  858  857  855                                       
CONECT  857  863  856  864                                            
CONECT  858  860  861  856  856                                       
CONECT  859  855                                                      
CONECT  860  858                                                      
CONECT  861  858                                                      
CONECT  862  848                                                      
CONECT  863  857                                                      
CONECT  864  857                                                      
CONECT  865  850  872  866                                            
CONECT  866  865  869  867                                            
CONECT  867  866  868  868  874                                       
CONECT  868  867  867                                                 
CONECT  869  870  866  871                                            
CONECT  870  873  869                                                 
CONECT  871  869                                                      
CONECT  872  865                                                      
CONECT  873  870                                                      
CONECT  874  867  879  875                                            
CONECT  875  874  876  878                                            
CONECT  876  880  875  877  877                                       
CONECT  877  876  876                                                 
CONECT  878  875                                                      
CONECT  879  874                                                      
CONECT  880  894  881  876                                            
CONECT  881  884  882  880                                            
CONECT  882  897  883  883  881                                       
CONECT  883  882  882                                                 
CONECT  884  885  881                                                 
CONECT  885  886  884                                                 
CONECT  886  887  885                                                 
CONECT  887  886  888  891                                            
CONECT  888  889  889  887  890                                       
CONECT  889  896  895  888  888                                       
CONECT  890  888  892  893                                            
CONECT  891  887                                                      
CONECT  892  890                                                      
CONECT  893  890                                                      
CONECT  894  880                                                      
CONECT  895  889                                                      
CONECT  896  889                                                      
CONECT  897  898  905  882                                            
CONECT  898  901  897  899                                            
CONECT  899  898  906  900  900                                       
CONECT  900  899  899                                                 
CONECT  901  902  898                                                 
CONECT  902  904  903  901                                            
CONECT  903  902                                                      
CONECT  904  902                                                      
CONECT  905  897                                                      
CONECT  906  912  899  907                                            
CONECT  907  906  908  910                                            
CONECT  908  909  909  907  914                                       
CONECT  909  908  908                                                 
CONECT  910  911  907                                                 
CONECT  911  913  910                                                 
CONECT  912  906                                                      
CONECT  913  911                                                      
CONECT  914  908  915  922                                            
CONECT  915  916  914  918                                            
CONECT  916  917  917  923  915                                       
CONECT  917  916  916                                                 
CONECT  918  915  919                                                 
CONECT  919  921  918  920                                            
CONECT  920  919                                                      
CONECT  921  919                                                      
CONECT  922  914                                                      
CONECT  923  924  916  932                                            
CONECT  924  925  927  923                                            
CONECT  925  926  926  933  924                                       
CONECT  926  925  925                                                 
CONECT  927  924  928                                                 
CONECT  928  927  929                                                 
CONECT  929  930  930  928  931                                       
CONECT  930  929  929                                                 
CONECT  931  929                                                      
CONECT  932  923                                                      
CONECT  933  934  925  937                                            
CONECT  934  935  933                                                 
CONECT  935  936  936  934  938                                       
CONECT  936  935  935                                                 
CONECT  937  933                                                      
CONECT  938  935  939  953                                            
CONECT  939  940  938  942                                            
CONECT  940  941  941  954  939                                       
CONECT  941  940  940                                                 
CONECT  942  939  943                                                 
CONECT  943  945  942  944  944                                       
CONECT  944  943  943  946                                            
CONECT  945  948  948  947  943                                       
CONECT  946  947  944  952                                            
CONECT  947  945  949  949  946                                       
CONECT  948  950  945  945                                            
CONECT  949  951  947  947                                            
CONECT  950  948  951  951                                            
CONECT  951  950  950  949                                            
CONECT  952  946                                                      
CONECT  953  938                                                      
CONECT  954  955  940  965                                            
CONECT  955  956  958  954                                            
CONECT  956  957  957  966  955                                       
CONECT  957  956  956                                                 
CONECT  958  955  959                                                 
CONECT  959  958  960  960  961                                       
CONECT  960  959  959  962                                            
CONECT  961  959  963  963                                            
CONECT  962  960  964  964                                            
CONECT  963  961  961  964                                            
CONECT  964  962  962  963                                            
CONECT  965  954                                                      
CONECT  966  967  956  974                                            
CONECT  967  968  970  966                                            
CONECT  968  969  969  967  975                                       
CONECT  969  968  968                                                 
CONECT  970  971  967                                                 
CONECT  971  972  973  970                                            
CONECT  972  971                                                      
CONECT  973  971                                                      
CONECT  974  966                                                      
CONECT  975  968  976  989                                            
CONECT  976  977  975  979                                            
CONECT  977  978  978  976  992                                       
CONECT  978  977  977                                                 
CONECT  979  976  980                                                 
CONECT  980  979  981                                                 
CONECT  981  980  982                                                 
CONECT  982  981  983  986                                            
CONECT  983  984  984  982  985                                       
CONECT  984  991  990  983  983                                       
CONECT  985  983  987  988                                            
CONECT  986  982                                                      
CONECT  987  985                                                      
CONECT  988  985                                                      
CONECT  989  975                                                      
CONECT  990  984                                                      
CONECT  991  984                                                      
CONECT  992  977  993  999                                            
CONECT  993  994  992  996                                            
CONECT  994  995  995 1004  993                                       
CONECT  995  994  994                                                 
CONECT  996  993  997                                                 
CONECT  997  998  996                                                 
CONECT  998 1002  997 1001 1001                                       
CONECT  999  992                                                      
CONECT 1000 1002                                                      
CONECT 1001  998  998                                                 
CONECT 1002 1000 1003  998                                            
CONECT 1003 1002                                                      
CONECT 1004 1005  994 1008                                            
CONECT 1005 1006 1004                                                 
CONECT 1006 1007 1007 1009 1005                                       
CONECT 1007 1006 1006                                                 
CONECT 1008 1004                                                      
CONECT 1009 1010 1006 1017                                            
CONECT 1010 1011 1013 1009                                            
CONECT 1011 1012 1012 1010 1018                                       
CONECT 1012 1011 1011                                                 
CONECT 1013 1010 1014                                                 
CONECT 1014 1016 1013 1015                                            
CONECT 1015 1014                                                      
CONECT 1016 1014                                                      
CONECT 1017 1009                                                      
CONECT 1018 1011 1019 1026                                            
CONECT 1019 1020 1018 1022                                            
CONECT 1020 1021 1021 1019 1027                                       
CONECT 1021 1020 1020                                                 
CONECT 1022 1019 1023                                                 
CONECT 1023 1025 1022 1024                                            
CONECT 1024 1023                                                      
CONECT 1025 1023                                                      
CONECT 1026 1018                                                      
CONECT 1027 1020 1028 1035                                            
CONECT 1028 1029 1027 1031                                            
CONECT 1029 1030 1030 1036 1028                                       
CONECT 1030 1029 1029                                                 
CONECT 1031 1028 1032                                                 
CONECT 1032 1031 1033 1033 1034                                       
CONECT 1033 1032 1032                                                 
CONECT 1034 1032                                                      
CONECT 1035 1027                                                      
CONECT 1036 1037 1029 1043                                            
CONECT 1037 1038 1040 1036                                            
CONECT 1038 1039 1039 1045 1037                                       
CONECT 1039 1038 1038                                                 
CONECT 1040 1042 1037 1041                                            
CONECT 1041 1040 1044                                                 
CONECT 1042 1040                                                      
CONECT 1043 1036                                                      
CONECT 1044 1041                                                      
CONECT 1045 1046 1038 1051                                            
CONECT 1046 1047 1049 1045                                            
CONECT 1047 1048 1048 1046 1053                                       
CONECT 1048 1047 1047                                                 
CONECT 1049 1046 1050                                                 
CONECT 1050 1049 1052                                                 
CONECT 1051 1045                                                      
CONECT 1052 1050                                                      
CONECT 1053 1047 1054 1061                                            
CONECT 1054 1055 1053 1057                                            
CONECT 1055 1056 1056 1062 1054                                       
CONECT 1056 1055 1055                                                 
CONECT 1057 1054 1058                                                 
CONECT 1058 1059 1057 1060                                            
CONECT 1059 1058                                                      
CONECT 1060 1058                                                      
CONECT 1061 1053                                                      
CONECT 1062 1063 1055 1069                                            
CONECT 1063 1064 1062 1066                                            
CONECT 1064 1065 1065 1071 1063                                       
CONECT 1065 1064 1064                                                 
CONECT 1066 1063 1067 1068                                            
CONECT 1067 1066 1070                                                 
CONECT 1068 1066                                                      
CONECT 1069 1062                                                      
CONECT 1070 1067                                                      
CONECT 1071 1072 1064 1076                                            
CONECT 1072 1073 1075 1071                                            
CONECT 1073 1074 1074 1077 1072                                       
CONECT 1074 1073 1073                                                 
CONECT 1075 1072                                                      
CONECT 1076 1071                                                      
CONECT 1077 1078 1073 1083                                            
CONECT 1078 1079 1081 1077                                            
CONECT 1079 1080 1080 1078 1085                                       
CONECT 1080 1079 1079                                                 
CONECT 1081 1078 1082                                                 
CONECT 1082 1081 1084                                                 
CONECT 1083 1077                                                      
CONECT 1084 1082                                                      
CONECT 1085 1079 1086 1092                                            
CONECT 1086 1087 1085 1089                                            
CONECT 1087 1088 1088 1093 1086                                       
CONECT 1088 1087 1087                                                 
CONECT 1089 1086 1090 1091                                            
CONECT 1090 1089                                                      
CONECT 1091 1089                                                      
CONECT 1092 1085                                                      
CONECT 1093 1094 1087 1098                                            
CONECT 1094 1095 1097 1093                                            
CONECT 1095 1096 1096 1099 1094                                       
CONECT 1096 1095 1095                                                 
CONECT 1097 1094                                                      
CONECT 1098 1093                                                      
CONECT 1099 1100 1095 1106                                            
CONECT 1100 1101 1103 1099                                            
CONECT 1101 1102 1102 1100 1108                                       
CONECT 1102 1101 1101                                                 
CONECT 1103 1105 1100 1104                                            
CONECT 1104 1103 1107                                                 
CONECT 1105 1103                                                      
CONECT 1106 1099                                                      
CONECT 1107 1104                                                      
CONECT 1108 1101 1109 1116                                            
CONECT 1109 1110 1108 1112                                            
CONECT 1110 1111 1111 1109 1117                                       
CONECT 1111 1110 1110                                                 
CONECT 1112 1109 1113                                                 
CONECT 1113 1115 1112 1114                                            
CONECT 1114 1113                                                      
CONECT 1115 1113                                                      
CONECT 1116 1108                                                      
CONECT 1117 1110 1118 1125                                            
CONECT 1118 1119 1117 1121                                            
CONECT 1119 1120 1120 1126 1118                                       
CONECT 1120 1119 1119                                                 
CONECT 1121 1118 1122                                                 
CONECT 1122 1121 1123 1124                                            
CONECT 1123 1122                                                      
CONECT 1124 1122                                                      
CONECT 1125 1117                                                      
CONECT 1126 1127 1119 1131                                            
CONECT 1127 1128 1130 1126                                            
CONECT 1128 1129 1129 1132 1127                                       
CONECT 1129 1128 1128                                                 
CONECT 1130 1127                                                      
CONECT 1131 1126                                                      
CONECT 1132 1133 1128 1140                                            
CONECT 1133 1134 1136 1132                                            
CONECT 1134 1135 1135 1133 1141                                       
CONECT 1135 1134 1134                                                 
CONECT 1136 1138 1133 1137                                            
CONECT 1137 1136 1139                                                 
CONECT 1138 1136                                                      
CONECT 1139 1137                                                      
CONECT 1140 1132                                                      
CONECT 1141 1134 1142 1146                                            
CONECT 1142 1143 1141 1145                                            
CONECT 1143 1144 1144 1147 1142                                       
CONECT 1144 1143 1143                                                 
CONECT 1145 1142                                                      
CONECT 1146 1141                                                      
CONECT 1147 1148 1143 1154                                            
CONECT 1148 1149 1151 1147                                            
CONECT 1149 1150 1150 1155 1148                                       
CONECT 1150 1149 1149                                                 
CONECT 1151 1152 1148 1153                                            
CONECT 1152 1151                                                      
CONECT 1153 1151                                                      
CONECT 1154 1147                                                      
CONECT 1155 1156 1149 1164                                            
CONECT 1156 1157 1159 1155                                            
CONECT 1157 1158 1158 1165 1156                                       
CONECT 1158 1157 1157                                                 
CONECT 1159 1160 1156                                                 
CONECT 1160 1161 1159                                                 
CONECT 1161 1163 1163 1162 1160                                       
CONECT 1162 1161                                                      
CONECT 1163 1161 1161                                                 
CONECT 1164 1155                                                      
CONECT 1165 1166 1157 1179                                            
CONECT 1166 1167 1165 1169                                            
CONECT 1167 1168 1168 1166 1182                                       
CONECT 1168 1167 1167                                                 
CONECT 1169 1166 1170                                                 
CONECT 1170 1171 1169                                                 
CONECT 1171 1172 1170                                                 
CONECT 1172 1173 1176 1171                                            
CONECT 1173 1175 1175 1174 1172                                       
CONECT 1174 1180 1173 1181                                            
CONECT 1175 1177 1178 1173 1173                                       
CONECT 1176 1172                                                      
CONECT 1177 1175                                                      
CONECT 1178 1175                                                      
CONECT 1179 1165                                                      
CONECT 1180 1174                                                      
CONECT 1181 1174                                                      
CONECT 1182 1167 1183 1188                                            
CONECT 1183 1184 1182 1186                                            
CONECT 1184 1185 1185 1194 1183                                       
CONECT 1185 1184 1184                                                 
CONECT 1186 1183 1187                                                 
CONECT 1187 1192 1186 1189 1189                                       
CONECT 1188 1182                                                      
CONECT 1189 1187 1187 1193                                            
CONECT 1190 1192                                                      
CONECT 1191 1192 1193 1193                                            
CONECT 1192 1190 1191 1187                                            
CONECT 1193 1191 1191 1189                                            
CONECT 1194 1195 1184 1208                                            
CONECT 1195 1196 1198 1194                                            
CONECT 1196 1197 1197 1211 1195                                       
CONECT 1197 1196 1196                                                 
CONECT 1198 1199 1195                                                 
CONECT 1199 1200 1198                                                 
CONECT 1200 1201 1199                                                 
CONECT 1201 1205 1202 1200                                            
CONECT 1202 1203 1203 1201 1204                                       
CONECT 1203 1210 1209 1202 1202                                       
CONECT 1204 1202 1206 1207                                            
CONECT 1205 1201                                                      
CONECT 1206 1204                                                      
CONECT 1207 1204                                                      
CONECT 1208 1194                                                      
CONECT 1209 1203                                                      
CONECT 1210 1203                                                      
CONECT 1211 1212 1196 1217                                            
CONECT 1212 1213 1215 1211                                            
CONECT 1213 1214 1214 1212 1219                                       
CONECT 1214 1213 1213                                                 
CONECT 1215 1212 1216                                                 
CONECT 1216 1215 1218                                                 
CONECT 1217 1211                                                      
CONECT 1218 1216                                                      
CONECT 1219 1213 1220 1226                                            
CONECT 1220 1221 1219 1223                                            
CONECT 1221 1222 1222 1227 1220                                       
CONECT 1222 1221 1221                                                 
CONECT 1223 1220 1224 1225                                            
CONECT 1224 1223                                                      
CONECT 1225 1223                                                      
CONECT 1226 1219                                                      
CONECT 1227 1228 1221 1235                                            
CONECT 1228 1229 1227 1231                                            
CONECT 1229 1230 1230 1236 1228                                       
CONECT 1230 1229 1229                                                 
CONECT 1231 1228 1232                                                 
CONECT 1232 1231 1233                                                 
CONECT 1233 1232 1234                                                 
CONECT 1234 1233                                                      
CONECT 1235 1227                                                      
CONECT 1236 1237 1229 1241                                            
CONECT 1237 1238 1240 1236                                            
CONECT 1238 1239 1239 1242 1237                                       
CONECT 1239 1238 1238                                                 
CONECT 1240 1237                                                      
CONECT 1241 1236                                                      
CONECT 1242 1243 1238 1249                                            
CONECT 1243 1246 1244 1242                                            
CONECT 1244 1250 1243 1245 1245                                       
CONECT 1245 1244 1244                                                 
CONECT 1246 1247 1248 1243                                            
CONECT 1247 1246                                                      
CONECT 1248 1246                                                      
CONECT 1249 1242                                                      
CONECT 1250 1251 1259 1244                                            
CONECT 1251 1254 1250 1252                                            
CONECT 1252 1251 1262 1253 1253                                       
CONECT 1253 1252 1252                                                 
CONECT 1254 1255 1251                                                 
CONECT 1255 1256 1254                                                 
CONECT 1256 1258 1255 1257 1257                                       
CONECT 1257 1256 1256                                                 
CONECT 1258 1260 1261 1256                                            
CONECT 1259 1250                                                      
CONECT 1260 1258                                                      
CONECT 1261 1258                                                      
CONECT 1262 1270 1252 1263                                            
CONECT 1263 1262 1264 1266                                            
CONECT 1264 1265 1265 1263 1271                                       
CONECT 1265 1264 1264                                                 
CONECT 1266 1263 1267                                                 
CONECT 1267 1269 1266 1268                                            
CONECT 1268 1267                                                      
CONECT 1269 1267                                                      
CONECT 1270 1262                                                      
CONECT 1271 1264 1272 1277                                            
CONECT 1272 1273 1271 1275                                            
CONECT 1273 1274 1274 1283 1272                                       
CONECT 1274 1273 1273                                                 
CONECT 1275 1272 1276                                                 
CONECT 1276 1275 1278 1278 1281                                       
CONECT 1277 1271                                                      
CONECT 1278 1276 1276 1282                                            
CONECT 1279 1281                                                      
CONECT 1280 1281 1282 1282                                            
CONECT 1281 1276 1279 1280                                            
CONECT 1282 1278 1280 1280                                            
CONECT 1283 1284 1273 1289                                            
CONECT 1284 1287 1283 1285                                            
CONECT 1285 1284 1291 1286 1286                                       
CONECT 1286 1285 1285                                                 
CONECT 1287 1284 1288                                                 
CONECT 1288 1287 1290                                                 
CONECT 1289 1283                                                      
CONECT 1290 1288                                                      
CONECT 1291 1305 1285 1292                                            
CONECT 1292 1295 1291 1293                                            
CONECT 1293 1292 1308 1294 1294                                       
CONECT 1294 1293 1293                                                 
CONECT 1295 1296 1292                                                 
CONECT 1296 1295 1297                                                 
CONECT 1297 1296 1298                                                 
CONECT 1298 1297 1302 1299                                            
CONECT 1299 1298 1300 1300 1301                                       
CONECT 1300 1307 1299 1299 1306                                       
CONECT 1301 1299 1304 1303                                            
CONECT 1302 1298                                                      
CONECT 1303 1301                                                      
CONECT 1304 1301                                                      
CONECT 1305 1291                                                      
CONECT 1306 1300                                                      
CONECT 1307 1300                                                      
CONECT 1308 1316 1293 1309                                            
CONECT 1309 1308 1312 1310                                            
CONECT 1310 1309 1317 1311 1311                                       
CONECT 1311 1310 1310                                                 
CONECT 1312 1309 1313                                                 
CONECT 1313 1312 1315 1314                                            
CONECT 1314 1313                                                      
CONECT 1315 1313                                                      
CONECT 1316 1308                                                      
CONECT 1317 1323 1310 1318                                            
CONECT 1318 1317 1321 1319                                            
CONECT 1319 1324 1318 1320 1320                                       
CONECT 1320 1319 1319                                                 
CONECT 1321 1322 1318                                                 
CONECT 1322 1323 1321                                                 
CONECT 1323 1322 1317                                                 
CONECT 1324 1338 1325 1319                                            
CONECT 1325 1328 1324 1326                                            
CONECT 1326 1325 1341 1327 1327                                       
CONECT 1327 1326 1326                                                 
CONECT 1328 1329 1325                                                 
CONECT 1329 1330 1328                                                 
CONECT 1330 1331 1329                                                 
CONECT 1331 1332 1335 1330                                            
CONECT 1332 1334 1334 1333 1331                                       
CONECT 1333 1339 1332 1340                                            
CONECT 1334 1336 1337 1332 1332                                       
CONECT 1335 1331                                                      
CONECT 1336 1334                                                      
CONECT 1337 1334                                                      
CONECT 1338 1324                                                      
CONECT 1339 1333                                                      
CONECT 1340 1333                                                      
CONECT 1341 1345 1326 1342                                            
CONECT 1342 1341 1343                                                 
CONECT 1343 1342 1346 1344 1344                                       
CONECT 1344 1343 1343                                                 
CONECT 1345 1341                                                      
CONECT 1346 1360 1343 1347                                            
CONECT 1347 1346 1350 1348                                            
CONECT 1348 1347 1363 1349 1349                                       
CONECT 1349 1348 1348                                                 
CONECT 1350 1351 1347                                                 
CONECT 1351 1352 1350                                                 
CONECT 1352 1353 1351                                                 
CONECT 1353 1354 1357 1352                                            
CONECT 1354 1356 1356 1355 1353                                       
CONECT 1355 1361 1354 1362                                            
CONECT 1356 1358 1359 1354 1354                                       
CONECT 1357 1353                                                      
CONECT 1358 1356                                                      
CONECT 1359 1356                                                      
CONECT 1360 1346                                                      
CONECT 1361 1355                                                      
CONECT 1362 1355                                                      
CONECT 1363 1370 1348 1364                                            
CONECT 1364 1367 1363 1365                                            
CONECT 1365 1364 1371 1366 1366                                       
CONECT 1366 1365 1365                                                 
CONECT 1367 1369 1368 1364                                            
CONECT 1368 1367                                                      
CONECT 1369 1367                                                      
CONECT 1370 1363                                                      
CONECT 1371 1378 1365 1372                                            
CONECT 1372 1371 1375 1373                                            
CONECT 1373 1372 1379 1374 1374                                       
CONECT 1374 1373 1373                                                 
CONECT 1375 1377 1372 1376                                            
CONECT 1376 1375                                                      
CONECT 1377 1375                                                      
CONECT 1378 1371                                                      
CONECT 1379 1387 1373 1380                                            
CONECT 1380 1379 1383 1381                                            
CONECT 1381 1380 1388 1382 1382                                       
CONECT 1382 1381 1381                                                 
CONECT 1383 1384 1380                                                 
CONECT 1384 1385 1383                                                 
CONECT 1385 1384 1386                                                 
CONECT 1386 1385                                                      
CONECT 1387 1379                                                      
CONECT 1388 1396 1381 1389                                            
CONECT 1389 1392 1388 1390                                            
CONECT 1390 1389 1397 1391 1391                                       
CONECT 1391 1390 1390                                                 
CONECT 1392 1393 1389                                                 
CONECT 1393 1394 1392 1395                                            
CONECT 1394 1393                                                      
CONECT 1395 1393                                                      
CONECT 1396 1388                                                      
CONECT 1397 1405 1390 1398                                            
CONECT 1398 1401 1397 1399                                            
CONECT 1399 1398 1406 1400 1400                                       
CONECT 1400 1399 1399                                                 
CONECT 1401 1402 1403 1398                                            
CONECT 1402 1404 1401                                                 
CONECT 1403 1401                                                      
CONECT 1404 1402                                                      
CONECT 1405 1397                                                      
CONECT 1406 1413 1399 1407                                            
CONECT 1407 1406 1410 1408                                            
CONECT 1408 1407 1414 1409 1409                                       
CONECT 1409 1408 1408                                                 
CONECT 1410 1412 1407 1411                                            
CONECT 1411 1410                                                      
CONECT 1412 1410                                                      
CONECT 1413 1406                                                      
CONECT 1414 1418 1408 1415                                            
CONECT 1415 1414 1416                                                 
CONECT 1416 1415 1419 1417 1417                                       
CONECT 1417 1416 1416                                                 
CONECT 1418 1414                                                      
CONECT 1419 1426 1416 1420                                            
CONECT 1420 1423 1419 1421                                            
CONECT 1421 1420 1427 1422 1422                                       
CONECT 1422 1421 1421                                                 
CONECT 1423 1425 1424 1420                                            
CONECT 1424 1423                                                      
CONECT 1425 1423                                                      
CONECT 1426 1419                                                      
CONECT 1427 1442 1421 1428                                            
CONECT 1428 1427 1431 1429                                            
CONECT 1429 1428 1443 1430 1430                                       
CONECT 1430 1429 1429                                                 
CONECT 1431 1432 1428                                                 
CONECT 1432 1433 1433 1434 1431                                       
CONECT 1433 1435 1432 1432                                            
CONECT 1434 1436 1436 1432 1437                                       
CONECT 1435 1441 1433 1436                                            
CONECT 1436 1435 1438 1434 1434                                       
CONECT 1437 1434 1439 1439                                            
CONECT 1438 1436 1440 1440                                            
CONECT 1439 1440 1437 1437                                            
CONECT 1440 1438 1438 1439                                            
CONECT 1441 1435                                                      
CONECT 1442 1427                                                      
CONECT 1443 1450 1429 1444                                            
CONECT 1444 1443 1447 1445                                            
CONECT 1445 1444 1451 1446 1446                                       
CONECT 1446 1445 1445                                                 
CONECT 1447 1449 1444 1448                                            
CONECT 1448 1447                                                      
CONECT 1449 1447                                                      
CONECT 1450 1443                                                      
CONECT 1451 1456 1445 1452                                            
CONECT 1452 1451 1455 1453                                            
CONECT 1453 1452 1457 1454 1454                                       
CONECT 1454 1453 1453                                                 
CONECT 1455 1452                                                      
CONECT 1456 1451                                                      
CONECT 1457 1462 1453 1458                                            
CONECT 1458 1461 1457 1459                                            
CONECT 1459 1458 1463 1460 1460                                       
CONECT 1460 1459 1459                                                 
CONECT 1461 1458                                                      
CONECT 1462 1457                                                      
CONECT 1463 1471 1459 1464                                            
CONECT 1464 1463 1467 1465                                            
CONECT 1465 1464 1472 1466 1466                                       
CONECT 1466 1465 1465                                                 
CONECT 1467 1468 1464                                                 
CONECT 1468 1469 1470 1467                                            
CONECT 1469 1468                                                      
CONECT 1470 1468                                                      
CONECT 1471 1463                                                      
CONECT 1472 1476 1465 1473                                            
CONECT 1473 1472 1474                                                 
CONECT 1474 1473 1477 1475 1475                                       
CONECT 1475 1474 1474                                                 
CONECT 1476 1472                                                      
CONECT 1477 1485 1474 1478                                            
CONECT 1478 1481 1477 1479                                            
CONECT 1479 1478 1486 1480 1480                                       
CONECT 1480 1479 1479                                                 
CONECT 1481 1482 1478                                                 
CONECT 1482 1483 1481 1484                                            
CONECT 1483 1482                                                      
CONECT 1484 1482                                                      
CONECT 1485 1477                                                      
CONECT 1486 1490 1479 1487                                            
CONECT 1487 1486 1488                                                 
CONECT 1488 1487 1491 1489 1489                                       
CONECT 1489 1488 1488                                                 
CONECT 1490 1486                                                      
CONECT 1491 1499 1488 1492                                            
CONECT 1492 1491 1495 1493                                            
CONECT 1493 1492 1500 1494 1494                                       
CONECT 1494 1493 1493                                                 
CONECT 1495 1496 1492                                                 
CONECT 1496 1497 1495 1498                                            
CONECT 1497 1496                                                      
CONECT 1498 1496                                                      
CONECT 1499 1491                                                      
CONECT 1500 1508 1493 1501                                            
CONECT 1501 1500 1504 1502                                            
CONECT 1502 1501 1509 1503 1503                                       
CONECT 1503 1502 1502                                                 
CONECT 1504 1501 1505                                                 
CONECT 1505 1504 1507 1506                                            
CONECT 1506 1505                                                      
CONECT 1507 1505                                                      
CONECT 1508 1500                                                      
CONECT 1509 1515 1502 1510                                            
CONECT 1510 1509 1513 1511                                            
CONECT 1511 1516 1510 1512 1512                                       
CONECT 1512 1511 1511                                                 
CONECT 1513 1514 1510                                                 
CONECT 1514 1515 1513                                                 
CONECT 1515 1514 1509                                                 
CONECT 1516 1521 1517 1511                                            
CONECT 1517 1520 1516 1518                                            
CONECT 1518 1522 1517 1519 1519                                       
CONECT 1519 1518 1518                                                 
CONECT 1520 1517                                                      
CONECT 1521 1516                                                      
CONECT 1522 1528 1523 1518                                            
CONECT 1523 1526 1522 1524                                            
CONECT 1524 1523 1525 1525 1534                                       
CONECT 1525 1524 1524                                                 
CONECT 1526 1527 1523                                                 
CONECT 1527 1529 1529 1532 1526                                       
CONECT 1528 1522                                                      
CONECT 1529 1533 1527 1527                                            
CONECT 1530 1532                                                      
CONECT 1531 1533 1533 1532                                            
CONECT 1532 1531 1527 1530                                            
CONECT 1533 1529 1531 1531                                            
CONECT 1534 1524 1540 1535                                            
CONECT 1535 1534 1538 1536                                            
CONECT 1536 1542 1535 1537 1537                                       
CONECT 1537 1536 1536                                                 
CONECT 1538 1539 1535                                                 
CONECT 1539 1538 1541                                                 
CONECT 1540 1534                                                      
CONECT 1541 1539                                                      
CONECT 1542 1557 1543 1536                                            
CONECT 1543 1546 1542 1544                                            
CONECT 1544 1543 1545 1545 1558                                       
CONECT 1545 1544 1544                                                 
CONECT 1546 1547 1543                                                 
CONECT 1547 1549 1546 1548 1548                                       
CONECT 1548 1547 1547 1550                                            
CONECT 1549 1552 1552 1551 1547                                       
CONECT 1550 1551 1548 1556                                            
CONECT 1551 1549 1553 1553 1550                                       
CONECT 1552 1554 1549 1549                                            
CONECT 1553 1555 1551 1551                                            
CONECT 1554 1555 1555 1552                                            
CONECT 1555 1554 1554 1553                                            
CONECT 1556 1550                                                      
CONECT 1557 1542                                                      
CONECT 1558 1544 1564 1559                                            
CONECT 1559 1558 1562 1560                                            
CONECT 1560 1559 1561 1561 1570                                       
CONECT 1561 1560 1560                                                 
CONECT 1562 1559 1563                                                 
CONECT 1563 1568 1562 1565 1565                                       
CONECT 1564 1558                                                      
CONECT 1565 1563 1563 1569                                            
CONECT 1566 1568                                                      
CONECT 1567 1568 1569 1569                                            
CONECT 1568 1566 1567 1563                                            
CONECT 1569 1567 1567 1565                                            
CONECT 1570 1560 1576 1571                                            
CONECT 1571 1570 1574 1572                                            
CONECT 1572 1571 1577 1573 1573                                       
CONECT 1573 1572 1572                                                 
CONECT 1574 1571 1575                                                 
CONECT 1575 1574 1639                                                 
CONECT 1576 1570                                                      
CONECT 1577 1585 1572 1578                                            
CONECT 1578 1581 1577 1579                                            
CONECT 1579 1578 1586 1580 1580                                       
CONECT 1580 1579 1579                                                 
CONECT 1581 1582 1578                                                 
CONECT 1582 1583 1584 1581                                            
CONECT 1583 1582                                                      
CONECT 1584 1582                                                      
CONECT 1585 1577                                                      
CONECT 1586 1592 1579 1587                                            
CONECT 1587 1586 1590 1588                                            
CONECT 1588 1593 1587 1589 1589                                       
CONECT 1589 1588 1588                                                 
CONECT 1590 1591 1587                                                 
CONECT 1591 1590   20                                                 
CONECT 1592 1586                                                      
CONECT 1593 1598 1594 1588                                            
CONECT 1594 1597 1593 1595                                            
CONECT 1595 1596 1596 1594 1599                                       
CONECT 1596 1595 1595                                                 
CONECT 1597 1594                                                      
CONECT 1598 1593                                                      
CONECT 1599 1595 1600 1607                                            
CONECT 1600 1599 1601 1603                                            
CONECT 1601 1600 1602 1602 1608                                       
CONECT 1602 1601 1601                                                 
CONECT 1603 1600 1604                                                 
CONECT 1604 1605 1603 1606                                            
CONECT 1605 1604                                                      
CONECT 1606 1604                                                      
CONECT 1607 1599                                                      
CONECT 1608 1601 1616 1609                                            
CONECT 1609 1610 1608 1612                                            
CONECT 1610 1617 1611 1611 1609                                       
CONECT 1611 1610 1610                                                 
CONECT 1612 1609 1613                                                 
CONECT 1613 1612 1614 1614 1615                                       
CONECT 1614 1613 1613                                                 
CONECT 1615 1613                                                      
CONECT 1616 1608                                                      
CONECT 1617 1618 1631 1610                                            
CONECT 1618 1619 1621 1617                                            
CONECT 1619 1620 1620 1634 1618                                       
CONECT 1620 1619 1619                                                 
CONECT 1621 1618 1622                                                 
CONECT 1622 1621 1623                                                 
CONECT 1623 1622 1624                                                 
CONECT 1624 1623 1625 1628                                            
CONECT 1625 1627 1627 1624 1626                                       
CONECT 1626 1625 1632 1633                                            
CONECT 1627 1630 1629 1625 1625                                       
CONECT 1628 1624                                                      
CONECT 1629 1627                                                      
CONECT 1630 1627                                                      
CONECT 1631 1617                                                      
CONECT 1632 1626                                                      
CONECT 1633 1626                                                      
CONECT 1634 1635 1619 1640                                            
CONECT 1635 1636 1638 1634                                            
CONECT 1636 1641 1635 1637 1637                                       
CONECT 1637 1636 1636                                                 
CONECT 1638 1635 1639                                                 
CONECT 1639 1575 1638                                                 
CONECT 1640 1634                                                      
CONECT 1641 1647 1642 1636                                            
CONECT 1642 1645 1641 1643                                            
CONECT 1643 1642 1649 1644 1644                                       
CONECT 1644 1643 1643                                                 
CONECT 1645 1646 1642                                                 
CONECT 1646 1648 1645                                                 
CONECT 1647 1641                                                      
CONECT 1648 1646                                                      
CONECT 1649 1663 1643 1650                                            
CONECT 1650 1651 1649 1653                                            
CONECT 1651 1666 1652 1652 1650                                       
CONECT 1652 1651 1651                                                 
CONECT 1653 1650 1654                                                 
CONECT 1654 1653 1655                                                 
CONECT 1655 1654 1656                                                 
CONECT 1656 1655 1660 1657                                            
CONECT 1657 1656 1659 1659 1658                                       
CONECT 1658 1657 1665 1664                                            
CONECT 1659 1662 1657 1657 1661                                       
CONECT 1660 1656                                                      
CONECT 1661 1659                                                      
CONECT 1662 1659                                                      
CONECT 1663 1649                                                      
CONECT 1664 1658                                                      
CONECT 1665 1658                                                      
CONECT 1666 1667 1674 1651                                            
CONECT 1667 1670 1668 1666                                            
CONECT 1668 1675 1669 1669 1667                                       
CONECT 1669 1668 1668                                                 
CONECT 1670 1671 1667                                                 
CONECT 1671 1672 1670                                                 
CONECT 1672 1673 1671                                                 
CONECT 1673 1672                                                      
CONECT 1674 1666                                                      
CONECT 1675 1676 1680 1668                                            
CONECT 1676 1679 1675 1677                                            
CONECT 1677 1676 1678 1678 1681                                       
CONECT 1678 1677 1677                                                 
CONECT 1679 1676                                                      
CONECT 1680 1675                                                      
CONECT 1681 1677 1687 1682                                            
CONECT 1682 1681 1683 1685                                            
CONECT 1683 1688 1682 1684 1684                                       
CONECT 1684 1683 1683                                                 
CONECT 1685 1682 1686                                                 
CONECT 1686 1687 1685                                                 
CONECT 1687 1681 1686                                                 
CONECT 1688 1696 1689 1683                                            
CONECT 1689 1690 1692 1688                                            
CONECT 1690 1697 1691 1691 1689                                       
CONECT 1691 1690 1690                                                 
CONECT 1692 1689 1693                                                 
CONECT 1693 1692 1695 1694                                            
CONECT 1694 1693                                                      
CONECT 1695 1693                                                      
CONECT 1696 1688                                                      
CONECT 1697 1698 1705 1690                                            
CONECT 1698 1701 1699 1697                                            
CONECT 1699 1698 1706 1700 1700                                       
CONECT 1700 1699 1699                                                 
CONECT 1701 1702 1698                                                 
CONECT 1702 1703 1704 1701                                            
CONECT 1703 1702                                                      
CONECT 1704 1702                                                      
CONECT 1705 1697                                                      
CONECT 1706 1712 1699 1707                                            
CONECT 1707 1708 1706 1710                                            
CONECT 1708 1709 1709 1707 1714                                       
CONECT 1709 1708 1708                                                 
CONECT 1710 1707 1711                                                 
CONECT 1711 1710 1713                                                 
CONECT 1712 1706                                                      
CONECT 1713 1711                                                      
CONECT 1714 1708 1715 1728                                            
CONECT 1715 1716 1714 1718                                            
CONECT 1716 1717 1717 1731 1715                                       
CONECT 1717 1716 1716                                                 
CONECT 1718 1715 1719                                                 
CONECT 1719 1718 1720                                                 
CONECT 1720 1719 1721                                                 
CONECT 1721 1720 1725 1722                                            
CONECT 1722 1721 1724 1724 1723                                       
CONECT 1723 1722 1730 1729                                            
CONECT 1724 1727 1722 1722 1726                                       
CONECT 1725 1721                                                      
CONECT 1726 1724                                                      
CONECT 1727 1724                                                      
CONECT 1728 1714                                                      
CONECT 1729 1723                                                      
CONECT 1730 1723                                                      
CONECT 1731 1732 1716 1737                                            
CONECT 1732 1733 1735 1731                                            
CONECT 1733 1734 1734 1739 1732                                       
CONECT 1734 1733 1733                                                 
CONECT 1735 1732 1736                                                 
CONECT 1736 1735 1738                                                 
CONECT 1737 1731                                                      
CONECT 1738 1736                                                      
CONECT 1739 1740 1733 1751                                            
CONECT 1740 1741 1743 1739                                            
CONECT 1741 1742 1742 1740 1753                                       
CONECT 1742 1741 1741                                                 
CONECT 1743 1744 1740                                                 
CONECT 1744 1745 1745 1746 1743                                       
CONECT 1745 1747 1744 1744                                            
CONECT 1746 1748 1748 1744                                            
CONECT 1747 1749 1749 1745                                            
CONECT 1748 1749 1746 1746                                            
CONECT 1749 1750 1747 1747 1748                                       
CONECT 1750 1752 1749                                                 
CONECT 1751 1739                                                      
CONECT 1752 1750                                                      
CONECT 1753 1741 1754 1761                                            
CONECT 1754 1755 1753 1757                                            
CONECT 1755 1756 1756 1754 1762                                       
CONECT 1756 1755 1755                                                 
CONECT 1757 1754 1758                                                 
CONECT 1758 1760 1757 1759                                            
CONECT 1759 1758                                                      
CONECT 1760 1758                                                      
CONECT 1761 1753                                                      
CONECT 1762 1755 1763 1767                                            
CONECT 1763 1764 1762 1766                                            
CONECT 1764 1765 1765 1768 1763                                       
CONECT 1765 1764 1764                                                 
CONECT 1766 1763                                                      
CONECT 1767 1762                                                      
CONECT 1768 1769 1764 1775                                            
CONECT 1769 1770 1772 1768                                            
CONECT 1770 1771 1771 1776 1769                                       
CONECT 1771 1770 1770                                                 
CONECT 1772 1773 1769 1774                                            
CONECT 1773 1772                                                      
CONECT 1774 1772                                                      
CONECT 1775 1768                                                      
CONECT 1776 1777 1770 1791                                            
CONECT 1777 1778 1780 1776                                            
CONECT 1778 1779 1779 1777 1792                                       
CONECT 1779 1778 1778                                                 
CONECT 1780 1781 1777                                                 
CONECT 1781 1783 1782 1782 1780                                       
CONECT 1782 1784 1781 1781                                            
CONECT 1783 1785 1785 1786 1781                                       
CONECT 1784 1785 1790 1782                                            
CONECT 1785 1787 1784 1783 1783                                       
CONECT 1786 1788 1788 1783                                            
CONECT 1787 1789 1789 1785                                            
CONECT 1788 1789 1786 1786                                            
CONECT 1789 1787 1787 1788                                            
CONECT 1790 1784                                                      
CONECT 1791 1776                                                      
CONECT 1792 1778 1793 1797                                            
CONECT 1793 1794 1792 1796                                            
CONECT 1794 1795 1795 1798 1793                                       
CONECT 1795 1794 1794                                                 
CONECT 1796 1793                                                      
CONECT 1797 1792                                                      
CONECT 1798 1799 1794 1806                                            
CONECT 1799 1800 1798 1802                                            
CONECT 1800 1801 1801 1807 1799                                       
CONECT 1801 1800 1800                                                 
CONECT 1802 1799 1803                                                 
CONECT 1803 1802 1805 1804                                            
CONECT 1804 1803                                                      
CONECT 1805 1803                                                      
CONECT 1806 1798                                                      
CONECT 1807 1808 1800 1813                                            
CONECT 1808 1809 1811 1807                                            
CONECT 1809 1810 1810 1815 1808                                       
CONECT 1810 1809 1809                                                 
CONECT 1811 1808 1812                                                 
CONECT 1812 1811 1814                                                 
CONECT 1813 1807                                                      
CONECT 1814 1812                                                      
CONECT 1815 1816 1809 1821                                            
CONECT 1816 1817 1819 1815                                            
CONECT 1817 1818 1818 1816 1823                                       
CONECT 1818 1817 1817                                                 
CONECT 1819 1816 1820                                                 
CONECT 1820 1819 1822                                                 
CONECT 1821 1815                                                      
CONECT 1822 1820                                                      
CONECT 1823 1817 1824 1831                                            
CONECT 1824 1825 1823 1827                                            
CONECT 1825 1826 1826 1832 1824                                       
CONECT 1826 1825 1825                                                 
CONECT 1827 1824 1828                                                 
CONECT 1828 1830 1827 1829                                            
CONECT 1829 1828                                                      
CONECT 1830 1828                                                      
CONECT 1831 1823                                                      
CONECT 1832 1833 1825 1840                                            
CONECT 1833 1834 1836 1832                                            
CONECT 1834 1835 1835 1841 1833                                       
CONECT 1835 1834 1834                                                 
CONECT 1836 1833 1837                                                 
CONECT 1837 1836 1839 1838                                            
CONECT 1838 1837                                                      
CONECT 1839 1837                                                      
CONECT 1840 1832                                                      
CONECT 1841 1842 1834 1848                                            
CONECT 1842 1843 1845 1841                                            
CONECT 1843 1844 1844 1849 1842                                       
CONECT 1844 1843 1843                                                 
CONECT 1845 1846 1842 1847                                            
CONECT 1846 1845                                                      
CONECT 1847 1845                                                      
CONECT 1848 1841                                                      
CONECT 1849 1843 1850 1860                                            
CONECT 1850 1851 1849 1853                                            
CONECT 1851 1852 1852 1850 1861                                       
CONECT 1852 1851 1851                                                 
CONECT 1853 1850 1854                                                 
CONECT 1854 1855 1855 1853 1856                                       
CONECT 1855 1857 1854 1854                                            
CONECT 1856 1854 1858 1858                                            
CONECT 1857 1855 1859 1859                                            
CONECT 1858 1859 1856 1856                                            
CONECT 1859 1857 1857 1858                                            
CONECT 1860 1849                                                      
CONECT 1861 1851 1862 1869                                            
CONECT 1862 1863 1861 1865                                            
CONECT 1863 1864 1864 1870 1862                                       
CONECT 1864 1863 1863                                                 
CONECT 1865 1862 1866                                                 
CONECT 1866 1867 1865 1868                                            
CONECT 1867 1866                                                      
CONECT 1868 1866                                                      
CONECT 1869 1861                                                      
CONECT 1870 1871 1863 1878                                            
CONECT 1871 1872 1874 1870                                            
CONECT 1872 1873 1873 1879 1871                                       
CONECT 1873 1872 1872                                                 
CONECT 1874 1871 1875                                                 
CONECT 1875 1874 1877 1876                                            
CONECT 1876 1875                                                      
CONECT 1877 1875                                                      
CONECT 1878 1870                                                      
CONECT 1879 1880 1872 1887                                            
CONECT 1880 1881 1883 1879                                            
CONECT 1881 1882 1882 1880 1888                                       
CONECT 1882 1881 1881                                                 
CONECT 1883 1880 1884                                                 
CONECT 1884 1883 1885                                                 
CONECT 1885 1884 1886                                                 
CONECT 1886 1885                                                      
CONECT 1887 1879                                                      
CONECT 1888 1881 1889 1895                                            
CONECT 1889 1890 1888 1892                                            
CONECT 1890 1891 1891 1896 1889                                       
CONECT 1891 1890 1890                                                 
CONECT 1892 1889 1893 1894                                            
CONECT 1893 1892                                                      
CONECT 1894 1892                                                      
CONECT 1895 1888                                                      
CONECT 1896 1897 1890 1901                                            
CONECT 1897 1898 1896 1900                                            
CONECT 1898 1899 1899 1902 1897                                       
CONECT 1899 1898 1898                                                 
CONECT 1900 1897                                                      
CONECT 1901 1896                                                      
CONECT 1902 1903 1898 1909                                            
CONECT 1903 1904 1906 1902                                            
CONECT 1904 1905 1905 1910 1903                                       
CONECT 1905 1904 1904                                                 
CONECT 1906 1907 1903 1908                                            
CONECT 1907 1906                                                      
CONECT 1908 1906                                                      
CONECT 1909 1902                                                      
CONECT 1910 1911 1904 1922                                            
CONECT 1911 1912 1914 1910                                            
CONECT 1912 1913 1913 1911 1924                                       
CONECT 1913 1912 1912                                                 
CONECT 1914 1911 1915                                                 
CONECT 1915 1916 1916 1914 1917                                       
CONECT 1916 1918 1915 1915                                            
CONECT 1917 1915 1919 1919                                            
CONECT 1918 1916 1920 1920                                            
CONECT 1919 1920 1917 1917                                            
CONECT 1920 1918 1918 1921 1919                                       
CONECT 1921 1923 1920                                                 
CONECT 1922 1910                                                      
CONECT 1923 1921                                                      
CONECT 1924 1912 1925 1931                                            
CONECT 1925 1926 1924 1928                                            
CONECT 1926 1927 1927 1933 1925                                       
CONECT 1927 1926 1926                                                 
CONECT 1928 1925 1930 1929                                            
CONECT 1929 1928 1932                                                 
CONECT 1930 1928                                                      
CONECT 1931 1924                                                      
CONECT 1932 1929                                                      
CONECT 1933 1934 1926 1947                                            
CONECT 1934 1935 1937 1933                                            
CONECT 1935 1936 1936 1950 1934                                       
CONECT 1936 1935 1935                                                 
CONECT 1937 1934 1938                                                 
CONECT 1938 1937 1939                                                 
CONECT 1939 1938 1940                                                 
CONECT 1940 1939 1944 1941                                            
CONECT 1941 1940 1943 1943 1942                                       
CONECT 1942 1941 1949 1948                                            
CONECT 1943 1946 1941 1941 1945                                       
CONECT 1944 1940                                                      
CONECT 1945 1943                                                      
CONECT 1946 1943                                                      
CONECT 1947 1933                                                      
CONECT 1948 1942                                                      
CONECT 1949 1942                                                      
CONECT 1950 1951 1935 1958                                            
CONECT 1951 1952 1954 1950                                            
CONECT 1952 1953 1953 1951 1959                                       
CONECT 1953 1952 1952                                                 
CONECT 1954 1956 1951 1955                                            
CONECT 1955 1954 1957                                                 
CONECT 1956 1954                                                      
CONECT 1957 1955                                                      
CONECT 1958 1950                                                      
CONECT 1959 1952 1960 1970                                            
CONECT 1960 1961 1959 1963                                            
CONECT 1961 1962 1962 1960 1971                                       
CONECT 1962 1961 1961                                                 
CONECT 1963 1960 1964                                                 
CONECT 1964 1965 1965 1963 1966                                       
CONECT 1965 1967 1964 1964                                            
CONECT 1966 1964 1968 1968                                            
CONECT 1967 1965 1969 1969                                            
CONECT 1968 1969 1966 1966                                            
CONECT 1969 1967 1967 1968                                            
CONECT 1970 1959                                                      
CONECT 1971 1961 1972 1982                                            
CONECT 1972 1973 1971 1975                                            
CONECT 1973 1974 1974 1983 1972                                       
CONECT 1974 1973 1973                                                 
CONECT 1975 1972 1976                                                 
CONECT 1976 1977 1977 1975 1978                                       
CONECT 1977 1979 1976 1976                                            
CONECT 1978 1976 1980 1980                                            
CONECT 1979 1977 1981 1981                                            
CONECT 1980 1981 1978 1978                                            
CONECT 1981 1979 1979 1980                                            
CONECT 1982 1971                                                      
CONECT 1983 1984 1973 1995                                            
CONECT 1984 1985 1987 1983                                            
CONECT 1985 1986 1986 1997 1984                                       
CONECT 1986 1985 1985                                                 
CONECT 1987 1988 1984                                                 
CONECT 1988 1990 1990 1989 1987                                       
CONECT 1989 1991 1991 1988                                            
CONECT 1990 1992 1988 1988                                            
CONECT 1991 1993 1989 1989                                            
CONECT 1992 1993 1993 1990                                            
CONECT 1993 1994 1992 1992 1991                                       
CONECT 1994 1996 1993                                                 
CONECT 1995 1983                                                      
CONECT 1996 1994                                                      
CONECT 1997 1998 1985 2004                                            
CONECT 1998 1999 2001 1997                                            
CONECT 1999 2000 2000 1998 2005                                       
CONECT 2000 1999 1999                                                 
CONECT 2001 2002 1998 2003                                            
CONECT 2002 2001                                                      
CONECT 2003 2001                                                      
CONECT 2004 1997                                                      
CONECT 2005 1999 2006 2019                                            
CONECT 2006 2007 2005 2009                                            
CONECT 2007 2008 2008 2022 2006                                       
CONECT 2008 2007 2007                                                 
CONECT 2009 2006 2010                                                 
CONECT 2010 2009 2011                                                 
CONECT 2011 2010 2012                                                 
CONECT 2012 2016 2011 2013                                            
CONECT 2013 2012 2014 2014 2015                                       
CONECT 2014 2021 2013 2013 2020                                       
CONECT 2015 2013 2018 2017                                            
CONECT 2016 2012                                                      
CONECT 2017 2015                                                      
CONECT 2018 2015                                                      
CONECT 2019 2005                                                      
CONECT 2020 2014                                                      
CONECT 2021 2014                                                      
CONECT 2022 2023 2007 2036                                            
CONECT 2023 2024 2026 2022                                            
CONECT 2024 2025 2025 2039 2023                                       
CONECT 2025 2024 2024                                                 
CONECT 2026 2023 2027                                                 
CONECT 2027 2026 2028                                                 
CONECT 2028 2027 2029                                                 
CONECT 2029 2033 2030 2028                                            
CONECT 2030 2031 2031 2029 2032                                       
CONECT 2031 2038 2037 2030 2030                                       
CONECT 2032 2030 2034 2035                                            
CONECT 2033 2029                                                      
CONECT 2034 2032                                                      
CONECT 2035 2032                                                      
CONECT 2036 2022                                                      
CONECT 2037 2031                                                      
CONECT 2038 2031                                                      
CONECT 2039 2040 2024 2053                                            
CONECT 2040 2041 2043 2039                                            
CONECT 2041 2042 2042 2040 2056                                       
CONECT 2042 2041 2041                                                 
CONECT 2043 2044 2040                                                 
CONECT 2044 2045 2043                                                 
CONECT 2045 2046 2044                                                 
CONECT 2046 2047 2050 2045                                            
CONECT 2047 2048 2048 2049 2046                                       
CONECT 2048 2054 2055 2047 2047                                       
CONECT 2049 2051 2047 2052                                            
CONECT 2050 2046                                                      
CONECT 2051 2049                                                      
CONECT 2052 2049                                                      
CONECT 2053 2039                                                      
CONECT 2054 2048                                                      
CONECT 2055 2048                                                      
CONECT 2056 2041 2057 2063                                            
CONECT 2057 2058 2056 2060                                            
CONECT 2058 2059 2059 2057 2064                                       
CONECT 2059 2058 2058                                                 
CONECT 2060 2057 2061 2062                                            
CONECT 2061 2060                                                      
CONECT 2062 2060                                                      
CONECT 2063 2056                                                      
CONECT 2064 2058 2065 2071                                            
CONECT 2065 2066 2064 2068                                            
CONECT 2066 2076 2067 2067 2065                                       
CONECT 2067 2066 2066                                                 
CONECT 2068 2065 2069                                                 
CONECT 2069 2068 2070                                                 
CONECT 2070 2073 2073 2074 2069                                       
CONECT 2071 2064                                                      
CONECT 2072 2074                                                      
CONECT 2073 2070 2070                                                 
CONECT 2074 2075 2070 2072                                            
CONECT 2075 2074                                                      
CONECT 2076 2077 2090 2066                                            
CONECT 2077 2080 2078 2076                                            
CONECT 2078 2079 2079 2077 2093                                       
CONECT 2079 2078 2078                                                 
CONECT 2080 2081 2077                                                 
CONECT 2081 2082 2080                                                 
CONECT 2082 2083 2081                                                 
CONECT 2083 2084 2087 2082                                            
CONECT 2084 2085 2085 2086 2083                                       
CONECT 2085 2091 2092 2084 2084                                       
CONECT 2086 2088 2089 2084                                            
CONECT 2087 2083                                                      
CONECT 2088 2086                                                      
CONECT 2089 2086                                                      
CONECT 2090 2076                                                      
CONECT 2091 2085                                                      
CONECT 2092 2085                                                      
CONECT 2093 2078 2094 2101                                            
CONECT 2094 2093 2095 2097                                            
CONECT 2095 2096 2096 2102 2094                                       
CONECT 2096 2095 2095                                                 
CONECT 2097 2094 2098                                                 
CONECT 2098 2097 2099                                                 
CONECT 2099 2098 2100                                                 
CONECT 2100 2099                                                      
CONECT 2101 2093                                                      
CONECT 2102 2103 2095 2107                                            
CONECT 2103 2104 2102 2106                                            
CONECT 2104 2108 2105 2105 2103                                       
CONECT 2105 2104 2104                                                 
CONECT 2106 2103                                                      
CONECT 2107 2102                                                      
CONECT 2108 2109 2117 2104                                            
CONECT 2109 2112 2110 2108                                            
CONECT 2110 2111 2111 2109 2118                                       
CONECT 2111 2110 2110                                                 
CONECT 2112 2113 2109                                                 
CONECT 2113 2114 2112                                                 
CONECT 2114 2116 2116 2115 2113                                       
CONECT 2115 2114                                                      
CONECT 2116 2114 2114                                                 
CONECT 2117 2108                                                      
CONECT 2118 2110 2119 2124                                            
CONECT 2119 2118 2120 2122                                            
CONECT 2120 2119 2121 2121 2130                                       
CONECT 2121 2120 2120                                                 
CONECT 2122 2119 2123                                                 
CONECT 2123 2122 2128 2125 2125                                       
CONECT 2124 2118                                                      
CONECT 2125 2123 2123 2129                                            
CONECT 2126 2128                                                      
CONECT 2127 2128 2129 2129                                            
CONECT 2128 2126 2123 2127                                            
CONECT 2129 2125 2127 2127                                            
CONECT 2130 2120 2137 2131                                            
CONECT 2131 2132 2130 2134                                            
CONECT 2132 2138 2133 2133 2131                                       
CONECT 2133 2132 2132                                                 
CONECT 2134 2131 2136 2135                                            
CONECT 2135 2134                                                      
CONECT 2136 2134                                                      
CONECT 2137 2130                                                      
CONECT 2138 2139 2144 2132                                            
CONECT 2139 2142 2140 2138                                            
CONECT 2140 2141 2141 2146 2139                                       
CONECT 2141 2140 2140                                                 
CONECT 2142 2143 2139                                                 
CONECT 2143 2145 2142                                                 
CONECT 2144 2138                                                      
CONECT 2145 2143                                                      
CONECT 2146 2147 2140 2152                                            
CONECT 2147 2148 2146 2150                                            
CONECT 2148 2154 2149 2149 2147                                       
CONECT 2149 2148 2148                                                 
CONECT 2150 2147 2151                                                 
CONECT 2151 2150 2153                                                 
CONECT 2152 2146                                                      
CONECT 2153 2151                                                      
CONECT 2154 2155 2160 2148                                            
CONECT 2155 2158 2156 2154                                            
CONECT 2156 2166 2155 2157 2157                                       
CONECT 2157 2156 2156                                                 
CONECT 2158 2159 2155                                                 
CONECT 2159 2161 2161 2164 2158                                       
CONECT 2160 2154                                                      
CONECT 2161 2165 2159 2159                                            
CONECT 2162 2164                                                      
CONECT 2163 2165 2165 2164                                            
CONECT 2164 2163 2162 2159                                            
CONECT 2165 2163 2163 2161                                            
CONECT 2166 2172 2167 2156                                            
CONECT 2167 2170 2166 2168                                            
CONECT 2168 2173 2167 2169 2169                                       
CONECT 2169 2168 2168                                                 
CONECT 2170 2171 2167                                                 
CONECT 2171 2172 2170                                                 
CONECT 2172 2171 2166                                                 
CONECT 2173 2187 2174 2168                                            
CONECT 2174 2177 2173 2175                                            
CONECT 2175 2174 2190 2176 2176                                       
CONECT 2176 2175 2175                                                 
CONECT 2177 2178 2174                                                 
CONECT 2178 2179 2177                                                 
CONECT 2179 2180 2178                                                 
CONECT 2180 2181 2184 2179                                            
CONECT 2181 2183 2183 2182 2180                                       
CONECT 2182 2188 2189 2181                                            
CONECT 2183 2185 2186 2181 2181                                       
CONECT 2184 2180                                                      
CONECT 2185 2183                                                      
CONECT 2186 2183                                                      
CONECT 2187 2173                                                      
CONECT 2188 2182                                                      
CONECT 2189 2182                                                      
CONECT 2190 2202 2175 2191                                            
CONECT 2191 2190 2194 2192                                            
CONECT 2192 2191 2204 2193 2193                                       
CONECT 2193 2192 2192                                                 
CONECT 2194 2195 2191                                                 
CONECT 2195 2197 2197 2196 2194                                       
CONECT 2196 2198 2198 2195                                            
CONECT 2197 2199 2195 2195                                            
CONECT 2198 2200 2196 2196                                            
CONECT 2199 2200 2200 2197                                            
CONECT 2200 2201 2199 2199 2198                                       
CONECT 2201 2203 2200                                                 
CONECT 2202 2190                                                      
CONECT 2203 2201                                                      
CONECT 2204 2218 2192 2205                                            
CONECT 2205 2204 2208 2206                                            
CONECT 2206 2205 2221 2207 2207                                       
CONECT 2207 2206 2206                                                 
CONECT 2208 2209 2205                                                 
CONECT 2209 2210 2208                                                 
CONECT 2210 2211 2209                                                 
CONECT 2211 2215 2212 2210                                            
CONECT 2212 2214 2214 2211 2213                                       
CONECT 2213 2212 2219 2220                                            
CONECT 2214 2217 2216 2212 2212                                       
CONECT 2215 2211                                                      
CONECT 2216 2214                                                      
CONECT 2217 2214                                                      
CONECT 2218 2204                                                      
CONECT 2219 2213                                                      
CONECT 2220 2213                                                      
CONECT 2221 2230 2222 2206                                            
CONECT 2222 2225 2221 2223                                            
CONECT 2223 2222 2231 2224 2224                                       
CONECT 2224 2223 2223                                                 
CONECT 2225 2226 2222                                                 
CONECT 2226 2227 2225                                                 
CONECT 2227 2228 2228 2229 2226                                       
CONECT 2228 2227 2227                                                 
CONECT 2229 2227                                                      
CONECT 2230 2221                                                      
CONECT 2231 2238 2232 2223                                            
CONECT 2232 2235 2231 2233                                            
CONECT 2233 2232 2240 2234 2234                                       
CONECT 2234 2233 2233                                                 
CONECT 2235 2237 2236 2232                                            
CONECT 2236 2239 2235                                                 
CONECT 2237 2235                                                      
CONECT 2238 2231                                                      
CONECT 2239 2236                                                      
CONECT 2240 2247 2233 2241                                            
CONECT 2241 2240 2244 2242                                            
CONECT 2242 2241 2249 2243 2243                                       
CONECT 2243 2242 2242                                                 
CONECT 2244 2245 2241 2246                                            
CONECT 2245 2248 2244                                                 
CONECT 2246 2244                                                      
CONECT 2247 2240                                                      
CONECT 2248 2245                                                      
CONECT 2249 2257 2242 2250                                            
CONECT 2250 2249 2253 2251                                            
CONECT 2251 2258 2250 2252 2252                                       
CONECT 2252 2251 2251                                                 
CONECT 2253 2254 2250                                                 
CONECT 2254 2255 2253 2256                                            
CONECT 2255 2254                                                      
CONECT 2256 2254                                                      
CONECT 2257 2249                                                      
CONECT 2258 2264 2259 2251                                            
CONECT 2259 2262 2258 2260                                            
CONECT 2260 2259 2266 2261 2261                                       
CONECT 2261 2260 2260                                                 
CONECT 2262 2263 2259                                                 
CONECT 2263 2265 2262                                                 
CONECT 2264 2258                                                      
CONECT 2265 2263                                                      
CONECT 2266 2274 2260 2267                                            
CONECT 2267 2266 2270 2268                                            
CONECT 2268 2267 2275 2269 2269                                       
CONECT 2269 2268 2268                                                 
CONECT 2270 2271 2267                                                 
CONECT 2271 2273 2270 2272                                            
CONECT 2272 2271                                                      
CONECT 2273 2271                                                      
CONECT 2274 2266
[truncated: 47,646 more chars]
