# Supplementary material for: Novel Antagonist of the Type 2 Lysophosphatidic Acid Receptor (LPA2), UCM-14216, Ameliorates Spinal Cord Injury in Mice
Source: J Med Chem. 2022 Aug 10;65(16):10956–74. doi: 10.1021/acs.jmedchem.2c00046 (PMC9421655; doi:10.1021/acs.jmedchem.2c00046)
Supplement: Supplementary file 2 — jm2c00046_si_002.zip [file jm2c00046_si_002.zip › cmpnd13.pdb]

HETATM    1  C   UNK     0       1.236 -24.671  51.676  0.00  0.00           C  
HETATM    2  C   UNK     0       0.067 -25.301  52.330  0.00  0.00           C  
HETATM    3  N   UNK     0      -0.146 -25.151  53.671  0.00  0.00           N  
HETATM    4  N   UNK     0      -1.220 -25.795  54.140  0.00  0.00           N  
HETATM    5  C   UNK     0      -1.750 -26.410  53.061  0.00  0.00           C  
HETATM    6  C   UNK     0      -0.982 -26.089  51.896  0.00  0.00           C  
HETATM    7  H   UNK     0       0.415 -24.623  54.332  0.00  0.00           H  
HETATM    8  C   UNK     0      -2.958 -27.245  53.203  0.00  0.00           C  
HETATM    9  C   UNK     0      -4.238 -26.673  53.225  0.00  0.00           C  
HETATM   10  C   UNK     0      -5.379 -27.472  53.366  0.00  0.00           C  
HETATM   11  C   UNK     0      -5.278 -28.859  53.482  0.00  0.00           C  
HETATM   12  C   UNK     0      -4.018 -29.447  53.456  0.00  0.00           C  
HETATM   13  C   UNK     0      -2.878 -28.650  53.312  0.00  0.00           C  
HETATM   14  O   UNK     0      -6.474 -29.505  53.609  0.00  0.00           O  
HETATM   15  C   UNK     0      -7.592 -28.729  54.074  0.00  0.00           C  
HETATM   16  C   UNK     0      -8.001 -29.210  55.480  0.00  0.00           C  
HETATM   17  O   UNK     0      -9.128 -29.784  55.553  0.00  0.00           O  
HETATM   18  O   UNK     0      -7.142 -29.025  56.392  0.00  0.00           O  
HETATM   19  O   UNK     0      -1.678 -29.322  53.276  0.00  0.00           O  
HETATM   20  H   UNK     0      -1.081 -28.770  52.724  0.00  0.00           H  
HETATM   21  O   UNK     0      -1.254 -26.519  50.641  0.00  0.00           O  
HETATM   22  C   UNK     0      -2.070 -25.828  49.786  0.00  0.00           C  
HETATM   23  C   UNK     0      -2.935 -24.886  50.351  0.00  0.00           C  
HETATM   24  C   UNK     0      -3.761 -24.120  49.527  0.00  0.00           C  
HETATM   25  C   UNK     0      -3.704 -24.287  48.145  0.00  0.00           C  
HETATM   26 Cl   UNK     0      -4.729 -23.345  47.132  0.00  0.00          Cl  
HETATM   27  C   UNK     0      -2.822 -25.203  47.573  0.00  0.00           C  
HETATM   28  C   UNK     0      -1.994 -25.969  48.396  0.00  0.00           C  
HETATM   29 Cl   UNK     0      -0.893 -27.067  47.649  0.00  0.00          Cl  
CONECT    1    2
CONECT    2    1    3    6
CONECT    3    2    4    7
CONECT    4    3    5
CONECT    5    8    4    6
CONECT    6    2    5   21
CONECT    7    3
CONECT    8    5    9   13
CONECT    9    8   10
CONECT   10    9   11
CONECT   11   10   14   12
CONECT   12   11   13
CONECT   13    8   12   19
CONECT   14   11   15
CONECT   15   14   16
CONECT   16   15   17   18
CONECT   17   16
CONECT   18   16
CONECT   19   13   20
CONECT   20   19
CONECT   21    6   22
CONECT   22   23   21   28
CONECT   23   22   24
CONECT   24   23   25
CONECT   25   24   26   27
CONECT   26   25
CONECT   27   25   28
CONECT   28   27   22   29
CONECT   29   28
END
