# Supplementary material for: Novel Antagonist of the Type 2 Lysophosphatidic Acid Receptor (LPA2), UCM-14216, Ameliorates Spinal Cord Injury in Mice
Source: J Med Chem. 2022 Aug 10;65(16):10956–74. doi: 10.1021/acs.jmedchem.2c00046 (PMC9421655; doi:10.1021/acs.jmedchem.2c00046)
Supplement: Supplementary file 2 — jm2c00046_si_002.zip [file jm2c00046_si_002.zip › cmpnd38.pdb]

HETATM    1  C   UNK     0       1.622 -24.207  50.564  0.00  0.00           C  
HETATM    2  C   UNK     0       0.565 -24.842  51.411  0.00  0.00           C  
HETATM    3  C   UNK     0      -0.513 -25.607  50.994  0.00  0.00           C  
HETATM    4  C   UNK     0      -1.230 -25.872  52.146  0.00  0.00           C  
HETATM    5  N   UNK     0      -0.612 -25.293  53.195  0.00  0.00           N  
HETATM    6  N   UNK     0       0.470 -24.677  52.743  0.00  0.00           N  
HETATM    7  H   UNK     0       1.126 -24.133  53.348  0.00  0.00           H  
HETATM    8  C   UNK     0      -2.506 -26.614  52.240  0.00  0.00           C  
HETATM    9  C   UNK     0      -3.595 -26.018  52.899  0.00  0.00           C  
HETATM   10  C   UNK     0      -4.798 -26.708  53.057  0.00  0.00           C  
HETATM   11  C   UNK     0      -4.935 -28.016  52.561  0.00  0.00           C  
HETATM   12  C   UNK     0      -3.857 -28.610  51.898  0.00  0.00           C  
HETATM   13  C   UNK     0      -2.650 -27.921  51.719  0.00  0.00           C  
HETATM   14  O   UNK     0      -6.118 -28.755  52.701  0.00  0.00           O  
HETATM   15  C   UNK     0      -7.339 -28.231  53.222  0.00  0.00           C  
HETATM   16  C   UNK     0      -8.364 -28.080  52.098  0.00  0.00           C  
HETATM   17  C   UNK     0      -8.843 -29.445  51.579  0.00  0.00           C  
HETATM   18  C   UNK     0      -8.562 -30.575  52.578  0.00  0.00           C  
HETATM   19  C   UNK     0      -9.646 -30.692  53.607  0.00  0.00           C  
HETATM   20  O   UNK     0     -10.817 -31.379  53.313  0.00  0.00           O  
HETATM   21  O   UNK     0      -9.504 -30.160  54.740  0.00  0.00           O  
HETATM   22  O   UNK     0      -1.636 -28.554  50.998  0.00  0.00           O  
HETATM   23  H   UNK     0      -0.802 -28.930  51.428  0.00  0.00           H  
HETATM   24  O   UNK     0      -0.861 -26.016  49.701  0.00  0.00           O  
HETATM   25  C   UNK     0      -1.780 -25.348  48.888  0.00  0.00           C  
HETATM   26  C   UNK     0      -2.488 -26.020  47.872  0.00  0.00           C  
HETATM   27 Cl   UNK     0      -2.280 -27.746  47.605  0.00  0.00          Cl  
HETATM   28  C   UNK     0      -3.400 -25.316  47.078  0.00  0.00           C  
HETATM   29  C   UNK     0      -3.620 -23.952  47.298  0.00  0.00           C  
HETATM   30 Cl   UNK     0      -4.764 -23.076  46.298  0.00  0.00          Cl  
HETATM   31  C   UNK     0      -2.936 -23.291  48.322  0.00  0.00           C  
HETATM   32  C   UNK     0      -2.024 -23.989  49.119  0.00  0.00           C  
CONECT    1    2
CONECT    2    1    6    3
CONECT    3    2    4   24
CONECT    4    3    8    5
CONECT    5    4    6
CONECT    6    2    5    7
CONECT    7    6
CONECT    8    4    9   13
CONECT    9    8   10
CONECT   10    9   11
CONECT   11   14   10   12
CONECT   12   11   13
CONECT   13   12    8   22
CONECT   14   11   15
CONECT   15   14   16
CONECT   16   15   17
CONECT   17   16   18
CONECT   18   17   19
CONECT   19   18   21   20
CONECT   20   19
CONECT   21   19
CONECT   22   23   13
CONECT   23   22
CONECT   24    3   25
CONECT   25   32   24   26
CONECT   26   25   27   28
CONECT   27   26
CONECT   28   29   26
CONECT   29   28   31   30
CONECT   30   29
CONECT   31   29   32
CONECT   32   25   31
END
