# Supplementary material for: Novel Antagonist of the Type 2 Lysophosphatidic Acid Receptor (LPA2), UCM-14216, Ameliorates Spinal Cord Injury in Mice
Source: J Med Chem. 2022 Aug 10;65(16):10956–74. doi: 10.1021/acs.jmedchem.2c00046 (PMC9421655; doi:10.1021/acs.jmedchem.2c00046)
Supplement: Supplementary file 3 — jm2c00046_si_003.csv [file jm2c00046_si_003.csv]

Compound	SMILE	Emax (%) [IC50 (µM)] @ LPA2R
2	OC(C=C(OCC(O)=O)C=C1)=C1C2=NNC=C2	7 ± 3
3	CC(NN=C1C2=C(O)C=C(OCC(O)=O)C=C2)=C1OC3=CC=CC=C3	20 ± 7
10	CC(NN=C1C2=C(O)C=C(OCC(O)=O)C=C2)=C1OC3=CC(Cl)=CC=C3	45 ± 8
11	CC(NN=C1C2=C(O)C=C(OCC(O)=O)C=C2)=C1OC3=CC=C(Cl)C=C3	60 ± 9
12	CC(NN=C1C2=C(O)C=C(OCC(O)=O)C=C2)=C1OC3=CC(Cl)=C(Cl)C=C3	58 ± 3
13	CC(NN=C1C2=C(O)C=C(OCC(O)=O)C=C2)=C1OC3=C(Cl)C=C(Cl)C=C3	84 ± 3 [5.5 ± 0.7]
30	CC(NN=C1C2=CC=C(OCC(O)=O)C=C2)=C1OC3=C(Cl)C=C(Cl)C=C3	11
36	ClC1=C(OC2=C(C)NN=C2C3=C(O)C=C(OCCC(O)=O)C=C3)C=CC(Cl)=C1	67 ± 7
37	ClC1=C(OC2=C(C)NN=C2C3=C(O)C=C(OCCCC(O)=O)C=C3)C=CC(Cl)=C1	43 ± 12
38	ClC1=C(OC2=C(C)NN=C2C3=C(O)C=C(OCCCCC(O)=O)C=C3)C=CC(Cl)=C1	21 ± 8
42	ClC1=C(OC2=C(C)NN=C2C3=C(O)C=C(O)C=C3)C=CC(Cl)=C1	16 ± 7
43	ClC1=C(OC2=C(C)NN=C2C3=C(O)C=C(OC)C=C3)C=CC(Cl)=C1	9 ± 5
44	ClC1=C(OC2=C(C)NN=C2C3=C(O)C=C(OCC(OC)=O)C=C3)C=CC(Cl)=C1	74 ± 7 [11.6 ± 0.4]
45	ClC1=C(OC2=C(C)NN=C2C3=C(O)C=C(OCC(N)=O)C=C3)C=CC(Cl)=C1	44 ± 7
47	CC(N(C)N=C1C2=C(O)C=C(OCC(O)=O)C=C2)=C1OC3=C(Cl)C=C(Cl)C=C3	73 ± 10
48	ClC1=C(OC2=CNN=C2C3=C(O)C=C(OCC(O)=O)C=C3)C=CC(Cl)=C1	35 ± 8
49	ClC1=C(OC(C(C)=NO2)=C2C3=C(O)C=C(OCC(O)=O)C=C3)C=CC(Cl)=C1	58 ± 3
53	CC(NN=C1C2=C(O)C=C(OCC(O)=O)C=C2)=C1OC3=C(F)C=C(F)C=C3	65 ± 11 [5.1 ± 0.1]
54	CC(NN=C1C2=C(O)C=C(OCC3=NN=NN3)C=C2)=C1OC4=C(Cl)C=C(Cl)C=C4	90 ± 2 [1.9 ± 0.2]
55	CC(NN=C1C2=C(O)C=C(OCC3=NN=NN3)C=C2)=C1OC4=C(F)C=C(F)C=C4	77 ± 5 [31 ± 12]
